# Supplementary material for: Investigating causal relationships of blood and urine biomarkers with urological cancer risks: a mendelian randomization study and colocalization analyses
Source: J Cancer. 2025 Jan 1;16(3):1020–31. doi: 10.7150/jca.103669 (PMC11705052; doi:10.7150/jca.103669)
Supplement: Supplementary file 2 — Supplementary tables. [file jcav16p1020s2.xlsx]

## Sheet: S1
S1. Basic information of exposure and outcome.
Consortia	Traits	Abbreviation	Ancestry	Samplesize
UK Biobank	Alanine aminotransferase	ALT	European	318818
UK Biobank	Albumin	ALB	European	291516
UK Biobank	Alkaline phosphatase	ALP	European	318953
UK Biobank	Apolipoprotein A	APOA	European	290198
UK Biobank	Apolipoprotein B	APOB	European	317412
UK Biobank	Aspartate aminotransferase	AST	European	317763
UK Biobank	AST/ALT ratio	AST/ALT	European	317687
UK Biobank	Calcium	CA	European	291843
UK Biobank	Cholesterol	CHOL	European	318927
UK Biobank	C-reactive protein	CRP	European	318271
UK Biobank	Creatinine	CRE	European	318800
UK Biobank	Creatinine in urine	UCR	European	310240
UK Biobank	Cystatin C	CYS	European	318819
UK Biobank	Direct bilirubin	BILD	European	271418
UK Biobank	estimated Glomerular Filtration Rate	EGFR	European	318800
UK Biobank	Gamma glutamyltransferase	GGT	European	318779
UK Biobank	Glucose	GLU	European	291605
UK Biobank	Hemoglobin A1c	HbA1c	European	304659
UK Biobank	HDL cholesterol	HDL	European	291830
UK Biobank	Insulin-like Growth Factor 1	IGF-1	European	317114
UK Biobank	LDL cholesterol	LDLD	European	318340
UK Biobank	Lipoprotein A	LPA	European	253570
UK Biobank	Microalbumin in urine	URMA	European	95811
UK Biobank	Non-albumin protein	NAP	European	291516
UK Biobank	Phosphate	PHOS	European	291391
UK Biobank	Potassium in urine	URK	European	309559
UK Biobank	Sodium in urine	URNA	European	309585
UK Biobank	Total bilirubin	TBIL	European	317605
UK Biobank	Total protein	TP	European	291516
UK Biobank	Triglycerides	TRIG	European	318674
UK Biobank	Urate	UA	European	318526
UK Biobank	Urea	BUN	European	318724
UK Biobank	Vitamin D	VITD	European	304818
FinnGen Consortium(R10)	bladder cancer	BCa	European	316386
FinnGen Consortium(R10)	kidney cancer	KCa	European	316565
FinnGen Consortium(R10)	prostate cancer	PCa	European	146465
FinnGen Consortium(R10)	renal pelvis cancer	RPCa	European	314331
IEU Open GWAS	Smoking behaviour (cigarettes smoked per day)	smoking	European	4772
IEU Open GWAS	Height	Height	European	360388
IEU Open GWAS	Total testosterone levels	TTES	European	194453
IEU Open GWAS	Estradiol levels	EST	European	206927
IEU Open GWAS	Bioavailable testosterone levels	BTES	European	178782
IEU Open GWAS	Sex hormone-binding globulin levels adjusted for BMI	SHBG	European	180094

## Sheet: S2
S2. All SNPs extracted for analysis..
SNP	effect_allele.exposure	other_allele.exposure	effect_allele.outcome	other_allele.outcome	beta.exposure	beta.outcome	eaf.exposure	eaf.outcome	id.outcome	chr.outcome	pval.outcome	se.outcome	samplesize.outcome	outcome	chr.exposure	se.exposure	pval.exposure	samplesize.exposure	id.exposure	exposure	steiger_dir	steiger_pval	R2	F
rs10004084	C	T	C	T	0.033	0.00245696	0.173164	0.1759	finngen_R10_C3_BLADDER_EXALLC	4	0.957377	0.0459714	316386	Bladder cancer	4	0.0033	2.79e-23	291516	ukb-bub35-ALB	ALB || id:ukb-bub35-ALB	TRUE	7.13478e-13	0.000311842	90.9347
rs10213692	C	T	C	T	0.02	-0.0119176	0.233681	0.2474	finngen_R10_C3_BLADDER_EXALLC	5	0.776893	0.0420566	316386	Bladder cancer	5	0.003	1.249e-11	291516	ukb-bub35-ALB	ALB || id:ukb-bub35-ALB	TRUE	3.96618e-06	0.000143259	41.7681
rs10431421	A	G	A	G	-0.0167	0.015691	0.222384	0.2444	finngen_R10_C3_BLADDER_EXALLC	12	0.656432	0.035273	316386	Bladder cancer	12	0.003	2.683e-08	291516	ukb-bub35-ALB	ALB || id:ukb-bub35-ALB	TRUE	0.000209059	9.64565e-05	28.1211
rs10456852	T	C	T	C	0.027	-0.000684309	0.126484	0.1319	finngen_R10_C3_BLADDER_EXALLC	6	0.989852	0.0538022	316386	Bladder cancer	6	0.0038	7.735e-13	291516	ukb-bub35-ALB	ALB || id:ukb-bub35-ALB	TRUE	3.10502e-07	0.000161088	46.9671
rs1045806	A	G	A	G	0.0606	0.0416343	0.222534	0.1963	finngen_R10_C3_BLADDER_EXALLC	17	0.275543	0.0381831	316386	Bladder cancer	17	0.003	1.24e-91	291516	ukb-bub35-ALB	ALB || id:ukb-bub35-ALB	TRUE	2.08959e-43	0.00127073	370.907
rs10469298	G	A	G	A	-0.074	0.0506183	0.193896	0.2025	finngen_R10_C3_BLADDER_EXALLC	19	0.221059	0.0413644	316386	Bladder cancer	19	0.0032	7.93e-119	291516	ukb-bub35-ALB	ALB || id:ukb-bub35-ALB	TRUE	1.91859e-56	0.0017118	499.87
rs1050976	T	C	T	C	-0.0161	0.00227253	0.483615	0.4734	finngen_R10_C3_BLADDER_EXALLC	6	0.94202	0.0312456	316386	Bladder cancer	6	0.0025	1.765e-10	291516	ukb-bub35-ALB	ALB || id:ukb-bub35-ALB	TRUE	4.3171e-06	0.000129466	37.746
rs10746729	G	A	G	A	-0.0202	0.000592633	0.190838	0.8027	finngen_R10_C3_BLADDER_EXALLC	9	0.988615	0.0415315	316386	Bladder cancer	9	0.0032	1.779e-10	291516	ukb-bub35-ALB	ALB || id:ukb-bub35-ALB	TRUE	5.5194e-06	0.000126018	36.7407
rs10841520	T	C	T	C	-0.0179	-0.00560411	0.197716	0.2035	finngen_R10_C3_BLADDER_EXALLC	12	0.878789	0.0367472	316386	Bladder cancer	12	0.0032	1.432e-08	291516	ukb-bub35-ALB	ALB || id:ukb-bub35-ALB	TRUE	8.50197e-05	0.00010165	29.6353
rs1110659	C	T	C	T	0.0213	-0.0175304	0.233924	0.2485	finngen_R10_C3_BLADDER_EXALLC	22	0.656509	0.0394174	316386	Bladder cancer	22	0.0029	3.569e-13	291516	ukb-bub35-ALB	ALB || id:ukb-bub35-ALB	TRUE	6.01914e-07	0.000162606	47.4096
rs11136338	G	A	G	A	0.0191	-0.0980014	0.390341	0.4039	finngen_R10_C3_BLADDER_EXALLC	8	0.00220201	0.0320105	316386	Bladder cancer	8	0.0026	6.625e-14	291516	ukb-bub35-ALB	ALB || id:ukb-bub35-ALB	TRUE	0.0014755	0.000173631	50.6247
rs111972643	C	G	C	G	0.0262	0.022433	0.213529	0.1881	finngen_R10_C3_BLADDER_EXALLC	17	0.582551	0.0408123	316386	Bladder cancer	17	0.003	4.261e-18	291516	ukb-bub35-ALB	ALB || id:ukb-bub35-ALB	TRUE	3.22854e-09	0.000230554	67.2251
rs11236508	A	G	A	G	0.024	0.0600954	0.107565	0.091	finngen_R10_C3_BLADDER_EXALLC	11	0.269844	0.0544628	316386	Bladder cancer	11	0.004	2.748e-09	291516	ukb-bub35-ALB	ALB || id:ukb-bub35-ALB	TRUE	0.000364755	0.000110586	32.2409
rs11264304	C	T	C	T	-0.0273	0.0258174	0.303412	0.6779	finngen_R10_C3_BLADDER_EXALLC	1	0.465446	0.0353707	316386	Bladder cancer	1	0.0027	5.767e-24	291516	ukb-bub35-ALB	ALB || id:ukb-bub35-ALB	TRUE	1.13284e-11	0.000315039	91.8672
rs1127311	A	G	A	G	0.0203	0.0501977	0.484136	0.4663	finngen_R10_C3_BLADDER_EXALLC	1	0.109807	0.031392	316386	Bladder cancer	1	0.0025	3.76e-16	291516	ukb-bub35-ALB	ALB || id:ukb-bub35-ALB	TRUE	2.02997e-06	0.000205838	60.0169
rs113177823	A	G	A	G	0.0445	0.00433722	0.0530221	0.05112	finngen_R10_C3_BLADDER_EXALLC	3	0.946908	0.0651331	316386	Bladder cancer	3	0.0056	1.345e-15	291516	ukb-bub35-ALB	ALB || id:ukb-bub35-ALB	TRUE	1.29721e-08	0.00019886	57.9819
rs113536938	C	T	C	T	0.0787	0.17378	0.0101643	0.01534	finngen_R10_C3_BLADDER_EXALLC	15	0.475918	0.243771	316386	Bladder cancer	15	0.0125	3.523e-10	291516	ukb-bub35-ALB	ALB || id:ukb-bub35-ALB	TRUE	5.15856e-05	0.000124629	36.3357
rs114949263	C	T	C	T	0.0581	-0.0527826	0.108725	0.1002	finngen_R10_C3_BLADDER_EXALLC	7	0.36448	0.0582036	316386	Bladder cancer	7	0.004	4.073e-48	291516	ukb-bub35-ALB	ALB || id:ukb-bub35-ALB	TRUE	6.89256e-23	0.000654219	190.839
rs11606532	A	G	A	G	0.0172	-0.0188417	0.366145	0.3722	finngen_R10_C3_BLADDER_EXALLC	11	0.555785	0.0319831	316386	Bladder cancer	11	0.0026	2.364e-11	291516	ukb-bub35-ALB	ALB || id:ukb-bub35-ALB	TRUE	1.27455e-05	0.000137319	40.0358
rs11656541	C	G	C	G	0.0278	0.00258098	0.360924	0.3323	finngen_R10_C3_BLADDER_EXALLC	17	0.935082	0.0316869	316386	Bladder cancer	17	0.0026	2.564e-26	291516	ukb-bub35-ALB	ALB || id:ukb-bub35-ALB	TRUE	1.9064e-14	0.000356523	103.969
rs11673604	C	T	C	T	-0.0265	-0.0151631	0.370836	0.3579	finngen_R10_C3_BLADDER_EXALLC	19	0.635728	0.0320113	316386	Bladder cancer	19	0.0026	1.395e-24	291516	ukb-bub35-ALB	ALB || id:ukb-bub35-ALB	TRUE	2.14788e-12	0.000327693	95.5585
rs117127664	T	C	T	C	0.0382	-0.0540724	0.0403982	0.03988	finngen_R10_C3_BLADDER_EXALLC	11	0.377278	0.0612425	316386	Bladder cancer	11	0.0063	1.281e-09	291516	ukb-bub35-ALB	ALB || id:ukb-bub35-ALB	TRUE	0.00016799	0.000113138	32.9851
rs11738470	T	C	T	C	0.0159	-0.0417704	0.496434	0.5102	finngen_R10_C3_BLADDER_EXALLC	5	0.185862	0.0315744	316386	Bladder cancer	5	0.0025	1.597e-10	291516	ukb-bub35-ALB	ALB || id:ukb-bub35-ALB	TRUE	0.000240614	0.000126399	36.8516
rs118162691	A	C	A	C	-0.0488	0.0956393	0.0410683	0.0409	finngen_R10_C3_BLADDER_EXALLC	8	0.189629	0.0729137	316386	Bladder cancer	8	0.0063	6.074e-15	291516	ukb-bub35-ALB	ALB || id:ukb-bub35-ALB	TRUE	2.87342e-06	0.00018757	54.6896
rs11881404	G	A	G	A	-0.0216	0.0177523	0.373954	0.6094	finngen_R10_C3_BLADDER_EXALLC	19	0.594744	0.0333706	316386	Bladder cancer	19	0.0026	4.631e-17	291516	ukb-bub35-ALB	ALB || id:ukb-bub35-ALB	TRUE	1.85773e-08	0.000218455	63.6966
rs11894589	T	C	T	C	0.0166	-0.0115486	0.2926	0.2996	finngen_R10_C3_BLADDER_EXALLC	2	0.732141	0.0337403	316386	Bladder cancer	2	0.0027	1.365e-09	291516	ukb-bub35-ALB	ALB || id:ukb-bub35-ALB	TRUE	2.68918e-05	0.000114074	33.2579
rs11895352	T	C	T	C	-0.0144	-0.0196616	0.482391	0.454	finngen_R10_C3_BLADDER_EXALLC	2	0.534914	0.0316856	316386	Bladder cancer	2	0.0025	8.027e-09	291516	ukb-bub35-ALB	ALB || id:ukb-bub35-ALB	TRUE	0.000194833	0.000103551	30.1898
rs11896389	T	A	T	A	-0.0397	-0.0555134	0.051436	0.04192	finngen_R10_C3_BLADDER_EXALLC	2	0.468239	0.0765335	316386	Bladder cancer	2	0.0057	2.717e-12	291516	ukb-bub35-ALB	ALB || id:ukb-bub35-ALB	TRUE	6.11925e-06	0.000153796	44.8406
rs11941199	C	T	C	T	0.0201	-0.0284273	0.360988	0.3241	finngen_R10_C3_BLADDER_EXALLC	4	0.373746	0.0319595	316386	Bladder cancer	4	0.0026	7.271e-15	291516	ukb-bub35-ALB	ALB || id:ukb-bub35-ALB	TRUE	7.01223e-07	0.000186391	54.3456
rs1196886	A	G	A	G	-0.0148	0.0203088	0.436198	0.6043	finngen_R10_C3_BLADDER_EXALLC	12	0.520548	0.031609	316386	Bladder cancer	12	0.0025	3.262e-09	291516	ukb-bub35-ALB	ALB || id:ukb-bub35-ALB	TRUE	0.000130335	0.000107737	31.4101
rs12251016	T	A	T	A	-0.0228	0.0160341	0.342607	0.364	finngen_R10_C3_BLADDER_EXALLC	10	0.631568	0.0334377	316386	Bladder cancer	10	0.0026	3.562e-18	291516	ukb-bub35-ALB	ALB || id:ukb-bub35-ALB	TRUE	2.04741e-09	0.000234164	68.2782
rs1229492	C	T	C	T	-0.0183	0.0429219	0.267648	0.7434	finngen_R10_C3_BLADDER_EXALLC	7	0.228385	0.0356337	316386	Bladder cancer	7	0.0028	9.069e-11	291516	ukb-bub35-ALB	ALB || id:ukb-bub35-ALB	TRUE	0.000104118	0.000131285	38.2765
rs12377600	G	A	G	A	-0.0195	0.0882125	0.35152	0.3456	finngen_R10_C3_BLADDER_EXALLC	9	0.00788116	0.0331985	316386	Bladder cancer	9	0.0026	6.604e-14	291516	ukb-bub35-ALB	ALB || id:ukb-bub35-ALB	TRUE	0.000356312	0.000173359	50.5453
rs12481468	C	T	C	T	-0.0211	-0.0540631	0.268848	0.2843	finngen_R10_C3_BLADDER_EXALLC	20	0.1432	0.0369289	316386	Bladder cancer	20	0.0028	4.4e-14	291516	ukb-bub35-ALB	ALB || id:ukb-bub35-ALB	TRUE	9.75712e-06	0.000175029	51.0323
rs12544863	T	C	T	C	-0.0148	0.00987591	0.39066	0.3814	finngen_R10_C3_BLADDER_EXALLC	8	0.761804	0.0325816	316386	Bladder cancer	8	0.0026	8.422e-09	291516	ukb-bub35-ALB	ALB || id:ukb-bub35-ALB	TRUE	9.75548e-05	0.000104283	30.403
rs12575636	G	T	G	T	0.0181	0.00703476	0.187856	0.2137	finngen_R10_C3_BLADDER_EXALLC	11	0.862008	0.0404718	316386	Bladder cancer	11	0.0032	1.525e-08	291516	ukb-bub35-ALB	ALB || id:ukb-bub35-ALB	TRUE	7.49128e-05	9.99644e-05	29.1439
rs12710562	G	A	G	A	0.0277	0.0106198	0.193187	0.1912	finngen_R10_C3_BLADDER_EXALLC	22	0.801812	0.0423095	316386	Bladder cancer	22	0.0032	5.106e-18	291516	ukb-bub35-ALB	ALB || id:ukb-bub35-ALB	TRUE	1.27314e-09	0.000239189	69.7435
rs12768143	T	A	T	A	-0.0161	-0.020629	0.285976	0.272	finngen_R10_C3_BLADDER_EXALLC	10	0.550577	0.0345605	316386	Bladder cancer	10	0.0028	5.357e-09	291516	ukb-bub35-ALB	ALB || id:ukb-bub35-ALB	TRUE	0.000187886	0.000105858	30.8624
rs12909307	G	A	G	A	0.0152	-0.00592466	0.355456	0.6033	finngen_R10_C3_BLADDER_EXALLC	15	0.850602	0.0314555	316386	Bladder cancer	15	0.0027	1.346e-08	291516	ukb-bub35-ALB	ALB || id:ukb-bub35-ALB	TRUE	8.46457e-05	0.000105866	30.8646
rs12924886	T	A	T	A	0.0298	0.012552	0.192609	0.1912	finngen_R10_C3_BLADDER_EXALLC	16	0.749173	0.0392581	316386	Bladder cancer	16	0.0032	5.426e-21	291516	ukb-bub35-ALB	ALB || id:ukb-bub35-ALB	TRUE	8.21952e-11	0.0002762	80.5383
rs12958166	T	G	T	G	0.0296	-0.00155722	0.274649	0.2873	finngen_R10_C3_BLADDER_EXALLC	18	0.966554	0.037138	316386	Bladder cancer	18	0.0028	2.012e-26	291516	ukb-bub35-ALB	ALB || id:ukb-bub35-ALB	TRUE	3.03147e-14	0.000349092	101.801
rs13108218	G	A	G	A	-0.0444	0.0343891	0.389008	0.6104	finngen_R10_C3_BLADDER_EXALLC	4	0.305812	0.0335815	316386	Bladder cancer	4	0.0026	1.483e-66	291516	ukb-bub35-ALB	ALB || id:ukb-bub35-ALB	TRUE	3.73006e-31	0.000937109	273.437
rs13111128	A	G	A	G	-0.0183	0.0151676	0.303848	0.2924	finngen_R10_C3_BLADDER_EXALLC	4	0.640951	0.0325227	316386	Bladder cancer	4	0.0027	2.379e-11	291516	ukb-bub35-ALB	ALB || id:ukb-bub35-ALB	TRUE	4.95761e-06	0.000141675	41.306
rs13135092	G	A	G	A	-0.0533	-0.060006	0.079928	0.08282	finngen_R10_C3_BLADDER_EXALLC	4	0.601603	0.114933	316386	Bladder cancer	4	0.0046	3.735e-31	291516	ukb-bub35-ALB	ALB || id:ukb-bub35-ALB	TRUE	1.27558e-15	0.000417835	121.856
rs1330539	C	T	C	T	0.0168	-0.0223582	0.396642	0.6513	finngen_R10_C3_BLADDER_EXALLC	13	0.501186	0.0332402	316386	Bladder cancer	13	0.0026	5.249e-11	291516	ukb-bub35-ALB	ALB || id:ukb-bub35-ALB	TRUE	2.72128e-05	0.00013509	39.3859
rs1331309	G	T	G	T	0.0223	-0.00976331	0.25361	0.2607	finngen_R10_C3_BLADDER_EXALLC	6	0.768083	0.0331091	316386	Bladder cancer	6	0.0029	9.213e-15	291516	ukb-bub35-ALB	ALB || id:ukb-bub35-ALB	TRUE	9.13612e-08	0.000188266	54.8925
rs13322435	G	A	G	A	0.0243	-0.00674364	0.410663	0.41	finngen_R10_C3_BLADDER_EXALLC	3	0.838817	0.0331534	316386	Bladder cancer	3	0.0025	1.306e-21	291516	ukb-bub35-ALB	ALB || id:ukb-bub35-ALB	TRUE	6.37467e-12	0.000285819	83.3442
rs13389219	T	C	T	C	-0.0312	0.00314704	0.394877	0.4356	finngen_R10_C3_BLADDER_EXALLC	2	0.923035	0.0325742	316386	Bladder cancer	2	0.0026	2.417e-34	291516	ukb-bub35-ALB	ALB || id:ukb-bub35-ALB	TRUE	8.73601e-18	0.000465205	135.677
rs1386002	A	C	A	C	0.0186	-0.00166177	0.476542	0.5082	finngen_R10_C3_BLADDER_EXALLC	12	0.957588	0.0312477	316386	Bladder cancer	12	0.0025	1.115e-13	291516	ukb-bub35-ALB	ALB || id:ukb-bub35-ALB	TRUE	9.7994e-08	0.000172599	50.3238
rs139974673	C	T	C	T	0.155	-0.0547781	0.0251532	0.02556	finngen_R10_C3_BLADDER_EXALLC	15	0.79486	0.210681	316386	Bladder cancer	15	0.008	1.153e-83	291516	ukb-bub35-ALB	ALB || id:ukb-bub35-ALB	TRUE	2.74824e-43	0.00117821	343.87
rs145532912	C	T	C	T	0.0875	0.0548258	0.0179539	0.03067	finngen_R10_C3_BLADDER_EXALLC	3	0.369889	0.061143	316386	Bladder cancer	3	0.0095	2.395e-20	291516	ukb-bub35-ALB	ALB || id:ukb-bub35-ALB	TRUE	1.7075e-09	0.000269983	78.7251
rs147651823	A	C	A	C	-0.0343	-0.0270925	0.0473834	0.04908	finngen_R10_C3_BLADDER_EXALLC	19	0.719626	0.0754753	316386	Bladder cancer	19	0.006	8.617e-09	291516	ukb-bub35-ALB	ALB || id:ukb-bub35-ALB	TRUE	0.000106409	0.000106209	30.9648
rs148269941	T	A	T	A	-0.0297	0.0196212	0.1772	0.1902	finngen_R10_C3_BLADDER_EXALLC	17	0.779281	0.0700117	316386	Bladder cancer	17	0.0033	8.196e-20	291516	ukb-bub35-ALB	ALB || id:ukb-bub35-ALB	TRUE	3.00637e-10	0.000257218	75.0019
rs148341739	T	C	T	C	-0.0858	0.0199547	0.0114514	0.01534	finngen_R10_C3_BLADDER_EXALLC	19	0.930063	0.227364	316386	Bladder cancer	19	0.0118	3.363e-13	291516	ukb-bub35-ALB	ALB || id:ukb-bub35-ALB	TRUE	2.16386e-07	0.000166671	48.5952
rs1485995	A	G	A	G	0.0176	-0.00398549	0.33674	0.6667	finngen_R10_C3_BLADDER_EXALLC	11	0.906073	0.0337773	316386	Bladder cancer	11	0.0027	3.436e-11	291516	ukb-bub35-ALB	ALB || id:ukb-bub35-ALB	TRUE	3.82265e-06	0.000138367	40.3416
rs149092986	C	T	C	T	-0.0589	0.121338	0.0235098	0.01738	finngen_R10_C3_BLADDER_EXALLC	7	0.261897	0.108152	316386	Bladder cancer	7	0.0085	3.381e-12	291516	ukb-bub35-ALB	ALB || id:ukb-bub35-ALB	TRUE	2.42148e-05	0.000159286	46.4415
rs149131600	T	C	T	C	0.0837	0.0365275	0.16832	0.1605	finngen_R10_C3_BLADDER_EXALLC	19	0.404216	0.0437919	316386	Bladder cancer	19	0.0033	1.89e-141	291516	ukb-bub35-ALB	ALB || id:ukb-bub35-ALB	TRUE	3.29195e-70	0.00196143	572.908
rs149807892	T	C	T	C	0.1297	-0.354213	0.0153872	0.01534	finngen_R10_C3_BLADDER_EXALLC	19	0.114897	0.224675	316386	Bladder cancer	19	0.0102	8.015e-37	291516	ukb-bub35-ALB	ALB || id:ukb-bub35-ALB	TRUE	6.4335e-16	0.000509724	148.667
rs1500187	G	A	G	A	-0.0234	0.0202848	0.4524	0.4213	finngen_R10_C3_BLADDER_EXALLC	5	0.515053	0.0311599	316386	Bladder cancer	5	0.0025	1.027e-20	291516	ukb-bub35-ALB	ALB || id:ukb-bub35-ALB	TRUE	2.94977e-10	0.000271299	79.1088
rs150783681	C	G	C	G	-0.1229	-0.103316	0.0200034	0.02147	finngen_R10_C3_BLADDER_EXALLC	4	0.406382	0.124436	316386	Bladder cancer	4	0.0089	2.555e-43	291516	ukb-bub35-ALB	ALB || id:ukb-bub35-ALB	TRUE	6.22601e-21	0.000592191	172.734
rs150860045	A	G	A	G	0.0148	0.0688906	0.377061	0.3691	finngen_R10_C3_BLADDER_EXALLC	12	0.0429596	0.0340351	316386	Bladder cancer	12	0.0026	1.099e-08	291516	ukb-bub35-ALB	ALB || id:ukb-bub35-ALB	TRUE	0.00683396	0.000102899	29.9995
rs157936	G	T	G	T	-0.0203	-0.0554702	0.303293	0.3323	finngen_R10_C3_BLADDER_EXALLC	7	0.0826019	0.0319568	316386	Bladder cancer	7	0.0027	9.536e-14	291516	ukb-bub35-ALB	ALB || id:ukb-bub35-ALB	TRUE	2.42295e-05	0.000174154	50.7773
rs16950577	C	T	C	T	-0.0266	-0.0316723	0.108326	0.1135	finngen_R10_C3_BLADDER_EXALLC	16	0.581049	0.0573926	316386	Bladder cancer	16	0.004	3.066e-11	291516	ukb-bub35-ALB	ALB || id:ukb-bub35-ALB	TRUE	1.00916e-05	0.000136689	39.8521
rs17361251	A	C	A	C	0.0244	0.00714445	0.476263	0.4632	finngen_R10_C3_BLADDER_EXALLC	1	0.819443	0.0312994	316386	Bladder cancer	1	0.0025	2.014e-22	291516	ukb-bub35-ALB	ALB || id:ukb-bub35-ALB	TRUE	5.87469e-12	0.000297009	86.608
rs17639203	G	T	G	T	0.0327	0.0321747	0.0502712	0.03476	finngen_R10_C3_BLADDER_EXALLC	3	0.752111	0.101865	316386	Bladder cancer	3	0.0057	8.585e-09	291516	ukb-bub35-ALB	ALB || id:ukb-bub35-ALB	TRUE	8.85874e-05	0.000102104	29.7679
rs1902176	G	T	G	T	0.0167	-0.00718577	0.362509	0.6421	finngen_R10_C3_BLADDER_EXALLC	4	0.839138	0.0353985	316386	Bladder cancer	4	0.0026	1.486e-10	291516	ukb-bub35-ALB	ALB || id:ukb-bub35-ALB	TRUE	7.01984e-06	0.000128901	37.5812
rs198441	G	A	G	A	-0.0172	-0.0275784	0.322903	0.3303	finngen_R10_C3_BLADDER_EXALLC	11	0.418191	0.0340658	316386	Bladder cancer	11	0.0027	1.262e-10	291516	ukb-bub35-ALB	ALB || id:ukb-bub35-ALB	TRUE	5.45969e-05	0.000129363	37.716
rs1986133	T	C	T	C	0.0185	0.0125141	0.325182	0.6922	finngen_R10_C3_BLADDER_EXALLC	1	0.724029	0.0354427	316386	Bladder cancer	1	0.0027	4.976e-12	291516	ukb-bub35-ALB	ALB || id:ukb-bub35-ALB	TRUE	2.6213e-06	0.000150206	43.7937
rs1998043	G	A	G	A	-0.0254	-0.0358966	0.165796	0.1646	finngen_R10_C3_BLADDER_EXALLC	6	0.451124	0.0476371	316386	Bladder cancer	6	0.0033	3.294e-14	291516	ukb-bub35-ALB	ALB || id:ukb-bub35-ALB	TRUE	4.88495e-07	0.000178461	52.0332
rs2001846	C	T	C	T	-0.0193	0.0244639	0.474027	0.5245	finngen_R10_C3_BLADDER_EXALLC	8	0.434559	0.0313072	316386	Bladder cancer	8	0.0025	1.431e-14	291516	ukb-bub35-ALB	ALB || id:ukb-bub35-ALB	TRUE	4.9539e-07	0.000185742	54.1566
rs2015083	T	A	T	A	-0.0158	0.00556829	0.284673	0.272	finngen_R10_C3_BLADDER_EXALLC	21	0.874568	0.0352738	316386	Bladder cancer	21	0.0028	1.742e-08	291516	ukb-bub35-ALB	ALB || id:ukb-bub35-ALB	TRUE	7.44778e-05	0.000101671	29.6414
rs205384	A	G	A	G	0.0165	-0.0293103	0.280709	0.2751	finngen_R10_C3_BLADDER_EXALLC	16	0.394247	0.0344042	316386	Bladder cancer	16	0.0028	2.616e-09	291516	ukb-bub35-ALB	ALB || id:ukb-bub35-ALB	TRUE	0.000251027	0.000109941	32.0528
rs2075081	G	A	G	A	0.015	-0.0121778	0.424231	0.5828	finngen_R10_C3_BLADDER_EXALLC	7	0.701748	0.031799	316386	Bladder cancer	7	0.0025	2.269e-09	291516	ukb-bub35-ALB	ALB || id:ukb-bub35-ALB	TRUE	4.83914e-05	0.000109917	32.0457
rs2211447	C	T	C	T	-0.02	0.00807945	0.181154	0.1943	finngen_R10_C3_BLADDER_EXALLC	6	0.849234	0.042502	316386	Bladder cancer	6	0.0032	5.254e-10	291516	ukb-bub35-ALB	ALB || id:ukb-bub35-ALB	TRUE	1.20232e-05	0.00011867	34.598
rs2227831	G	A	G	A	-0.0529	0.0102011	0.0433215	0.04703	finngen_R10_C3_BLADDER_EXALLC	5	0.898741	0.0801646	316386	Bladder cancer	5	0.0061	2.817e-18	291516	ukb-bub35-ALB	ALB || id:ukb-bub35-ALB	TRUE	6.92018e-10	0.000231959	67.6349
rs2235886	C	T	C	T	0.022	-0.00908108	0.121567	0.1309	finngen_R10_C3_BLADDER_EXALLC	20	0.833309	0.0431488	316386	Bladder cancer	20	0.0039	1.374e-08	291516	ukb-bub35-ALB	ALB || id:ukb-bub35-ALB	TRUE	8.7177e-05	0.000103371	30.1373
rs2267867	G	A	G	A	-0.0178	-0.0044563	0.241275	0.2515	finngen_R10_C3_BLADDER_EXALLC	20	0.900516	0.0356477	316386	Bladder cancer	20	0.0029	1.116e-09	291516	ukb-bub35-ALB	ALB || id:ukb-bub35-ALB	TRUE	1.41582e-05	0.000116002	33.8202
rs2278366	G	T	G	T	-0.0155	-0.0248824	0.355682	0.6513	finngen_R10_C3_BLADDER_EXALLC	2	0.441738	0.0323458	316386	Bladder cancer	2	0.0026	2.557e-09	291516	ukb-bub35-ALB	ALB || id:ukb-bub35-ALB	TRUE	0.000164554	0.000110117	32.1043
rs234043	C	T	C	T	0.0174	-0.0301602	0.281571	0.7239	finngen_R10_C3_BLADDER_EXALLC	3	0.398844	0.0357481	316386	Bladder cancer	3	0.0028	3.02e-10	291516	ukb-bub35-ALB	ALB || id:ukb-bub35-ALB	TRUE	9.66718e-05	0.00012249	35.7119
rs2361954	G	T	G	T	0.0212	0.0179813	0.3801	0.3691	finngen_R10_C3_BLADDER_EXALLC	17	0.586214	0.0330338	316386	Bladder cancer	17	0.0026	1.292e-16	291516	ukb-bub35-ALB	ALB || id:ukb-bub35-ALB	TRUE	3.68705e-08	0.000211798	61.7551
rs2412476	C	T	C	T	0.0174	-0.0103794	0.303442	0.2883	finngen_R10_C3_BLADDER_EXALLC	15	0.751526	0.0327811	316386	Bladder cancer	15	0.0027	1.545e-10	291516	ukb-bub35-ALB	ALB || id:ukb-bub35-ALB	TRUE	9.43156e-06	0.000127986	37.3144
rs2530784	A	T	A	T	-0.0182	-0.0262609	0.231288	0.2505	finngen_R10_C3_BLADDER_EXALLC	7	0.48752	0.0378258	316386	Bladder cancer	7	0.0029	6.785e-10	291516	ukb-bub35-ALB	ALB || id:ukb-bub35-ALB	TRUE	5.19459e-05	0.000117785	34.34
rs256904	T	A	T	A	0.0214	-0.0034178	0.261296	0.2924	finngen_R10_C3_BLADDER_EXALLC	5	0.918947	0.0335868	316386	Bladder cancer	5	0.0028	4.638e-14	291516	ukb-bub35-ALB	ALB || id:ukb-bub35-ALB	TRUE	5.23624e-08	0.000176791	51.5462
rs2638314	A	T	A	T	0.034	-0.0863673	0.179043	0.2117	finngen_R10_C3_BLADDER_EXALLC	12	0.033868	0.0407078	316386	Bladder cancer	12	0.0032	5.72e-26	291516	ukb-bub35-ALB	ALB || id:ukb-bub35-ALB	TRUE	5.81244e-10	0.000339833	99.0998
rs2654439	C	T	C	T	-0.0196	-0.0377751	0.26398	0.7536	finngen_R10_C3_BLADDER_EXALLC	3	0.252184	0.0329896	316386	Bladder cancer	3	0.0028	3.697e-12	291516	ukb-bub35-ALB	ALB || id:ukb-bub35-ALB	TRUE	2.0729e-05	0.00014928	43.5238
rs2666747	T	C	T	C	-0.0419	-0.0491927	0.470338	0.5511	finngen_R10_C3_BLADDER_EXALLC	5	0.118824	0.0315393	316386	Bladder cancer	5	0.0025	2.882e-63	291516	ukb-bub35-ALB	ALB || id:ukb-bub35-ALB	TRUE	3.45643e-28	0.000874716	255.215
rs2700938	C	T	C	T	-0.0153	-0.0565724	0.369042	0.3845	finngen_R10_C3_BLADDER_EXALLC	7	0.0825544	0.0325868	316386	Bladder cancer	7	0.0026	3.027e-09	291516	ukb-bub35-ALB	ALB || id:ukb-bub35-ALB	TRUE	0.00234212	0.000109016	31.7831
rs2744967	T	C	T	C	-0.0225	-0.0654772	0.224464	0.2035	finngen_R10_C3_BLADDER_EXALLC	6	0.0636825	0.0353092	316386	Bladder cancer	6	0.003	4.341e-14	291516	ukb-bub35-ALB	ALB || id:ukb-bub35-ALB	TRUE	3.68543e-05	0.000176256	51.3901
rs2785172	A	G	A	G	-0.019	-0.00930101	0.387041	0.5982	finngen_R10_C3_BLADDER_EXALLC	11	0.77244	0.0321629	316386	Bladder cancer	11	0.0026	1.294e-13	291516	ukb-bub35-ALB	ALB || id:ukb-bub35-ALB	TRUE	3.94623e-07	0.000171287	49.9413
rs2820446	G	C	G	C	-0.0252	0.000916003	0.290945	0.2894	finngen_R10_C3_BLADDER_EXALLC	1	0.978687	0.0342879	316386	Bladder cancer	1	0.0027	3.37e-20	291516	ukb-bub35-ALB	ALB || id:ukb-bub35-ALB	TRUE	1.88758e-11	0.000262012	76.4003
rs28472961	T	C	T	C	0.0233	0.0339168	0.117573	0.137	finngen_R10_C3_BLADDER_EXALLC	4	0.462966	0.04621	316386	Bladder cancer	4	0.0039	2.198e-09	291516	ukb-bub35-ALB	ALB || id:ukb-bub35-ALB	TRUE	0.000143709	0.000112649	32.8425
rs28687959	T	C	T	C	0.0172	0.0147657	0.447604	0.5644	finngen_R10_C3_BLADDER_EXALLC	4	0.641775	0.0317393	316386	Bladder cancer	4	0.0025	6.857e-12	291516	ukb-bub35-ALB	ALB || id:ukb-bub35-ALB	TRUE	3.46542e-06	0.000146296	42.6535
rs28688002	A	T	A	T	0.029	0.0273178	0.227489	0.2485	finngen_R10_C3_BLADDER_EXALLC	1	0.427771	0.0344482	316386	Bladder cancer	1	0.003	1.665e-22	291516	ukb-bub35-ALB	ALB || id:ukb-bub35-ALB	TRUE	1.32521e-10	0.000295591	86.1944
rs2943646	G	A	G	A	0.0207	0.0251662	0.349597	0.6258	finngen_R10_C3_BLADDER_EXALLC	2	0.437538	0.0324157	316386	Bladder cancer	2	0.0026	1.58e-15	291516	ukb-bub35-ALB	ALB || id:ukb-bub35-ALB	TRUE	1.93137e-07	0.000194859	56.8153
rs3099371	T	C	T	C	0.0156	-0.0102557	0.4127	0.5726	finngen_R10_C3_BLADDER_EXALLC	10	0.750841	0.0322983	316386	Bladder cancer	10	0.0025	7.807e-10	291516	ukb-bub35-ALB	ALB || id:ukb-bub35-ALB	TRUE	1.85467e-05	0.000117971	34.3941
rs34722856	T	C	T	C	0.0318	0.0351917	0.109691	0.1145	finngen_R10_C3_BLADDER_EXALLC	14	0.479714	0.0497928	316386	Bladder cancer	14	0.004	1.31e-15	291516	ukb-bub35-ALB	ALB || id:ukb-bub35-ALB	TRUE	1.55694e-07	0.000197513	57.5892
rs35326727	T	A	T	A	-0.015	-0.0438773	0.297666	0.2802	finngen_R10_C3_BLADDER_EXALLC	17	0.207761	0.0348303	316386	Bladder cancer	17	0.0027	3.191e-08	291516	ukb-bub35-ALB	ALB || id:ukb-bub35-ALB	TRUE	0.0017157	9.40774e-05	27.4275
rs35511437	A	G	A	G	-0.033	-0.0252877	0.247684	0.2444	finngen_R10_C3_BLADDER_EXALLC	14	0.476314	0.0355043	316386	Bladder cancer	14	0.0029	1.065e-29	291516	ukb-bub35-ALB	ALB || id:ukb-bub35-ALB	TRUE	1.20519e-14	0.000405841	118.356
rs35676551	A	C	A	C	-0.0398	0.181372	0.0550881	0.06442	finngen_R10_C3_BLADDER_EXALLC	5	0.00184863	0.0582528	316386	Bladder cancer	5	0.0057	2.824e-12	291516	ukb-bub35-ALB	ALB || id:ukb-bub35-ALB	TRUE	0.00396291	0.000164909	48.0813
rs36086195	T	C	T	C	0.0259	-0.0597619	0.432886	0.5675	finngen_R10_C3_BLADDER_EXALLC	1	0.0740065	0.0334506	316386	Bladder cancer	1	0.0025	1.467e-24	291516	ukb-bub35-ALB	ALB || id:ukb-bub35-ALB	TRUE	4.47979e-10	0.000329362	96.0453
rs3731612	A	G	A	G	-0.021	-0.0449313	0.153642	0.1401	finngen_R10_C3_BLADDER_EXALLC	2	0.305985	0.0438918	316386	Bladder cancer	2	0.0036	3.433e-09	291516	ukb-bub35-ALB	ALB || id:ukb-bub35-ALB	TRUE	0.000466411	0.000114692	33.4381
rs3740688	T	G	T	G	0.026	-0.00242391	0.448402	0.544	finngen_R10_C3_BLADDER_EXALLC	11	0.938324	0.0313262	316386	Bladder cancer	11	0.0025	2.971e-25	291516	ukb-bub35-ALB	ALB || id:ukb-bub35-ALB	TRUE	9.42119e-14	0.0003344	97.515
rs3758199	T	C	T	C	-0.0148	-0.103654	0.490191	0.4796	finngen_R10_C3_BLADDER_EXALLC	9	0.000951305	0.0313671	316386	Bladder cancer	9	0.0025	2.568e-09	291516	ukb-bub35-ALB	ALB || id:ukb-bub35-ALB	TRUE	0.0474347	0.000109478	31.9178
rs3768321	T	G	T	G	-0.0287	0.0056245	0.189694	0.184	finngen_R10_C3_BLADDER_EXALLC	1	0.895013	0.0426216	316386	Bladder cancer	1	0.0032	1.311e-19	291516	ukb-bub35-ALB	ALB || id:ukb-bub35-ALB	TRUE	1.78715e-10	0.000253219	73.8356
rs3777760	A	G	A	G	0.0163	-0.0287965	0.339718	0.3354	finngen_R10_C3_BLADDER_EXALLC	6	0.380427	0.0328311	316386	Bladder cancer	6	0.0026	4.756e-10	291516	ukb-bub35-ALB	ALB || id:ukb-bub35-ALB	TRUE	9.02962e-05	0.000119194	34.7508
rs3802885	C	A	C	A	0.0322	0.0881755	0.0860985	0.08896	finngen_R10_C3_BLADDER_EXALLC	11	0.333356	0.0911491	316386	Bladder cancer	11	0.0045	1.518e-12	291516	ukb-bub35-ALB	ALB || id:ukb-bub35-ALB	TRUE	7.05086e-06	0.000163169	47.5737
rs3810484	G	A	G	A	0.0146	-0.0165878	0.447209	0.408	finngen_R10_C3_BLADDER_EXALLC	20	0.606069	0.0321661	316386	Bladder cancer	20	0.0025	4.788e-09	291516	ukb-bub35-ALB	ALB || id:ukb-bub35-ALB	TRUE	0.000115292	0.000105392	30.7265
rs395980	G	T	G	T	0.0218	-0.0434201	0.266232	0.2822	finngen_R10_C3_BLADDER_EXALLC	4	0.212689	0.0348418	316386	Bladder cancer	4	0.0028	1.154e-14	291516	ukb-bub35-ALB	ALB || id:ukb-bub35-ALB	TRUE	1.99797e-06	0.000185679	54.138
rs4240624	A	G	A	G	0.0622	0.0425229	0.0932484	0.9274	finngen_R10_C3_BLADDER_EXALLC	8	0.344526	0.0449854	316386	Bladder cancer	8	0.0043	8.242e-48	291516	ukb-bub35-ALB	ALB || id:ukb-bub35-ALB	TRUE	1.37665e-22	0.000654245	190.846
rs4327724	T	C	T	C	0.0312	-0.0820162	0.077035	0.07771	finngen_R10_C3_BLADDER_EXALLC	6	0.102244	0.0501913	316386	Bladder cancer	6	0.0047	2.693e-11	291516	ukb-bub35-ALB	ALB || id:ukb-bub35-ALB	TRUE	0.000254849	0.000138424	40.3582
rs4346167	A	G	A	G	0.0147	-0.0644212	0.362071	0.635	finngen_R10_C3_BLADDER_EXALLC	15	0.0477243	0.032539	316386	Bladder cancer	15	0.0026	2.229e-08	291516	ukb-bub35-ALB	ALB || id:ukb-bub35-ALB	TRUE	0.00677407	9.9823e-05	29.1027
rs4458838	A	G	A	G	-0.0155	0.0229235	0.372481	0.3507	finngen_R10_C3_BLADDER_EXALLC	8	0.488047	0.0330587	316386	Bladder cancer	8	0.0026	3.674e-09	291516	ukb-bub35-ALB	ALB || id:ukb-bub35-ALB	TRUE	0.000133165	0.000112312	32.7441
rs4499445	T	G	T	G	-0.0229	-0.0429949	0.350516	0.6564	finngen_R10_C3_BLADDER_EXALLC	2	0.239982	0.0365904	316386	Bladder cancer	2	0.0026	2.458e-18	291516	ukb-bub35-ALB	ALB || id:ukb-bub35-ALB	TRUE	3.02281e-08	0.000238769	69.621
rs4500785	G	C	G	C	-0.0368	0.00962558	0.107201	0.1125	finngen_R10_C3_BLADDER_EXALLC	17	0.852182	0.0516574	316386	Bladder cancer	17	0.0041	1.225e-19	291516	ukb-bub35-ALB	ALB || id:ukb-bub35-ALB	TRUE	2.21135e-10	0.000259226	75.5875
rs4657041	C	T	C	T	0.0188	0.0274615	0.472029	0.5072	finngen_R10_C3_BLADDER_EXALLC	1	0.378791	0.0312018	316386	Bladder cancer	1	0.0025	5.581e-14	291516	ukb-bub35-ALB	ALB || id:ukb-bub35-ALB	TRUE	1.4686e-06	0.000176167	51.3642
rs4665972	C	T	C	T	-0.059	-0.038375	0.38687	0.5818	finngen_R10_C3_BLADDER_EXALLC	2	0.233701	0.0322241	316386	Bladder cancer	2	0.0026	4.41e-116	291516	ukb-bub35-ALB	ALB || id:ukb-bub35-ALB	TRUE	1.82219e-54	0.0016514	482.202
rs4691382	G	A	G	A	-0.0198	0.0503544	0.261216	0.2638	finngen_R10_C3_BLADDER_EXALLC	4	0.202693	0.0395272	316386	Bladder cancer	4	0.0029	6.725e-12	291516	ukb-bub35-ALB	ALB || id:ukb-bub35-ALB	TRUE	5.27072e-05	0.000151313	44.1167
rs4700745	G	A	G	A	0.0163	-0.0655994	0.463817	0.5358	finngen_R10_C3_BLADDER_EXALLC	5	0.0360587	0.0312935	316386	Bladder cancer	5	0.0025	1.266e-10	291516	ukb-bub35-ALB	ALB || id:ukb-bub35-ALB	TRUE	0.00114621	0.000132149	38.5285
rs4760254	C	G	C	G	-0.0237	0.00213909	0.232076	0.1912	finngen_R10_C3_BLADDER_EXALLC	12	0.953606	0.0367674	316386	Bladder cancer	12	0.0029	5.359e-16	291516	ukb-bub35-ALB	ALB || id:ukb-bub35-ALB	TRUE	4.76236e-09	0.000200205	58.3743
rs4804413	T	C	T	C	0.0172	-0.0301002	0.420581	0.4264	finngen_R10_C3_BLADDER_EXALLC	19	0.345096	0.0318809	316386	Bladder cancer	19	0.0025	9.619e-12	291516	ukb-bub35-ALB	ALB || id:ukb-bub35-ALB	TRUE	1.63654e-05	0.000144188	42.0389
rs4805881	C	A	C	A	-0.0274	-0.0664055	0.337826	0.6646	finngen_R10_C3_BLADDER_EXALLC	19	0.0433132	0.032863	316386	Bladder cancer	19	0.0026	2.866e-25	291516	ukb-bub35-ALB	ALB || id:ukb-bub35-ALB	TRUE	5.54212e-10	0.000335889	97.9494
rs4946810	C	A	C	A	0.0164	-0.00918402	0.360489	0.4131	finngen_R10_C3_BLADDER_EXALLC	6	0.771465	0.031619	316386	Bladder cancer	6	0.0026	2.987e-10	291516	ukb-bub35-ALB	ALB || id:ukb-bub35-ALB	TRUE	1.36583e-05	0.00012401	36.1552
rs4970834	T	C	T	C	-0.0264	0.000396653	0.188627	0.1881	finngen_R10_C3_BLADDER_EXALLC	1	0.991956	0.0393434	316386	Bladder cancer	1	0.0032	1.149e-16	291516	ukb-bub35-ALB	ALB || id:ukb-bub35-ALB	TRUE	2.77229e-09	0.000213335	62.2034
rs56188865	C	T	C	T	0.0167	0.0440429	0.377409	0.3579	finngen_R10_C3_BLADDER_EXALLC	1	0.177791	0.0326828	316386	Bladder cancer	1	0.0026	9.521e-11	291516	ukb-bub35-ALB	ALB || id:ukb-bub35-ALB	TRUE	0.000215202	0.000131062	38.2115
rs56369151	A	T	A	T	0.0241	0.0100949	0.249567	0.2566	finngen_R10_C3_BLADDER_EXALLC	1	0.771021	0.0346857	316386	Bladder cancer	1	0.0029	5.558e-17	291516	ukb-bub35-ALB	ALB || id:ukb-bub35-ALB	TRUE	6.89297e-09	0.000217552	63.4333
rs567910619	T	C	T	C	0.0848	0.113573	0.0102056	0.01125	finngen_R10_C3_BLADDER_EXALLC	1	0.44335	0.148162	316386	Bladder cancer	1	0.0129	5.495e-11	291516	ukb-bub35-ALB	ALB || id:ukb-bub35-ALB	TRUE	2.53741e-05	0.00014528	42.3572
rs573431210	G	T	G	T	-0.1578	0.203023	0.025071	0.01431	finngen_R10_C3_BLADDER_EXALLC	17	0.291927	0.192639	316386	Bladder cancer	17	0.0079	1.761e-88	291516	ukb-bub35-ALB	ALB || id:ukb-bub35-ALB	TRUE	1.39068e-42	0.00121727	355.285
rs5756836	A	G	A	G	-0.0408	-0.0519798	0.0569682	0.0501	finngen_R10_C3_BLADDER_EXALLC	22	0.525692	0.0819101	316386	Bladder cancer	22	0.0053	2.206e-14	291516	ukb-bub35-ALB	ALB || id:ukb-bub35-ALB	TRUE	3.15455e-07	0.000178858	52.149
rs5757176	G	A	G	A	0.0153	0.0127417	0.362228	0.3661	finngen_R10_C3_BLADDER_EXALLC	22	0.693605	0.032342	316386	Bladder cancer	22	0.0026	3.439e-09	291516	ukb-bub35-ALB	ALB || id:ukb-bub35-ALB	TRUE	7.11503e-05	0.000108158	31.5331
rs577721086	C	T	C	T	0.0524	0.0404512	0.0474514	0.04908	finngen_R10_C3_BLADDER_EXALLC	6	0.53573	0.0653194	316386	Bladder cancer	6	0.0059	3.325e-19	291516	ukb-bub35-ALB	ALB || id:ukb-bub35-ALB	TRUE	2.25761e-09	0.000248215	72.3762
rs582717	T	C	T	C	0.0198	0.0233397	0.451398	0.546	finngen_R10_C3_BLADDER_EXALLC	1	0.456459	0.0313415	316386	Bladder cancer	1	0.0025	2.379e-15	291516	ukb-bub35-ALB	ALB || id:ukb-bub35-ALB	TRUE	2.01671e-07	0.000194168	56.6136
rs58558667	T	G	T	G	0.0238	-0.0523935	0.372468	0.3425	finngen_R10_C3_BLADDER_EXALLC	15	0.0965362	0.0315266	316386	Bladder cancer	15	0.0026	2.417e-20	291516	ukb-bub35-ALB	ALB || id:ukb-bub35-ALB	TRUE	4.96216e-08	0.000264794	77.2117
rs59916403	T	G	T	G	-0.0239	-0.0383256	0.35294	0.3374	finngen_R10_C3_BLADDER_EXALLC	2	0.2241	0.0315256	316386	Bladder cancer	2	0.0026	3.357e-20	291516	ukb-bub35-ALB	ALB || id:ukb-bub35-ALB	TRUE	7.06459e-09	0.000260898	76.0754
rs61784860	A	G	A	G	-0.0244	-0.00383559	0.0970071	0.08384	finngen_R10_C3_BLADDER_EXALLC	1	0.966557	0.0914829	316386	Bladder cancer	1	0.0043	2.011e-08	291516	ukb-bub35-ALB	ALB || id:ukb-bub35-ALB	TRUE	4.81236e-05	0.000104303	30.409
rs62374257	C	T	C	T	-0.0171	0.00785175	0.228245	0.2168	finngen_R10_C3_BLADDER_EXALLC	5	0.840759	0.0390785	316386	Bladder cancer	5	0.003	7.179e-09	291516	ukb-bub35-ALB	ALB || id:ukb-bub35-ALB	TRUE	7.10002e-05	0.000103016	30.0336
rs6456349	A	G	A	G	0.0155	0.0516856	0.330455	0.6462	finngen_R10_C3_BLADDER_EXALLC	6	0.109078	0.0322561	316386	Bladder cancer	6	0.0026	4.939e-09	291516	ukb-bub35-ALB	ALB || id:ukb-bub35-ALB	TRUE	0.0014173	0.000106313	30.995
rs6461354	T	C	T	C	0.0271	0.0193704	0.407141	0.3978	finngen_R10_C3_BLADDER_EXALLC	7	0.569301	0.034038	316386	Bladder cancer	7	0.0025	1.566e-26	291516	ukb-bub35-ALB	ALB || id:ukb-bub35-ALB	TRUE	1.12237e-13	0.00035454	103.39
rs6490409	G	A	G	A	-0.0195	-0.0444651	0.155419	0.1503	finngen_R10_C3_BLADDER_EXALLC	13	0.234984	0.0374406	316386	Bladder cancer	13	0.0035	2.297e-08	291516	ukb-bub35-ALB	ALB || id:ukb-bub35-ALB	TRUE	0.00138921	9.98262e-05	29.1036
rs6552198	A	G	A	G	0.016	0.0209389	0.370238	0.638	finngen_R10_C3_BLADDER_EXALLC	4	0.507239	0.0315752	316386	Bladder cancer	4	0.0026	6.586e-10	291516	ukb-bub35-ALB	ALB || id:ukb-bub35-ALB	TRUE	6.88508e-05	0.000119379	34.8048
rs6567095	A	G	A	G	0.0221	0.00467303	0.436622	0.5654	finngen_R10_C3_BLADDER_EXALLC	18	0.882665	0.0316619	316386	Bladder cancer	18	0.0025	1.626e-18	291516	ukb-bub35-ALB	ALB || id:ukb-bub35-ALB	TRUE	3.49845e-10	0.000240281	70.0622
rs667172	A	G	A	G	0.0165	0.0334837	0.295798	0.2843	finngen_R10_C3_BLADDER_EXALLC	3	0.336011	0.0348036	316386	Bladder cancer	3	0.0027	1.769e-09	291516	ukb-bub35-ALB	ALB || id:ukb-bub35-ALB	TRUE	0.000182281	0.00011342	33.0673
rs6738239	A	C	A	C	-0.0187	0.0330074	0.387255	0.3988	finngen_R10_C3_BLADDER_EXALLC	2	0.332442	0.0340561	316386	Bladder cancer	2	0.0025	2.297e-13	291516	ukb-bub35-ALB	ALB || id:ukb-bub35-ALB	TRUE	2.30205e-06	0.000165955	48.3862
rs67694436	T	C	T	C	0.0156	-0.0158049	0.34854	0.362	finngen_R10_C3_BLADDER_EXALLC	8	0.62082	0.0319492	316386	Bladder cancer	8	0.0026	3.088e-09	291516	ukb-bub35-ALB	ALB || id:ukb-bub35-ALB	TRUE	6.72265e-05	0.000110515	32.2201
rs6792725	G	A	G	A	-0.0168	0.0344143	0.30437	0.6728	finngen_R10_C3_BLADDER_EXALLC	3	0.278532	0.0317586	316386	Bladder cancer	3	0.0028	2.247e-09	291516	ukb-bub35-ALB	ALB || id:ukb-bub35-ALB	TRUE	0.00034615	0.000119517	34.845
rs6793835	A	G	A	G	0.0159	-0.0470802	0.257983	0.2209	finngen_R10_C3_BLADDER_EXALLC	3	0.218669	0.0382742	316386	Bladder cancer	3	0.0028	2.499e-08	291516	ukb-bub35-ALB	ALB || id:ukb-bub35-ALB	TRUE	0.00117544	9.67897e-05	28.2183
rs6794370	C	A	C	A	-0.0192	0.022988	0.193007	0.7853	finngen_R10_C3_BLADDER_EXALLC	3	0.529312	0.0365436	316386	Bladder cancer	3	0.0032	1.286e-09	291516	ukb-bub35-ALB	ALB || id:ukb-bub35-ALB	TRUE	9.90753e-05	0.000114835	33.4799
rs6844516	T	A	T	A	0.043	0.10079	0.0305989	0.03067	finngen_R10_C3_BLADDER_EXALLC	4	0.224465	0.0829724	316386	Bladder cancer	4	0.0074	5.189e-09	291516	ukb-bub35-ALB	ALB || id:ukb-bub35-ALB	TRUE	0.00080582	0.000109692	31.9804
rs6889311	G	A	G	A	0.0216	-0.0196175	0.242807	0.7945	finngen_R10_C3_BLADDER_EXALLC	5	0.649753	0.0432003	316386	Bladder cancer	5	0.0029	1.041e-13	291516	ukb-bub35-ALB	ALB || id:ukb-bub35-ALB	TRUE	4.22039e-07	0.000171556	50.0195
rs6897617	A	G	A	G	0.0169	-0.0318321	0.279168	0.2843	finngen_R10_C3_BLADDER_EXALLC	5	0.320188	0.0320219	316386	Bladder cancer	5	0.0028	9.833e-10	291516	ukb-bub35-ALB	ALB || id:ukb-bub35-ALB	TRUE	0.000246528	0.000114948	33.5129
rs691728	C	G	C	G	-0.02	0.00716986	0.192525	0.1892	finngen_R10_C3_BLADDER_EXALLC	10	0.856891	0.039759	316386	Bladder cancer	10	0.0032	3.206e-10	291516	ukb-bub35-ALB	ALB || id:ukb-bub35-ALB	TRUE	1.16559e-05	0.000124367	36.2593
rs6968554	G	A	G	A	0.0155	0.00291194	0.370772	0.6196	finngen_R10_C3_BLADDER_EXALLC	7	0.929543	0.0329331	316386	Bladder cancer	7	0.0026	2.009e-09	291516	ukb-bub35-ALB	ALB || id:ukb-bub35-ALB	TRUE	2.24033e-05	0.000112101	32.6826
rs6974282	T	C	T	C	-0.0192	-0.0038737	0.194357	0.2014	finngen_R10_C3_BLADDER_EXALLC	7	0.917456	0.0373769	316386	Bladder cancer	7	0.0032	1.131e-09	291516	ukb-bub35-ALB	ALB || id:ukb-bub35-ALB	TRUE	2.07474e-05	0.000115445	33.6577
rs7074440	A	G	A	G	0.018	-0.0955025	0.295596	0.317	finngen_R10_C3_BLADDER_EXALLC	10	0.0149941	0.0392607	316386	Bladder cancer	10	0.0027	3.283e-11	291516	ukb-bub35-ALB	ALB || id:ukb-bub35-ALB	TRUE	0.00177874	0.000134926	39.3381
rs7115944	C	T	C	T	0.0191	0.0136497	0.440952	0.5665	finngen_R10_C3_BLADDER_EXALLC	11	0.666141	0.0316368	316386	Bladder cancer	11	0.0025	2.656e-14	291516	ukb-bub35-ALB	ALB || id:ukb-bub35-ALB	TRUE	1.86084e-07	0.000179861	52.4414
rs71304101	A	G	A	G	-0.0517	0.0823629	0.117349	0.1196	finngen_R10_C3_BLADDER_EXALLC	3	0.0485132	0.0417483	316386	Bladder cancer	3	0.0038	2.217e-41	291516	ukb-bub35-ALB	ALB || id:ukb-bub35-ALB	TRUE	2.96424e-17	0.000553706	161.503
rs7137828	T	C	T	C	0.0229	0.000708469	0.464412	0.5337	finngen_R10_C3_BLADDER_EXALLC	12	0.982166	0.0316939	316386	Bladder cancer	12	0.0025	1.355e-19	291516	ukb-bub35-ALB	ALB || id:ukb-bub35-ALB	TRUE	4.32608e-11	0.000260877	76.069
rs71420186	A	G	A	G	-0.053	-0.0910413	0.0644886	0.07464	finngen_R10_C3_BLADDER_EXALLC	14	0.0893079	0.0535833	316386	Bladder cancer	14	0.0051	1.11e-25	291516	ukb-bub35-ALB	ALB || id:ukb-bub35-ALB	TRUE	2.61363e-10	0.000338933	98.8372
rs7149605	A	G	A	G	0.0594	-0.0667092	0.0924884	0.08384	finngen_R10_C3_BLADDER_EXALLC	14	0.246002	0.0575022	316386	Bladder cancer	14	0.0043	1.484e-42	291516	ukb-bub35-ALB	ALB || id:ukb-bub35-ALB	TRUE	5.12869e-20	0.000592301	172.766
rs72692783	T	C	T	C	0.0249	-0.0494848	0.130778	0.1166	finngen_R10_C3_BLADDER_EXALLC	1	0.234346	0.0416105	316386	Bladder cancer	1	0.0037	1.826e-11	291516	ukb-bub35-ALB	ALB || id:ukb-bub35-ALB	TRUE	5.54611e-05	0.000140959	41.0974
rs72694393	T	G	T	G	0.0187	0.0102338	0.469213	0.4888	finngen_R10_C3_BLADDER_EXALLC	14	0.749711	0.0320788	316386	Bladder cancer	14	0.0025	8.989e-14	291516	ukb-bub35-ALB	ALB || id:ukb-bub35-ALB	TRUE	2.27706e-07	0.000174182	50.7854
rs72789542	A	C	A	C	0.019	-0.0486988	0.295247	0.2996	finngen_R10_C3_BLADDER_EXALLC	16	0.145982	0.033496	316386	Bladder cancer	16	0.0027	3.248e-12	291516	ukb-bub35-ALB	ALB || id:ukb-bub35-ALB	TRUE	4.70616e-05	0.000150231	43.801
rs72793380	A	C	A	C	0.0228	0.0286017	0.0990085	0.091	finngen_R10_C3_BLADDER_EXALLC	16	0.605593	0.0553895	316386	Bladder cancer	16	0.0041	3.745e-08	291516	ukb-bub35-ALB	ALB || id:ukb-bub35-ALB	TRUE	0.000258014	9.27455e-05	27.0391
rs7298909	T	C	T	C	-0.03	-0.00523318	0.0953189	0.8967	finngen_R10_C3_BLADDER_EXALLC	12	0.915843	0.0495231	316386	Bladder cancer	12	0.0043	1.638e-12	291516	ukb-bub35-ALB	ALB || id:ukb-bub35-ALB	TRUE	7.05363e-07	0.00015522	45.2558
rs72999033	T	C	T	C	0.0419	0.062553	0.0622894	0.06135	finngen_R10_C3_BLADDER_EXALLC	19	0.327263	0.0638529	316386	Bladder cancer	19	0.0051	3.782e-16	291516	ukb-bub35-ALB	ALB || id:ukb-bub35-ALB	TRUE	1.53442e-07	0.000205088	59.7984
rs73234873	T	C	T	C	-0.0166	-0.0591205	0.282756	0.2832	finngen_R10_C3_BLADDER_EXALLC	7	0.118464	0.0378673	316386	Bladder cancer	7	0.0028	2.216e-09	291516	ukb-bub35-ALB	ALB || id:ukb-bub35-ALB	TRUE	0.00139452	0.00011177	32.5861
rs73260019	T	C	T	C	-0.0313	0.016861	0.0649504	0.08487	finngen_R10_C3_BLADDER_EXALLC	4	0.792894	0.0642191	316386	Bladder cancer	4	0.0051	9.555e-10	291516	ukb-bub35-ALB	ALB || id:ukb-bub35-ALB	TRUE	2.17954e-05	0.000118997	34.6934
rs7366884	C	T	C	T	0.0193	-0.0388805	0.291745	0.2863	finngen_R10_C3_BLADDER_EXALLC	1	0.287903	0.0365854	316386	Bladder cancer	1	0.0028	6.489e-12	291516	ukb-bub35-ALB	ALB || id:ukb-bub35-ALB	TRUE	2.26917e-05	0.000153935	44.8811
rs7401984	C	T	C	T	0.0187	0.06472	0.15935	0.863	finngen_R10_C3_BLADDER_EXALLC	14	0.184025	0.0487179	316386	Bladder cancer	14	0.0034	3.421e-08	291516	ukb-bub35-ALB	ALB || id:ukb-bub35-ALB	TRUE	0.00230507	9.36873e-05	27.3137
rs75817776	C	T	C	T	-0.112	0.205413	0.0199475	0.01534	finngen_R10_C3_BLADDER_EXALLC	19	0.159002	0.145845	316386	Bladder cancer	19	0.009	2.732e-35	291516	ukb-bub35-ALB	ALB || id:ukb-bub35-ALB	TRUE	1.22801e-15	0.00049046	143.046
rs7676961	C	T	C	T	-0.0145	-0.00139272	0.499199	0.5031	finngen_R10_C3_BLADDER_EXALLC	4	0.964748	0.0315122	316386	Bladder cancer	4	0.0025	6.9e-09	291516	ukb-bub35-ALB	ALB || id:ukb-bub35-ALB	TRUE	3.27315e-05	0.000105125	30.6486
rs76895963	G	T	G	T	-0.0749	-0.163334	0.0202045	0.02352	finngen_R10_C3_BLADDER_EXALLC	12	0.0823038	0.0940067	316386	Bladder cancer	12	0.0097	1.21e-14	291516	ukb-bub35-ALB	ALB || id:ukb-bub35-ALB	TRUE	1.25838e-05	0.000222115	64.7639
rs78444263	T	C	T	C	-0.0329	-0.0465104	0.0676602	0.0726	finngen_R10_C3_BLADDER_EXALLC	12	0.355368	0.0503236	316386	Bladder cancer	12	0.0049	2.5e-11	291516	ukb-bub35-ALB	ALB || id:ukb-bub35-ALB	TRUE	2.62575e-05	0.000136562	39.8151
rs78961851	C	T	C	T	-0.0246	-0.0123236	0.0991645	0.09611	finngen_R10_C3_BLADDER_EXALLC	16	0.83474	0.0590702	316386	Bladder cancer	16	0.0042	3.362e-09	291516	ukb-bub35-ALB	ALB || id:ukb-bub35-ALB	TRUE	4.4855e-05	0.000108119	31.5216
rs7920036	C	T	C	T	-0.0218	-0.00739082	0.47516	0.4877	finngen_R10_C3_BLADDER_EXALLC	10	0.813022	0.031247	316386	Bladder cancer	10	0.0025	2.302e-18	291516	ukb-bub35-ALB	ALB || id:ukb-bub35-ALB	TRUE	8.96876e-10	0.000237034	69.115
rs79476006	A	G	A	G	0.0312	-0.0256641	0.0687404	0.07873	finngen_R10_C3_BLADDER_EXALLC	12	0.664861	0.0592415	316386	Bladder cancer	12	0.0049	2.619e-10	291516	ukb-bub35-ALB	ALB || id:ukb-bub35-ALB	TRUE	1.75908e-05	0.00012463	36.3359
rs800506	T	C	T	C	-0.0157	0.0103311	0.279225	0.7628	finngen_R10_C3_BLADDER_EXALLC	8	0.769621	0.0352753	316386	Bladder cancer	8	0.0028	3.484e-08	291516	ukb-bub35-ALB	ALB || id:ukb-bub35-ALB	TRUE	0.000121911	9.92164e-05	28.9258
rs8064376	T	C	T	C	-0.0351	-0.0369074	0.235302	0.2352	finngen_R10_C3_BLADDER_EXALLC	17	0.314327	0.0366806	316386	Bladder cancer	17	0.003	1.719e-32	291516	ukb-bub35-ALB	ALB || id:ukb-bub35-ALB	TRUE	9.69151e-15	0.000443363	129.304
rs8133431	T	C	T	C	0.0216	-0.0320082	0.147673	0.1431	finngen_R10_C3_BLADDER_EXALLC	21	0.428822	0.0404548	316386	Bladder cancer	21	0.0035	9.88e-10	291516	ukb-bub35-ALB	ALB || id:ukb-bub35-ALB	TRUE	9.45292e-05	0.000117448	34.2417
rs8176743	T	C	T	C	0.0292	0.00479996	0.0698134	0.08487	finngen_R10_C3_BLADDER_EXALLC	9	0.916889	0.0459972	316386	Bladder cancer	9	0.005	4.663e-09	291516	ukb-bub35-ALB	ALB || id:ukb-bub35-ALB	TRUE	3.46133e-05	0.00011074	32.2858
rs872926	A	G	A	G	-0.0343	-0.0519716	0.200236	0.2004	finngen_R10_C3_BLADDER_EXALLC	15	0.213943	0.0418183	316386	Bladder cancer	15	0.0031	1.441e-28	291516	ukb-bub35-ALB	ALB || id:ukb-bub35-ALB	TRUE	1.07118e-12	0.00037681	109.887
rs879620	T	C	T	C	-0.0156	-0.0844655	0.402431	0.6074	finngen_R10_C3_BLADDER_EXALLC	16	0.00716226	0.0314091	316386	Bladder cancer	16	0.0026	1.309e-09	291516	ukb-bub35-ALB	ALB || id:ukb-bub35-ALB	TRUE	0.0136547	0.000117047	34.1247
rs926144	G	A	G	A	0.0614	-0.00448188	0.207306	0.2035	finngen_R10_C3_BLADDER_EXALLC	14	0.908942	0.0391865	316386	Bladder cancer	14	0.0031	9.765e-89	291516	ukb-bub35-ALB	ALB || id:ukb-bub35-ALB	TRUE	8.35384e-46	0.00123904	361.645
rs9265945	G	A	G	A	-0.0228	0.00143369	0.435385	0.4397	finngen_R10_C3_BLADDER_EXALLC	6	0.964613	0.0323154	316386	Bladder cancer	6	0.0025	1.278e-19	291516	ukb-bub35-ALB	ALB || id:ukb-bub35-ALB	TRUE	5.81722e-11	0.000255579	74.524
rs9430334	A	G	A	G	-0.0204	-0.0609334	0.147153	0.1411	finngen_R10_C3_BLADDER_EXALLC	1	0.165147	0.0439012	316386	Bladder cancer	1	0.0036	9.949e-09	291516	ukb-bub35-ALB	ALB || id:ukb-bub35-ALB	TRUE	0.00176692	0.000104455	30.4534
rs9525175	T	C	T	C	0.0192	-0.0121233	0.150866	0.1738	finngen_R10_C3_BLADDER_EXALLC	13	0.769837	0.0414347	316386	Bladder cancer	13	0.0035	3.668e-08	291516	ukb-bub35-ALB	ALB || id:ukb-bub35-ALB	TRUE	0.000173446	9.44496e-05	27.536
rs9638180	G	A	G	A	-0.0268	0.0186517	0.190922	0.1871	finngen_R10_C3_BLADDER_EXALLC	7	0.644534	0.0404269	316386	Bladder cancer	7	0.0031	1.789e-17	291516	ukb-bub35-ALB	ALB || id:ukb-bub35-ALB	TRUE	3.27716e-09	0.000221894	64.6996
rs9788533	G	A	G	A	0.0179	-0.0180716	0.432134	0.4417	finngen_R10_C3_BLADDER_EXALLC	14	0.581614	0.0327961	316386	Bladder cancer	14	0.0025	1.339e-12	291516	ukb-bub35-ALB	ALB || id:ukb-bub35-ALB	TRUE	1.72124e-06	0.000157254	45.8488
rs10048745	A	G	A	G	0.019	0.0470705	0.253336	0.2393	finngen_R10_C3_BLADDER_EXALLC	2	0.215161	0.0379754	316386	Bladder cancer	2	0.0028	4.833e-12	318953	ukb-bub35-ALP	ALP || id:ukb-bub35-ALP	TRUE	9.22296e-05	0.000136571	43.5655
rs10074630	A	G	A	G	-0.0153	0.0302597	0.241608	0.2536	finngen_R10_C3_BLADDER_EXALLC	5	0.427655	0.0381484	316386	Bladder cancer	5	0.0028	3.534e-08	318953	ukb-bub35-ALP	ALP || id:ukb-bub35-ALP	TRUE	0.000987943	8.57863e-05	27.364
rs10095625	A	G	A	G	-0.0214	-0.0153341	0.189016	0.2004	finngen_R10_C3_BLADDER_EXALLC	8	0.697365	0.0394315	316386	Bladder cancer	8	0.0031	2.918e-12	318953	ukb-bub35-ALP	ALP || id:ukb-bub35-ALP	TRUE	4.31126e-06	0.0001404	44.7871
rs10103996	T	C	T	C	0.0164	-0.0433542	0.198775	0.1656	finngen_R10_C3_BLADDER_EXALLC	8	0.247982	0.0375275	316386	Bladder cancer	8	0.003	3.095e-08	318953	ukb-bub35-ALP	ALP || id:ukb-bub35-ALP	TRUE	0.00237293	8.5671e-05	27.3272
rs10157379	T	C	T	C	0.0239	-0.0473222	0.375035	0.638	finngen_R10_C3_BLADDER_EXALLC	1	0.143777	0.032371	316386	Bladder cancer	1	0.0025	3.074e-22	318953	ukb-bub35-ALP	ALP || id:ukb-bub35-ALP	TRUE	1.12872e-08	0.000267765	85.4267
rs10162642	A	G	A	G	0.0202	-0.0256112	0.215277	0.2301	finngen_R10_C3_BLADDER_EXALLC	15	0.560329	0.0439788	316386	Bladder cancer	15	0.0029	3.777e-12	318953	ukb-bub35-ALP	ALP || id:ukb-bub35-ALP	TRUE	6.71095e-06	0.000137863	43.9775
rs10164853	G	A	G	A	-0.0328	0.0895185	0.0807818	0.06748	finngen_R10_C3_BLADDER_EXALLC	2	0.180698	0.0668743	316386	Bladder cancer	2	0.0045	1.944e-13	318953	ukb-bub35-ALP	ALP || id:ukb-bub35-ALP	TRUE	2.72869e-05	0.000159775	50.9687
rs10258916	C	G	C	G	0.014	-0.0179117	0.380453	0.3589	finngen_R10_C3_BLADDER_EXALLC	7	0.590651	0.0332998	316386	Bladder cancer	7	0.0024	9.654e-09	318953	ukb-bub35-ALP	ALP || id:ukb-bub35-ALP	TRUE	0.000187526	9.23977e-05	29.4731
rs1030098	C	T	C	T	-0.0218	0.0153352	0.376258	0.3671	finngen_R10_C3_BLADDER_EXALLC	17	0.64767	0.0335561	316386	Bladder cancer	17	0.0025	7.842e-19	318953	ukb-bub35-ALP	ALP || id:ukb-bub35-ALP	TRUE	5.56112e-09	0.000223066	71.1631
rs10400328	G	T	G	T	0.0265	-0.0340553	0.216946	0.2137	finngen_R10_C3_BLADDER_EXALLC	11	0.333783	0.0352349	316386	Bladder cancer	11	0.0029	5.037e-20	318953	ukb-bub35-ALP	ALP || id:ukb-bub35-ALP	TRUE	8.24739e-09	0.000238597	76.1189
rs10430891	C	T	C	T	-0.0237	-0.0756012	0.210004	0.2014	finngen_R10_C3_BLADDER_EXALLC	11	0.0804026	0.0432413	316386	Bladder cancer	11	0.0029	4.872e-16	318953	ukb-bub35-ALP	ALP || id:ukb-bub35-ALP	TRUE	5.95141e-06	0.000186371	59.4544
rs10434761	A	G	A	G	0.0213	-0.113835	0.147107	0.138	finngen_R10_C3_BLADDER_EXALLC	5	0.0117902	0.045202	316386	Bladder cancer	5	0.0034	3.279e-10	318953	ukb-bub35-ALP	ALP || id:ukb-bub35-ALP	TRUE	0.00837849	0.000113846	36.3154
rs1056692	G	A	G	A	-0.0294	-0.0379768	0.321896	0.3354	finngen_R10_C3_BLADDER_EXALLC	12	0.255618	0.0334065	316386	Bladder cancer	12	0.0025	7.217e-31	318953	ukb-bub35-ALP	ALP || id:ukb-bub35-ALP	TRUE	6.74808e-14	0.000377343	120.399
rs1062315	T	A	T	A	-0.0168	-0.0373854	0.301037	0.3119	finngen_R10_C3_BLADDER_EXALLC	8	0.250813	0.032555	316386	Bladder cancer	8	0.0026	9.026e-11	318953	ukb-bub35-ALP	ALP || id:ukb-bub35-ALP	TRUE	0.000179684	0.000118774	37.8877
rs10748564	C	A	C	A	0.0156	-0.017439	0.412831	0.5838	finngen_R10_C3_BLADDER_EXALLC	10	0.604969	0.0337137	316386	Bladder cancer	10	0.0024	1.229e-10	318953	ukb-bub35-ALP	ALP || id:ukb-bub35-ALP	TRUE	2.43989e-05	0.000117982	37.6348
rs10772783	A	G	A	G	0.0152	0.0300926	0.469927	0.4836	finngen_R10_C3_BLADDER_EXALLC	12	0.342229	0.0316841	316386	Bladder cancer	12	0.0024	1.376e-10	318953	ukb-bub35-ALP	ALP || id:ukb-bub35-ALP	TRUE	0.000146906	0.000115102	36.7162
rs10787429	C	T	C	T	-0.0326	0.0373843	0.268516	0.6922	finngen_R10_C3_BLADDER_EXALLC	10	0.267299	0.0337007	316386	Bladder cancer	10	0.0027	1.035e-33	318953	ukb-bub35-ALP	ALP || id:ukb-bub35-ALP	TRUE	1.0442e-14	0.000417484	133.213
rs10843403	C	T	C	T	-0.0137	-0.00252025	0.388255	0.6104	finngen_R10_C3_BLADDER_EXALLC	12	0.936077	0.031424	316386	Bladder cancer	12	0.0024	2.106e-08	318953	ukb-bub35-ALP	ALP || id:ukb-bub35-ALP	TRUE	7.147e-05	8.91577e-05	28.4395
rs10857127	T	C	T	C	-0.0179	0.0454591	0.395207	0.6554	finngen_R10_C3_BLADDER_EXALLC	4	0.147902	0.0314165	316386	Bladder cancer	4	0.0024	2.68e-13	318953	ukb-bub35-ALP	ALP || id:ukb-bub35-ALP	TRUE	2.25742e-05	0.000153168	48.8605
rs10883447	G	T	G	T	-0.0144	-0.0439169	0.415065	0.4335	finngen_R10_C3_BLADDER_EXALLC	10	0.180752	0.0328119	316386	Bladder cancer	10	0.0024	2.328e-09	318953	ukb-bub35-ALP	ALP || id:ukb-bub35-ALP	TRUE	0.00101749	0.000100688	32.1178
rs10896015	A	G	A	G	-0.0158	-0.0166601	0.270006	0.2556	finngen_R10_C3_BLADDER_EXALLC	11	0.688996	0.0416276	316386	Bladder cancer	11	0.0027	3.605e-09	318953	ukb-bub35-ALP	ALP || id:ukb-bub35-ALP	TRUE	0.000120126	9.84095e-05	31.3909
rs10897272	T	C	T	C	-0.0137	0.0332036	0.393236	0.5941	finngen_R10_C3_BLADDER_EXALLC	11	0.296873	0.0318297	316386	Bladder cancer	11	0.0024	1.942e-08	318953	ukb-bub35-ALP	ALP || id:ukb-bub35-ALP	TRUE	0.00100526	8.95662e-05	28.5698
rs10916988	A	G	A	G	-0.1486	0.0690708	0.39688	0.5849	finngen_R10_C3_BLADDER_EXALLC	1	0.0302817	0.031883	316386	Bladder cancer	1	0.0024	1e-200	318953	ukb-bub35-ALP	ALP || id:ukb-bub35-ALP	TRUE	0	0.0105714	3407.77
rs10963680	A	G	A	G	0.0193	0.00394658	0.247172	0.2413	finngen_R10_C3_BLADDER_EXALLC	9	0.917109	0.0379202	316386	Bladder cancer	9	0.0028	8.846e-12	318953	ukb-bub35-ALP	ALP || id:ukb-bub35-ALP	TRUE	1.66565e-06	0.000138624	44.2205
rs11065967	T	G	T	G	0.0357	-0.00547037	0.223238	0.8098	finngen_R10_C3_BLADDER_EXALLC	12	0.891315	0.0400348	316386	Bladder cancer	12	0.0029	2.593e-34	318953	ukb-bub35-ALP	ALP || id:ukb-bub35-ALP	TRUE	8.72653e-18	0.000442	141.039
rs111684288	A	G	A	G	-0.0241	-0.00384793	0.112687	0.09611	finngen_R10_C3_BLADDER_EXALLC	7	0.930973	0.0444227	316386	Bladder cancer	7	0.0037	1.157e-10	318953	ukb-bub35-ALP	ALP || id:ukb-bub35-ALP	TRUE	5.76163e-06	0.000116149	37.0501
rs111909590	T	C	T	C	0.0347	0.163743	0.0415952	0.02454	finngen_R10_C3_BLADDER_EXALLC	6	0.121634	0.10578	316386	Bladder cancer	6	0.0059	4.997e-09	318953	ukb-bub35-ALP	ALP || id:ukb-bub35-ALP	TRUE	0.00226202	9.60022e-05	30.6229
rs111973012	G	A	G	A	0.022	0.00694761	0.104752	0.07669	finngen_R10_C3_BLADDER_EXALLC	12	0.899817	0.0551868	316386	Bladder cancer	12	0.0039	1.069e-08	318953	ukb-bub35-ALP	ALP || id:ukb-bub35-ALP	TRUE	9.96388e-05	9.07781e-05	28.9564
rs112632065	T	C	T	C	0.0211	0.0596126	0.140819	0.1452	finngen_R10_C3_BLADDER_EXALLC	1	0.233262	0.0500107	316386	Bladder cancer	1	0.0034	6.543e-10	318953	ukb-bub35-ALP	ALP || id:ukb-bub35-ALP	TRUE	0.000408264	0.000107731	34.3646
rs112905931	T	C	T	C	0.0157	0.0301824	0.372573	0.6227	finngen_R10_C3_BLADDER_EXALLC	1	0.344355	0.0319189	316386	Bladder cancer	1	0.0025	5.884e-10	318953	ukb-bub35-ALP	ALP || id:ukb-bub35-ALP	TRUE	0.000168852	0.00011524	36.7602
rs113422695	A	T	A	T	-0.0249	0.0360102	0.222793	0.1994	finngen_R10_C3_BLADDER_EXALLC	7	0.366264	0.0398566	316386	Bladder cancer	7	0.0029	4.482e-18	318953	ukb-bub35-ALP	ALP || id:ukb-bub35-ALP	TRUE	6.00373e-08	0.000214717	68.499
rs113479946	G	A	G	A	-0.0272	-0.127814	0.0701176	0.05521	finngen_R10_C3_BLADDER_EXALLC	12	0.017773	0.0539228	316386	Bladder cancer	12	0.0048	1.609e-08	318953	ukb-bub35-ALP	ALP || id:ukb-bub35-ALP	TRUE	0.0203776	9.64768e-05	30.7743
rs113891542	A	C	A	C	-0.1177	0.0232409	0.0171431	0.01943	finngen_R10_C3_BLADDER_EXALLC	1	0.817701	0.100827	316386	Bladder cancer	1	0.0097	1.21e-33	318953	ukb-bub35-ALP	ALP || id:ukb-bub35-ALP	TRUE	4.51424e-17	0.000466834	148.967
rs114631712	A	G	A	G	-0.0705	0.057966	0.0435198	0.03272	finngen_R10_C3_BLADDER_EXALLC	1	0.627639	0.119505	316386	Bladder cancer	1	0.0058	6.278e-34	318953	ukb-bub35-ALP	ALP || id:ukb-bub35-ALP	TRUE	1.82167e-16	0.000413782	132.031
rs115276619	A	T	A	T	-0.0956	-0.254237	0.0162478	0.01431	finngen_R10_C3_BLADDER_EXALLC	1	0.0317951	0.118416	316386	Bladder cancer	1	0.0096	3.766e-23	318953	ukb-bub35-ALP	ALP || id:ukb-bub35-ALP	TRUE	3.67516e-08	0.000292164	93.2131
rs115600404	A	G	A	G	0.1138	0.0567835	0.025116	0.01022	finngen_R10_C3_BLADDER_EXALLC	6	0.806379	0.231675	316386	Bladder cancer	6	0.0076	3.491e-50	318953	ukb-bub35-ALP	ALP || id:ukb-bub35-ALP	TRUE	2.70583e-25	0.000634188	202.403
rs115946508	A	C	A	C	-0.0264	-0.0475268	0.108491	0.09918	finngen_R10_C3_BLADDER_EXALLC	7	0.41501	0.0583073	316386	Bladder cancer	7	0.0038	5.262e-12	318953	ukb-bub35-ALP	ALP || id:ukb-bub35-ALP	TRUE	1.52577e-05	0.000134821	43.0071
rs11596236	A	C	A	C	0.0185	-0.0557096	0.356071	0.3487	finngen_R10_C3_BLADDER_EXALLC	10	0.0882389	0.0326788	316386	Bladder cancer	10	0.0025	8.73e-14	318953	ukb-bub35-ALP	ALP || id:ukb-bub35-ALP	TRUE	5.97051e-05	0.000156945	50.0657
rs11621792	T	C	T	C	-0.0346	0.00434049	0.442404	0.4693	finngen_R10_C3_BLADDER_EXALLC	14	0.892949	0.0322536	316386	Bladder cancer	14	0.0024	1.326e-46	318953	ukb-bub35-ALP	ALP || id:ukb-bub35-ALP	TRUE	6.97989e-24	0.000590637	188.496
rs11660937	C	T	C	T	-0.0183	0.0274803	0.323778	0.2924	finngen_R10_C3_BLADDER_EXALLC	18	0.41634	0.03381	316386	Bladder cancer	18	0.0026	7.02e-13	318953	ukb-bub35-ALP	ALP || id:ukb-bub35-ALP	TRUE	1.12905e-05	0.000146646	46.7796
rs11670625	A	G	A	G	0.0443	0.102641	0.126063	0.1227	finngen_R10_C3_BLADDER_EXALLC	19	0.048492	0.052022	316386	Bladder cancer	19	0.0036	3.406e-35	318953	ukb-bub35-ALP	ALP || id:ukb-bub35-ALP	TRUE	3.21454e-13	0.000432419	137.98
rs117589665	G	A	G	A	-0.0782	0.0530085	0.0650239	0.06748	finngen_R10_C3_BLADDER_EXALLC	10	0.518745	0.0821479	316386	Bladder cancer	10	0.0048	1.768e-60	318953	ukb-bub35-ALP	ALP || id:ukb-bub35-ALP	TRUE	2.51002e-28	0.000743562	237.336
rs11781843	A	C	A	C	0.0176	-0.0190773	0.163602	0.1544	finngen_R10_C3_BLADDER_EXALLC	8	0.631709	0.0398005	316386	Bladder cancer	8	0.0032	4.372e-08	318953	ukb-bub35-ALP	ALP || id:ukb-bub35-ALP	TRUE	0.0003978	8.47729e-05	27.0407
rs11872020	A	G	A	G	0.0145	-0.0323801	0.386323	0.3916	finngen_R10_C3_BLADDER_EXALLC	17	0.304346	0.031524	316386	Bladder cancer	17	0.0025	4.78e-09	318953	ukb-bub35-ALP	ALP || id:ukb-bub35-ALP	TRUE	0.000765235	9.96911e-05	31.7997
rs1189726	C	T	C	T	0.0243	-0.0203727	0.145309	0.8712	finngen_R10_C3_BLADDER_EXALLC	20	0.626471	0.0418589	316386	Bladder cancer	20	0.0034	4.575e-13	318953	ukb-bub35-ALP	ALP || id:ukb-bub35-ALP	TRUE	2.62043e-06	0.000146671	46.7877
rs11986461	A	C	A	C	-0.015	-0.00235599	0.392166	0.6411	finngen_R10_C3_BLADDER_EXALLC	8	0.940147	0.0313776	316386	Bladder cancer	8	0.0024	8.604e-10	318953	ukb-bub35-ALP	ALP || id:ukb-bub35-ALP	TRUE	1.31747e-05	0.000107267	34.2167
rs12049908	A	G	A	G	0.0328	-0.0665836	0.160511	0.1871	finngen_R10_C3_BLADDER_EXALLC	11	0.101405	0.0406473	316386	Bladder cancer	11	0.0032	5.372e-24	318953	ukb-bub35-ALP	ALP || id:ukb-bub35-ALP	TRUE	1.26211e-09	0.000289933	92.5012
rs12226331	T	A	T	A	-0.0142	-0.0547248	0.355213	0.3916	finngen_R10_C3_BLADDER_EXALLC	11	0.0943431	0.0327121	316386	Bladder cancer	11	0.0025	1.323e-08	318953	ukb-bub35-ALP	ALP || id:ukb-bub35-ALP	TRUE	0.00475982	9.23659e-05	29.4629
rs12364964	G	A	G	A	-0.0203	0.0619998	0.284183	0.2812	finngen_R10_C3_BLADDER_EXALLC	11	0.0605648	0.0330373	316386	Bladder cancer	11	0.0026	1.171e-14	318953	ukb-bub35-ALP	ALP || id:ukb-bub35-ALP	TRUE	2.917e-05	0.000167657	53.4834
rs12373325	C	T	C	T	-0.0293	-0.0241754	0.208392	0.7853	finngen_R10_C3_BLADDER_EXALLC	18	0.513553	0.0370042	316386	Bladder cancer	18	0.003	6.022e-23	318953	ukb-bub35-ALP	ALP || id:ukb-bub35-ALP	TRUE	1.28564e-10	0.000283241	90.3657
rs12447119	A	G	A	G	0.0312	-0.0280267	0.101288	0.1145	finngen_R10_C3_BLADDER_EXALLC	16	0.5444	0.0462355	316386	Bladder cancer	16	0.004	3.477e-15	318953	ukb-bub35-ALP	ALP || id:ukb-bub35-ALP	TRUE	3.88307e-07	0.000177222	56.5352
rs1257219	G	A	G	A	-0.0315	-0.0113102	0.230155	0.7464	finngen_R10_C3_BLADDER_EXALLC	2	0.767052	0.0381801	316386	Bladder cancer	2	0.0028	1.354e-28	318953	ukb-bub35-ALP	ALP || id:ukb-bub35-ALP	TRUE	1.08876e-14	0.000351621	112.189
rs12619647	G	T	G	T	-0.0182	-0.0394523	0.333466	0.3252	finngen_R10_C3_BLADDER_EXALLC	2	0.215974	0.0318857	316386	Bladder cancer	2	0.0025	5.86e-13	318953	ukb-bub35-ALP	ALP || id:ukb-bub35-ALP	TRUE	2.03964e-05	0.000147247	46.9715
rs12644725	G	A	G	A	-0.0139	-0.0176669	0.45403	0.5941	finngen_R10_C3_BLADDER_EXALLC	4	0.578047	0.0317613	316386	Bladder cancer	4	0.0024	5.092e-09	318953	ukb-bub35-ALP	ALP || id:ukb-bub35-ALP	TRUE	0.000221752	9.57884e-05	30.5547
rs12735861	T	C	T	C	0.0157	-0.0481431	0.421163	0.6043	finngen_R10_C3_BLADDER_EXALLC	1	0.139357	0.032569	316386	Bladder cancer	1	0.0025	1.949e-10	318953	ukb-bub35-ALP	ALP || id:ukb-bub35-ALP	TRUE	0.00071384	0.000120181	38.3365
rs12782515	A	G	A	G	-0.0195	-0.0115497	0.18292	0.1892	finngen_R10_C3_BLADDER_EXALLC	10	0.777218	0.0408194	316386	Bladder cancer	10	0.0031	3.717e-10	318953	ukb-bub35-ALP	ALP || id:ukb-bub35-ALP	TRUE	2.25159e-05	0.000113665	36.2575
rs12895249	C	T	C	T	0.0184	-0.0493105	0.200872	0.2178	finngen_R10_C3_BLADDER_EXALLC	14	0.238776	0.0418577	316386	Bladder cancer	14	0.003	9.691e-10	318953	ukb-bub35-ALP	ALP || id:ukb-bub35-ALP	TRUE	0.000476962	0.000108693	34.6715
rs12914626	T	C	T	C	0.0159	-0.0105526	0.312447	0.6738	finngen_R10_C3_BLADDER_EXALLC	15	0.747932	0.0328366	316386	Bladder cancer	15	0.0026	1.171e-09	318953	ukb-bub35-ALP	ALP || id:ukb-bub35-ALP	TRUE	4.35681e-05	0.000108619	34.648
rs12921296	A	G	A	G	-0.0211	-0.0491829	0.191991	0.2096	finngen_R10_C3_BLADDER_EXALLC	16	0.204128	0.0387304	316386	Bladder cancer	16	0.0031	1.915e-11	318953	ukb-bub35-ALP	ALP || id:ukb-bub35-ALP	TRUE	9.48971e-05	0.000138131	44.0632
rs12940802	A	C	A	C	-0.0144	-0.015144	0.3941	0.6217	finngen_R10_C3_BLADDER_EXALLC	17	0.633562	0.0317671	316386	Bladder cancer	17	0.0024	3.573e-09	318953	ukb-bub35-ALP	ALP || id:ukb-bub35-ALP	TRUE	9.77123e-05	9.9029e-05	31.5885
rs12945299	G	A	G	A	0.107	0.00674576	0.19353	0.1902	finngen_R10_C3_BLADDER_EXALLC	17	0.850523	0.0357958	316386	Bladder cancer	17	0.003	1e-200	318953	ukb-bub35-ALP	ALP || id:ukb-bub35-ALP	TRUE	3.81005e-138	0.00357383	1143.97
rs12956554	A	C	A	C	-0.0146	0.00943955	0.330307	0.3344	finngen_R10_C3_BLADDER_EXALLC	18	0.770825	0.0324054	316386	Bladder cancer	18	0.0025	9.678e-09	318953	ukb-bub35-ALP	ALP || id:ukb-bub35-ALP	TRUE	9.05241e-05	9.43038e-05	30.0811
rs13006699	G	A	G	A	0.0179	0.000912017	0.260107	0.2771	finngen_R10_C3_BLADDER_EXALLC	2	0.979484	0.0354652	316386	Bladder cancer	2	0.0027	7.238e-11	318953	ukb-bub35-ALP	ALP || id:ukb-bub35-ALP	TRUE	3.16147e-06	0.000123327	39.34
rs13013390	G	A	G	A	0.0205	0.0136262	0.336513	0.3303	finngen_R10_C3_BLADDER_EXALLC	2	0.720762	0.0381216	316386	Bladder cancer	2	0.0026	1.456e-15	318953	ukb-bub35-ALP	ALP || id:ukb-bub35-ALP	TRUE	1.09299e-07	0.00018766	59.8656
rs13213362	T	C	T	C	0.0242	0.0278337	0.0782987	0.06851	finngen_R10_C3_BLADDER_EXALLC	6	0.566984	0.0486179	316386	Bladder cancer	6	0.0044	3.583e-08	318953	ukb-bub35-ALP	ALP || id:ukb-bub35-ALP	TRUE	0.000509862	8.4529e-05	26.9629
rs13235543	T	C	T	C	-0.0391	0.000120169	0.126984	0.1196	finngen_R10_C3_BLADDER_EXALLC	7	0.997921	0.0461188	316386	Bladder cancer	7	0.0035	3.764e-28	318953	ukb-bub35-ALP	ALP || id:ukb-bub35-ALP	TRUE	3.24652e-15	0.000338965	108.15
rs132639	T	A	T	A	0.0295	0.021419	0.18341	0.1401	finngen_R10_C3_BLADDER_EXALLC	22	0.644457	0.0464141	316386	Bladder cancer	22	0.0031	1.033e-21	318953	ukb-bub35-ALP	ALP || id:ukb-bub35-ALP	TRUE	1.68055e-10	0.000260676	83.1646
rs13279159	G	A	G	A	0.0151	-0.0366054	0.26292	0.2464	finngen_R10_C3_BLADDER_EXALLC	8	0.342429	0.0385573	316386	Bladder cancer	8	0.0027	2.284e-08	318953	ukb-bub35-ALP	ALP || id:ukb-bub35-ALP	TRUE	0.00106101	8.83735e-05	28.1893
rs138072930	T	C	T	C	-0.1365	-0.391775	0.0132313	0.01125	finngen_R10_C3_BLADDER_EXALLC	6	0.0040425	0.136278	316386	Bladder cancer	6	0.0105	1.904e-38	318953	ukb-bub35-ALP	ALP || id:ukb-bub35-ALP	TRUE	9.60336e-13	0.000486534	155.256
rs1388608	G	T	G	T	-0.017	-0.0262828	0.23979	0.7883	finngen_R10_C3_BLADDER_EXALLC	3	0.494892	0.0385068	316386	Bladder cancer	3	0.0028	8.045e-10	318953	ukb-bub35-ALP	ALP || id:ukb-bub35-ALP	TRUE	0.000144248	0.000105364	33.6095
rs1423063	C	T	C	T	-0.0216	-0.0152598	0.459039	0.4826	finngen_R10_C3_BLADDER_EXALLC	19	0.626197	0.0313287	316386	Bladder cancer	19	0.0024	1.331e-19	318953	ukb-bub35-ALP	ALP || id:ukb-bub35-ALP	TRUE	1.90513e-09	0.000231714	73.9227
rs1428967	G	A	G	A	0.0322	0.0297487	0.230319	0.1902	finngen_R10_C3_BLADDER_EXALLC	5	0.466172	0.0408231	316386	Bladder cancer	5	0.0028	2.588e-30	318953	ukb-bub35-ALP	ALP || id:ukb-bub35-ALP	TRUE	2.99844e-14	0.000367606	117.291
rs146433259	T	C	T	C	-0.0707	0.334155	0.0116193	0.01534	finngen_R10_C3_BLADDER_EXALLC	5	0.188564	0.254141	316386	Bladder cancer	5	0.012	3.758e-09	318953	ukb-bub35-ALP	ALP || id:ukb-bub35-ALP	TRUE	0.00125566	0.000114808	36.6224
rs146496844	A	G	A	G	0.0575	0.072532	0.0143592	0.01125	finngen_R10_C3_BLADDER_EXALLC	20	0.44304	0.0945572	316386	Bladder cancer	20	0.0101	1.131e-08	318953	ukb-bub35-ALP	ALP || id:ukb-bub35-ALP	TRUE	0.000512954	9.35868e-05	29.8524
rs150844304	C	A	C	A	-0.0732	-0.0154262	0.0248753	0.02249	finngen_R10_C3_BLADDER_EXALLC	15	0.944103	0.220016	316386	Bladder cancer	15	0.0077	2.347e-21	318953	ukb-bub35-ALP	ALP || id:ukb-bub35-ALP	TRUE	2.76623e-11	0.000259945	82.9311
rs15623	G	A	G	A	-0.067	-0.117808	0.0266228	0.02965	finngen_R10_C3_BLADDER_EXALLC	17	0.478468	0.166215	316386	Bladder cancer	17	0.0075	4.637e-19	318953	ukb-bub35-ALP	ALP || id:ukb-bub35-ALP	TRUE	6.56898e-09	0.000232656	74.2232
rs157595	G	A	G	A	-0.0488	-0.0172918	0.383424	0.6022	finngen_R10_C3_BLADDER_EXALLC	19	0.610654	0.0339628	316386	Bladder cancer	19	0.0025	1.967e-82	318953	ukb-bub35-ALP	ALP || id:ukb-bub35-ALP	TRUE	5.19159e-41	0.00112599	359.541
rs1609829	C	T	C	T	0.0188	0.054313	0.296777	0.7147	finngen_R10_C3_BLADDER_EXALLC	1	0.101398	0.0331558	316386	Bladder cancer	1	0.0026	7.363e-13	318953	ukb-bub35-ALP	ALP || id:ukb-bub35-ALP	TRUE	8.0878e-05	0.000147526	47.0606
rs17429745	T	G	T	G	-0.0222	-0.012767	0.321026	0.3405	finngen_R10_C3_BLADDER_EXALLC	4	0.688259	0.0318205	316386	Bladder cancer	4	0.0026	6.018e-18	318953	ukb-bub35-ALP	ALP || id:ukb-bub35-ALP	TRUE	9.41864e-09	0.000214847	68.5404
rs174566	G	A	G	A	0.0523	-0.0282982	0.345568	0.362	finngen_R10_C3_BLADDER_EXALLC	11	0.369478	0.0315317	316386	Bladder cancer	11	0.0025	5.53e-97	318953	ukb-bub35-ALP	ALP || id:ukb-bub35-ALP	TRUE	2.72176e-45	0.00123718	395.087
rs1762486	A	G	A	G	-0.015	0.00664848	0.335966	0.6851	finngen_R10_C3_BLADDER_EXALLC	1	0.84897	0.0349125	316386	Bladder cancer	1	0.0026	3.896e-09	318953	ukb-bub35-ALP	ALP || id:ukb-bub35-ALP	TRUE	8.27794e-05	0.000100392	32.0233
rs17784245	G	A	G	A	-0.0208	-0.0244389	0.405248	0.5767	finngen_R10_C3_BLADDER_EXALLC	1	0.434194	0.0312504	316386	Bladder cancer	1	0.0024	1.956e-17	318953	ukb-bub35-ALP	ALP || id:ukb-bub35-ALP	TRUE	2.67436e-08	0.000208552	66.5316
rs1778796	G	A	G	A	-0.0143	-0.0258789	0.453133	0.5593	finngen_R10_C3_BLADDER_EXALLC	13	0.416508	0.0318512	316386	Bladder cancer	13	0.0025	1.542e-08	318953	ukb-bub35-ALP	ALP || id:ukb-bub35-ALP	TRUE	0.000538738	0.000101347	32.3279
rs17820747	C	A	C	A	-0.0168	0.020326	0.233005	0.2311	finngen_R10_C3_BLADDER_EXALLC	2	0.578508	0.0365862	316386	Bladder cancer	2	0.0028	2.06e-09	318953	ukb-bub35-ALP	ALP || id:ukb-bub35-ALP	TRUE	0.000122865	0.00010088	32.1791
rs17855739	T	C	T	C	0.0542	-0.094513	0.0499629	0.0409	finngen_R10_C3_BLADDER_EXALLC	19	0.295895	0.0904191	316386	Bladder cancer	19	0.0056	6.486e-22	318953	ukb-bub35-ALP	ALP || id:ukb-bub35-ALP	TRUE	1.13628e-09	0.00027888	88.9737
rs182611493	G	A	G	A	-0.1149	-0.104614	0.0119607	0.01329	finngen_R10_C3_BLADDER_EXALLC	19	0.155681	0.0736849	316386	Bladder cancer	19	0.0116	4.521e-23	318953	ukb-bub35-ALP	ALP || id:ukb-bub35-ALP	TRUE	2.18333e-09	0.000312033	99.5544
rs1833249	G	T	G	T	0.0211	-0.00330723	0.186695	0.8415	finngen_R10_C3_BLADDER_EXALLC	16	0.934432	0.0401997	316386	Bladder cancer	16	0.0031	1.712e-11	318953	ukb-bub35-ALP	ALP || id:ukb-bub35-ALP	TRUE	2.08774e-06	0.000135201	43.1284
rs186918006	A	C	A	C	-0.018	0.0774575	0.219259	0.2106	finngen_R10_C3_BLADDER_EXALLC	16	0.0298896	0.0356692	316386	Bladder cancer	16	0.0032	3.106e-08	318953	ukb-bub35-ALP	ALP || id:ukb-bub35-ALP	TRUE	0.0150676	0.000110928	35.3844
rs189174	C	G	C	G	0.0186	0.00814774	0.355728	0.3262	finngen_R10_C3_BLADDER_EXALLC	3	0.799533	0.0320838	316386	Bladder cancer	3	0.0025	2.457e-13	318953	ukb-bub35-ALP	ALP || id:ukb-bub35-ALP	TRUE	3.97518e-07	0.000158578	50.5867
rs1892500	A	C	A	C	0.0217	0.0354208	0.200561	0.1984	finngen_R10_C3_BLADDER_EXALLC	10	0.367035	0.0392674	316386	Bladder cancer	10	0.003	3.439e-13	318953	ukb-bub35-ALP	ALP || id:ukb-bub35-ALP	TRUE	8.00228e-06	0.000151002	48.1694
rs190896281	T	C	T	C	0.0255	0.0478886	0.084431	0.1012	finngen_R10_C3_BLADDER_EXALLC	4	0.351221	0.0513703	316386	Bladder cancer	4	0.0043	1.893e-09	318953	ukb-bub35-ALP	ALP || id:ukb-bub35-ALP	TRUE	0.000424709	0.000100532	32.0679
rs2003563	G	T	G	T	-0.0316	0.00868335	0.0692097	0.06646	finngen_R10_C3_BLADDER_EXALLC	7	0.884686	0.0598722	316386	Bladder cancer	7	0.0047	2.133e-11	318953	ukb-bub35-ALP	ALP || id:ukb-bub35-ALP	TRUE	3.45602e-06	0.000128654	41.0396
rs2038760	T	C	T	C	-0.018	-0.0581036	0.169724	0.1503	finngen_R10_C3_BLADDER_EXALLC	6	0.168084	0.0421533	316386	Bladder cancer	6	0.0032	1.679e-08	318953	ukb-bub35-ALP	ALP || id:ukb-bub35-ALP	TRUE	0.00276495	9.13147e-05	29.1276
rs2041081	T	C	T	C	0.0273	-0.0133674	0.359925	0.6452	finngen_R10_C3_BLADDER_EXALLC	2	0.700868	0.0347974	316386	Bladder cancer	2	0.0025	8.93e-28	318953	ukb-bub35-ALP	ALP || id:ukb-bub35-ALP	TRUE	1.05908e-13	0.000343398	109.565
rs204907	G	A	G	A	0.041	0.0448103	0.0526471	0.04806	finngen_R10_C3_BLADDER_EXALLC	19	0.623415	0.0912603	316386	Bladder cancer	19	0.0054	2.526e-14	318953	ukb-bub35-ALP	ALP || id:ukb-bub35-ALP	TRUE	5.44736e-07	0.000167681	53.491
rs2114273	C	T	C	T	-0.0166	0.0850435	0.406251	0.6166	finngen_R10_C3_BLADDER_EXALLC	1	0.00877667	0.0324515	316386	Bladder cancer	1	0.0024	8.313e-12	318953	ukb-bub35-ALP	ALP || id:ukb-bub35-ALP	TRUE	0.00249453	0.000132936	42.4058
rs2161037	A	G	A	G	-0.0422	0.0113328	0.445482	0.5348	finngen_R10_C3_BLADDER_EXALLC	2	0.719176	0.0315185	316386	Bladder cancer	2	0.0024	6.535e-68	318953	ukb-bub35-ALP	ALP || id:ukb-bub35-ALP	TRUE	5.64139e-34	0.000879834	280.871
rs2183745	A	T	A	T	-0.055	-0.00155873	0.326016	0.3088	finngen_R10_C3_BLADDER_EXALLC	9	0.962408	0.0330716	316386	Bladder cancer	9	0.0026	1.6e-102	318953	ukb-bub35-ALP	ALP || id:ukb-bub35-ALP	TRUE	3.77805e-50	0.00132936	424.566
rs2236653	T	C	T	C	0.0683	0.0115358	0.430367	0.4448	finngen_R10_C3_BLADDER_EXALLC	11	0.721302	0.0323386	316386	Bladder cancer	11	0.0024	2.35e-178	318953	ukb-bub35-ALP	ALP || id:ukb-bub35-ALP	TRUE	1.95709e-87	0.00228721	731.179
rs2239222	G	A	G	A	-0.0264	-0.0332077	0.357947	0.3497	finngen_R10_C3_BLADDER_EXALLC	14	0.305632	0.0324158	316386	Bladder cancer	14	0.0025	5.554e-26	318953	ukb-bub35-ALP	ALP || id:ukb-bub35-ALP	TRUE	1.74799e-11	0.000320352	102.209
rs2290361	T	G	T	G	-0.0154	0.0202727	0.43464	0.4325	finngen_R10_C3_BLADDER_EXALLC	7	0.517497	0.0313233	316386	Bladder cancer	7	0.0024	2.381e-10	318953	ukb-bub35-ALP	ALP || id:ukb-bub35-ALP	TRUE	4.71303e-05	0.000116554	37.1793
rs2298058	T	C	T	C	0.0445	-0.00140376	0.30628	0.319	finngen_R10_C3_BLADDER_EXALLC	13	0.965376	0.0323385	316386	Bladder cancer	13	0.0026	3.697e-66	318953	ukb-bub35-ALP	ALP || id:ukb-bub35-ALP	TRUE	2.0531e-33	0.000841498	268.623
rs2393775	A	G	A	G	-0.0604	-0.0238542	0.381906	0.5838	finngen_R10_C3_BLADDER_EXALLC	12	0.455115	0.031937	316386	Bladder cancer	12	0.0024	1.28e-134	318953	ukb-bub35-ALP	ALP || id:ukb-bub35-ALP	TRUE	1.74165e-66	0.00172232	550.285
rs2465956	C	T	C	T	-0.0237	-0.0336448	0.193476	0.2106	finngen_R10_C3_BLADDER_EXALLC	2	0.347955	0.0358471	316386	Bladder cancer	2	0.003	2.657e-15	318953	ukb-bub35-ALP	ALP || id:ukb-bub35-ALP	TRUE	9.12372e-07	0.000175296	55.9205
rs2500400	G	A	G	A	0.0494	0.0086167	0.44019	0.5746	finngen_R10_C3_BLADDER_EXALLC	20	0.782507	0.0312139	316386	Bladder cancer	20	0.0024	6.43e-95	318953	ukb-bub35-ALP	ALP || id:ukb-bub35-ALP	TRUE	1.49784e-46	0.00120272	384.071
rs251487	A	C	A	C	-0.0137	0.0186436	0.401339	0.5849	finngen_R10_C3_BLADDER_EXALLC	3	0.560476	0.0320263	316386	Bladder cancer	3	0.0024	1.868e-08	318953	ukb-bub35-ALP	ALP || id:ukb-bub35-ALP	TRUE	0.000299534	9.01911e-05	28.7691
rs252761	T	G	T	G	0.0173	-0.0127396	0.41052	0.5982	finngen_R10_C3_BLADDER_EXALLC	5	0.687671	0.0316892	316386	Bladder cancer	5	0.0024	1.372e-12	318953	ukb-bub35-ALP	ALP || id:ukb-bub35-ALP	TRUE	1.57273e-06	0.000144852	46.2075
rs2535413	C	A	C	A	-0.0189	-0.00052845	0.326379	0.6646	finngen_R10_C3_BLADDER_EXALLC	12	0.987581	0.03395	316386	Bladder cancer	12	0.0027	2.821e-12	318953	ukb-bub35-ALP	ALP || id:ukb-bub35-ALP	TRUE	8.28316e-07	0.000157069	50.1053
rs258321	G	A	G	A	0.0146	0.00244236	0.404197	0.4591	finngen_R10_C3_BLADDER_EXALLC	16	0.940424	0.0326794	316386	Bladder cancer	16	0.0024	2.01e-09	318953	ukb-bub35-ALP	ALP || id:ukb-bub35-ALP	TRUE	2.23695e-05	0.000102667	32.7492
rs2587534	A	G	A	G	0.0157	-0.0462578	0.469785	0.5153	finngen_R10_C3_BLADDER_EXALLC	1	0.139477	0.031303	316386	Bladder cancer	1	0.0024	6.801e-11	318953	ukb-bub35-ALP	ALP || id:ukb-bub35-ALP	TRUE	0.000358121	0.000122795	39.1704
rs261291	C	T	C	T	-0.0372	-0.0291544	0.35947	0.3395	finngen_R10_C3_BLADDER_EXALLC	15	0.360829	0.031905	316386	Bladder cancer	15	0.0025	6.76e-51	318953	ukb-bub35-ALP	ALP || id:ukb-bub35-ALP	TRUE	6.73319e-23	0.000637262	203.385
rs2618567	T	G	T	G	-0.0175	0.0379502	0.346262	0.6155	finngen_R10_C3_BLADDER_EXALLC	20	0.254922	0.0333342	316386	Bladder cancer	20	0.0025	2.876e-12	318953	ukb-bub35-ALP	ALP || id:ukb-bub35-ALP	TRUE	3.58126e-05	0.000138648	44.2282
rs2642439	G	A	G	A	0.0277	-0.0160837	0.309306	0.7065	finngen_R10_C3_BLADDER_EXALLC	1	0.642046	0.0346005	316386	Bladder cancer	1	0.0026	3.383e-27	318953	ukb-bub35-ALP	ALP || id:ukb-bub35-ALP	TRUE	6.55739e-13	0.000327841	104.6
rs2670824	G	C	G	C	-0.0323	0.030608	0.0749455	0.05317	finngen_R10_C3_BLADDER_EXALLC	17	0.601653	0.0586332	316386	Bladder cancer	17	0.0045	1.138e-12	318953	ukb-bub35-ALP	ALP || id:ukb-bub35-ALP	TRUE	2.66378e-06	0.00014466	46.1461
rs2776288	G	A	G	A	-0.0138	0.0154752	0.382457	0.3497	finngen_R10_C3_BLADDER_EXALLC	21	0.637448	0.0328372	316386	Bladder cancer	21	0.0025	2.07e-08	318953	ukb-bub35-ALP	ALP || id:ukb-bub35-ALP	TRUE	0.000368942	8.99576e-05	28.6947
rs2834222	A	G	A	G	-0.0133	0.00953742	0.474541	0.4448	finngen_R10_C3_BLADDER_EXALLC	21	0.759684	0.0311787	316386	Bladder cancer	21	0.0024	2.534e-08	318953	ukb-bub35-ALP	ALP || id:ukb-bub35-ALP	TRUE	0.00022091	8.82157e-05	28.139
rs28422057	C	T	C	T	0.049	-0.0297927	0.479156	0.5123	finngen_R10_C3_BLADDER_EXALLC	9	0.358189	0.0324249	316386	Bladder cancer	9	0.0024	1.1e-90	318953	ukb-bub35-ALP	ALP || id:ukb-bub35-ALP	TRUE	4.85945e-43	0.00119841	382.694
rs28601761	G	C	G	C	-0.0735	0.0170052	0.412733	0.411	finngen_R10_C3_BLADDER_EXALLC	8	0.591886	0.0317199	316386	Bladder cancer	8	0.0024	1.11e-199	318953	ukb-bub35-ALP	ALP || id:ukb-bub35-ALP	TRUE	6.12485e-100	0.00261884	837.476
rs28713678	A	T	A	T	-0.0152	-0.0649334	0.343266	0.3231	finngen_R10_C3_BLADDER_EXALLC	9	0.048926	0.0329739	316386	Bladder cancer	9	0.0025	1.333e-09	318953	ukb-bub35-ALP	ALP || id:ukb-bub35-ALP	TRUE	0.00378965	0.000104169	33.2282
rs2879924	A	G	A	G	0.0156	0.0129495	0.494374	0.5061	finngen_R10_C3_BLADDER_EXALLC	2	0.681663	0.0315691	316386	Bladder cancer	2	0.0024	7.089e-11	318953	ukb-bub35-ALP	ALP || id:ukb-bub35-ALP	TRUE	1.73786e-05	0.000121665	38.8098
rs28840750	G	T	G	T	0.0639	0.0374319	0.051813	0.06237	finngen_R10_C3_BLADDER_EXALLC	19	0.537712	0.0607388	316386	Bladder cancer	19	0.0055	8.469e-31	318953	ukb-bub35-ALP	ALP || id:ukb-bub35-ALP	TRUE	8.39713e-15	0.000401203	128.016
rs2902940	G	A	G	A	-0.0293	-0.0109207	0.316526	0.2423	finngen_R10_C3_BLADDER_EXALLC	20	0.771074	0.037532	316386	Bladder cancer	20	0.0025	9.264e-31	318953	ukb-bub35-ALP	ALP || id:ukb-bub35-ALP	TRUE	7.39805e-16	0.000371447	118.517
rs2919872	T	C	T	C	-0.0196	-0.00932397	0.431414	0.4673	finngen_R10_C3_BLADDER_EXALLC	2	0.772955	0.0323175	316386	Bladder cancer	2	0.0024	7.554e-16	318953	ukb-bub35-ALP	ALP || id:ukb-bub35-ALP	TRUE	2.72263e-08	0.000188466	60.1227
rs2934956	A	T	A	T	-0.0355	0.0912651	0.326047	0.32	finngen_R10_C3_BLADDER_EXALLC	17	0.00568382	0.0330015	316386	Bladder cancer	17	0.0026	1.255e-43	318953	ukb-bub35-ALP	ALP || id:ukb-bub35-ALP	TRUE	1.6565e-14	0.000553856	176.751
rs34064819	A	C	A	C	0.0171	0.0432904	0.389846	0.3701	finngen_R10_C3_BLADDER_EXALLC	10	0.189482	0.0329929	316386	Bladder cancer	10	0.0024	1.853e-12	318953	ukb-bub35-ALP	ALP || id:ukb-bub35-ALP	TRUE	4.16498e-05	0.000139109	44.3751
rs34407049	C	T	C	T	0.0151	0.0102403	0.403287	0.4141	finngen_R10_C3_BLADDER_EXALLC	3	0.746626	0.0316947	316386	Bladder cancer	3	0.0024	4.15e-10	318953	ukb-bub35-ALP	ALP || id:ukb-bub35-ALP	TRUE	2.54396e-05	0.00010974	35.0054
rs34657362	G	A	G	A	0.0137	0.00894483	0.346287	0.6319	finngen_R10_C3_BLADDER_EXALLC	2	0.779031	0.0318796	316386	Bladder cancer	2	0.0025	3.969e-08	318953	ukb-bub35-ALP	ALP || id:ukb-bub35-ALP	TRUE	0.000244225	8.49756e-05	27.1054
rs34707604	C	T	C	T	-0.0365	0.0287477	0.252562	0.2219	finngen_R10_C3_BLADDER_EXALLC	4	0.422716	0.0358576	316386	Bladder cancer	4	0.0029	2.452e-36	318953	ukb-bub35-ALP	ALP || id:ukb-bub35-ALP	TRUE	9.33107e-17	0.000502989	160.51
rs34848455	G	T	G	T	-0.0167	-0.0477216	0.39968	0.3947	finngen_R10_C3_BLADDER_EXALLC	2	0.133137	0.0317753	316386	Bladder cancer	2	0.0024	7.116e-12	318953	ukb-bub35-ALP	ALP || id:ukb-bub35-ALP	TRUE	0.000120014	0.000133831	42.6914
rs34865831	T	C	T	C	-0.0171	0.0187659	0.235162	0.2526	finngen_R10_C3_BLADDER_EXALLC	5	0.588131	0.0346524	316386	Bladder cancer	5	0.0028	1.463e-09	318953	ukb-bub35-ALP	ALP || id:ukb-bub35-ALP	TRUE	8.6415e-05	0.000105186	33.5528
rs350832	A	G	A	G	0.0185	-0.0122866	0.239342	0.7699	finngen_R10_C3_BLADDER_EXALLC	19	0.756103	0.0395573	316386	Bladder cancer	19	0.0029	9.179e-11	318953	ukb-bub35-ALP	ALP || id:ukb-bub35-ALP	TRUE	1.8559e-05	0.000124618	39.7521
rs35184771	T	G	T	G	-0.0177	0.00713468	0.344339	0.3579	finngen_R10_C3_BLADDER_EXALLC	11	0.825835	0.0324235	316386	Bladder cancer	11	0.0025	1.444e-12	318953	ukb-bub35-ALP	ALP || id:ukb-bub35-ALP	TRUE	1.29746e-06	0.000141463	45.1261
rs35412369	T	C	T	C	-0.0262	-0.0187183	0.480719	0.5256	finngen_R10_C3_BLADDER_EXALLC	8	0.550942	0.0313882	316386	Bladder cancer	8	0.0024	2.036e-28	318953	ukb-bub35-ALP	ALP || id:ukb-bub35-ALP	TRUE	3.32304e-13	0.00034271	109.345
rs35434910	A	T	A	T	-0.111	-0.059757	0.215966	0.2178	finngen_R10_C3_BLADDER_EXALLC	9	0.116291	0.0380488	316386	Bladder cancer	9	0.0029	1e-200	318953	ukb-bub35-ALP	ALP || id:ukb-bub35-ALP	TRUE	1.21094e-147	0.0041725	1336.4
rs35531215	G	A	G	A	0.0198	0.0352417	0.482322	0.5389	finngen_R10_C3_BLADDER_EXALLC	1	0.260247	0.0313035	316386	Bladder cancer	1	0.0024	1.104e-16	318953	ukb-bub35-ALP	ALP || id:ukb-bub35-ALP	TRUE	5.06203e-07	0.000195775	62.4548
rs35654957	C	T	C	T	0.0141	0.0125843	0.368279	0.3804	finngen_R10_C3_BLADDER_EXALLC	4	0.699694	0.0326243	316386	Bladder cancer	4	0.0025	1.202e-08	318953	ukb-bub35-ALP	ALP || id:ukb-bub35-ALP	TRUE	0.000210027	9.25061e-05	29.5077
rs35857370	A	G	A	G	0.0309	0.0825777	0.266323	0.2515	finngen_R10_C3_BLADDER_EXALLC	9	0.0221248	0.0360882	316386	Bladder cancer	9	0.0027	9.972e-31	318953	ukb-bub35-ALP	ALP || id:ukb-bub35-ALP	TRUE	1.08763e-10	0.00037313	119.055
rs3757387	C	T	C	T	0.0151	0.0383706	0.447134	0.456	finngen_R10_C3_BLADDER_EXALLC	7	0.224202	0.0315696	316386	Bladder cancer	7	0.0024	2.775e-10	318953	ukb-bub35-ALP	ALP || id:ukb-bub35-ALP	TRUE	0.000345422	0.000112731	35.9596
rs3767111	T	C	T	C	-0.0845	0.00878441	0.261923	0.2086	finngen_R10_C3_BLADDER_EXALLC	1	0.809748	0.0364875	316386	Bladder cancer	1	0.0027	1e-200	318953	ukb-bub35-ALP	ALP || id:ukb-bub35-ALP	TRUE	2.42327e-106	0.0027607	882.965
rs38147	A	G	A	G	0.0142	-0.028866	0.346955	0.3548	finngen_R10_C3_BLADDER_EXALLC	7	0.374633	0.032513	316386	Bladder cancer	7	0.0025	1.809e-08	318953	ukb-bub35-ALP	ALP || id:ukb-bub35-ALP	TRUE	0.000727195	9.13741e-05	29.1465
rs3846829	T	C	T	C	-0.0712	-0.0345044	0.179309	0.1769	finngen_R10_C3_BLADDER_EXALLC	6	0.364725	0.0380676	316386	Bladder cancer	6	0.0031	7.23e-116	318953	ukb-bub35-ALP	ALP || id:ukb-bub35-ALP	TRUE	1.33778e-54	0.00149201	476.589
rs3856258	C	T	C	T	-0.0149	0.00138869	0.261362	0.729	finngen_R10_C3_BLADDER_EXALLC	1	0.967703	0.0342977	316386	Bladder cancer	1	0.0027	3.236e-08	318953	ukb-bub35-ALP	ALP || id:ukb-bub35-ALP	TRUE	0.000110846	8.57189e-05	27.3425
rs3918253	T	C	T	C	0.02	-0.0716578	0.433747	0.5419	finngen_R10_C3_BLADDER_EXALLC	20	0.0216063	0.0311933	316386	Bladder cancer	20	0.0024	1.051e-16	318953	ukb-bub35-ALP	ALP || id:ukb-bub35-ALP	TRUE	2.11145e-05	0.000196488	62.6825
rs393181	C	G	C	G	0.0242	-0.012811	0.271273	0.274	finngen_R10_C3_BLADDER_EXALLC	5	0.725815	0.03653	316386	Bladder cancer	5	0.0027	1.407e-19	318953	ukb-bub35-ALP	ALP || id:ukb-bub35-ALP	TRUE	1.23065e-09	0.000231543	73.8681
rs3936511	G	A	G	A	-0.0234	0.0745938	0.188895	0.1789	finngen_R10_C3_BLADDER_EXALLC	5	0.106054	0.0461542	316386	Bladder cancer	5	0.003	1.159e-14	318953	ukb-bub35-ALP	ALP || id:ukb-bub35-ALP	TRUE	1.30672e-05	0.000167787	53.5249
rs40921	A	G	A	G	-0.0141	0.0184664	0.360721	0.3252	finngen_R10_C3_BLADDER_EXALLC	7	0.581492	0.0335018	316386	Bladder cancer	7	0.0025	1.313e-08	318953	ukb-bub35-ALP	ALP || id:ukb-bub35-ALP	TRUE	0.000331444	9.16917e-05	29.2478
rs41282145	A	T	A	T	0.1215	-0.00971714	0.0215367	0.02965	finngen_R10_C3_BLADDER_EXALLC	9	0.876197	0.0623725	316386	Bladder cancer	9	0.0083	2.516e-48	318953	ukb-bub35-ALP	ALP || id:ukb-bub35-ALP	TRUE	1.63802e-24	0.000622166	198.564
rs4233949	G	C	G	C	-0.023	0.00725869	0.38939	0.3967	finngen_R10_C3_BLADDER_EXALLC	2	0.830853	0.0339814	316386	Bladder cancer	2	0.0024	4.87e-21	318953	ukb-bub35-ALP	ALP || id:ukb-bub35-ALP	TRUE	3.81595e-11	0.000251556	80.2542
rs4414647	G	A	G	A	0.017	0.00286855	0.387339	0.3824	finngen_R10_C3_BLADDER_EXALLC	2	0.927583	0.031562	316386	Bladder cancer	2	0.0025	3.66e-12	318953	ukb-bub35-ALP	ALP || id:ukb-bub35-ALP	TRUE	2.20047e-06	0.000137164	43.7545
rs4440558	G	A	G	A	-0.0214	-0.0159378	0.330891	0.6391	finngen_R10_C3_BLADDER_EXALLC	7	0.64193	0.0342747	316386	Bladder cancer	7	0.0025	1.918e-17	318953	ukb-bub35-ALP	ALP || id:ukb-bub35-ALP	TRUE	1.12391e-08	0.000202787	64.6921
rs4471106	A	G	A	G	0.0382	-0.0141177	0.282743	0.2515	finngen_R10_C3_BLADDER_EXALLC	9	0.686188	0.0349419	316386	Bladder cancer	9	0.0027	1.095e-46	318953	ukb-bub35-ALP	ALP || id:ukb-bub35-ALP	TRUE	3.11439e-22	0.000591866	188.888
rs453639	A	C	A	C	0.0159	-0.0789697	0.348512	0.6022	finngen_R10_C3_BLADDER_EXALLC	6	0.0185935	0.033553	316386	Bladder cancer	6	0.0025	2.09e-10	318953	ukb-bub35-ALP	ALP || id:ukb-bub35-ALP	TRUE	0.00479612	0.000114802	36.6203
rs4575545	A	G	A	G	0.0518	-0.0149675	0.299584	0.3333	finngen_R10_C3_BLADDER_EXALLC	16	0.657971	0.0338083	316386	Bladder cancer	16	0.0026	1.851e-88	318953	ukb-bub35-ALP	ALP || id:ukb-bub35-ALP	TRUE	5.63829e-43	0.00112607	359.565
rs4654969	T	C	T	C	-0.1374	0.000443787	0.117837	0.1176	finngen_R10_C3_BLADDER_EXALLC	1	0.991632	0.0423141	316386	Bladder cancer	1	0.0037	1e-200	318953	ukb-bub35-ALP	ALP || id:ukb-bub35-ALP	TRUE	4.59919e-151	0.00392495	1256.8
rs4665972	C	T	C	T	-0.0543	-0.038375	0.38687	0.5818	finngen_R10_C3_BLADDER_EXALLC	2	0.233701	0.0322241	316386	Bladder cancer	2	0.0025	1.12e-107	318953	ukb-bub35-ALP	ALP || id:ukb-bub35-ALP	TRUE	1.62748e-47	0.00139877	446.765
rs4696646	A	T	A	T	-0.0194	0.0335525	0.308914	0.3078	finngen_R10_C3_BLADDER_EXALLC	4	0.35867	0.0365535	316386	Bladder cancer	4	0.0026	3.557e-14	318953	ukb-bub35-ALP	ALP || id:ukb-bub35-ALP	TRUE	3.93266e-06	0.000160695	51.2622
rs4738406	T	C	T	C	-0.016	0.000893491	0.292809	0.2689	finngen_R10_C3_BLADDER_EXALLC	8	0.979259	0.0343678	316386	Bladder cancer	8	0.0026	8.342e-10	318953	ukb-bub35-ALP	ALP || id:ukb-bub35-ALP	TRUE	1.53146e-05	0.000106021	33.819
rs4788808	T	C	T	C	-0.0228	0.0558376	0.474788	0.4857	finngen_R10_C3_BLADDER_EXALLC	16	0.0775836	0.0316381	316386	Bladder cancer	16	0.0024	9.357e-22	318953	ukb-bub35-ALP	ALP || id:ukb-bub35-ALP	TRUE	4.94912e-08	0.000259259	82.7124
rs4835019	G	A	G	A	0.0229	0.037054	0.166128	0.1667	finngen_R10_C3_BLADDER_EXALLC	4	0.363771	0.0407993	316386	Bladder cancer	4	0.0032	1.647e-12	318953	ukb-bub35-ALP	ALP || id:ukb-bub35-ALP	TRUE	1.05119e-05	0.000145292	46.3479
rs4840587	C	T	C	T	-0.0161	-0.00540929	0.399327	0.6115	finngen_R10_C3_BLADDER_EXALLC	8	0.86968	0.0329704	316386	Bladder cancer	8	0.0024	3.759e-11	318953	ukb-bub35-ALP	ALP || id:ukb-bub35-ALP	TRUE	3.88295e-06	0.000124351	39.6667
rs4841133	G	A	G	A	-0.1351	0.0421929	0.0932799	0.9274	finngen_R10_C3_BLADDER_EXALLC	8	0.348301	0.0449871	316386	Bladder cancer	8	0.0041	1e-200	318953	ukb-bub35-ALP	ALP || id:ukb-bub35-ALP	TRUE	7.60036e-113	0.00308746	987.8
rs4869739	T	A	T	A	0.0181	-0.0308523	0.304115	0.2883	finngen_R10_C3_BLADDER_EXALLC	6	0.369912	0.0344089	316386	Bladder cancer	6	0.0026	4.119e-12	318953	ukb-bub35-ALP	ALP || id:ukb-bub35-ALP	TRUE	1.89287e-05	0.000138664	44.233
rs4916004	A	G	A	G	0.0265	-0.0278905	0.0911444	0.08282	finngen_R10_C3_BLADDER_EXALLC	1	0.584662	0.0510266	316386	Bladder cancer	1	0.0041	1.249e-10	318953	ukb-bub35-ALP	ALP || id:ukb-bub35-ALP	TRUE	2.99692e-05	0.000116345	37.1126
rs4963661	T	C	T	C	0.0192	0.00570168	0.253633	0.7536	finngen_R10_C3_BLADDER_EXALLC	12	0.869639	0.0347415	316386	Bladder cancer	12	0.0028	3.45e-12	318953	ukb-bub35-ALP	ALP || id:ukb-bub35-ALP	TRUE	2.32942e-06	0.00013957	44.5221
rs4964193	T	C	T	C	-0.0224	0.0714233	0.482432	0.5419	finngen_R10_C3_BLADDER_EXALLC	12	0.0220044	0.0311852	316386	Bladder cancer	12	0.0024	7.114e-21	318953	ukb-bub35-ALP	ALP || id:ukb-bub35-ALP	TRUE	6.9318e-07	0.00025057	79.9397
rs55747751	A	G	A	G	-0.0284	-0.040397	0.0773884	0.05828	finngen_R10_C3_BLADDER_EXALLC	5	0.543547	0.0665017	316386	Bladder cancer	5	0.0044	1.37e-10	318953	ukb-bub35-ALP	ALP || id:ukb-bub35-ALP	TRUE	3.71843e-05	0.000115176	36.7397
rs55943924	A	G	A	G	0.0264	-0.0141933	0.119209	0.1084	finngen_R10_C3_BLADDER_EXALLC	11	0.75604	0.0456839	316386	Bladder cancer	11	0.0037	7.868e-13	318953	ukb-bub35-ALP	ALP || id:ukb-bub35-ALP	TRUE	1.47327e-06	0.000146359	46.6882
rs559662	C	G	C	G	-0.0268	-0.0230895	0.171573	0.1759	finngen_R10_C3_BLADDER_EXALLC	1	0.533597	0.0370901	316386	Bladder cancer	1	0.0032	2.265e-17	318953	ukb-bub35-ALP	ALP || id:ukb-bub35-ALP	TRUE	4.53249e-08	0.000204175	65.1352
rs56397607	G	A	G	A	-0.0263	-0.0221032	0.184824	0.1759	finngen_R10_C3_BLADDER_EXALLC	10	0.601588	0.0423337	316386	Bladder cancer	10	0.0031	1.012e-17	318953	ukb-bub35-ALP	ALP || id:ukb-bub35-ALP	TRUE	1.9464e-08	0.000208426	66.4914
rs573431210	G	T	G	T	0.042	0.203023	0.025071	0.01431	finngen_R10_C3_BLADDER_EXALLC	17	0.291927	0.192639	316386	Bladder cancer	17	0.0076	2.892e-08	318953	ukb-bub35-ALP	ALP || id:ukb-bub35-ALP	TRUE	0.00161602	8.62329e-05	27.5065
rs57491883	C	T	C	T	-0.0193	-0.0150279	0.302197	0.3395	finngen_R10_C3_BLADDER_EXALLC	10	0.647411	0.0328578	316386	Bladder cancer	10	0.0026	9.434e-14	318953	ukb-bub35-ALP	ALP || id:ukb-bub35-ALP	TRUE	8.92009e-07	0.000157097	50.1141
rs5752776	G	A	G	A	0.0205	0.0623577	0.325032	0.6892	finngen_R10_C3_BLADDER_EXALLC	22	0.0816488	0.0358131	316386	Bladder cancer	22	0.0025	6.65e-16	318953	ukb-bub35-ALP	ALP || id:ukb-bub35-ALP	TRUE	5.2976e-06	0.000184394	58.8235
rs575567322	A	C	A	C	0.0609	-0.0823261	0.016697	0.02454	finngen_R10_C3_BLADDER_EXALLC	22	0.522784	0.128824	316386	Bladder cancer	22	0.0102	2.101e-09	318953	ukb-bub35-ALP	ALP || id:ukb-bub35-ALP	TRUE	0.000169624	0.000121784	38.8479
rs57695104	A	G	A	G	-0.0185	-0.0108996	0.340784	0.3517	finngen_R10_C3_BLADDER_EXALLC	6	0.747961	0.0339204	316386	Bladder cancer	6	0.0026	5.414e-13	318953	ukb-bub35-ALP	ALP || id:ukb-bub35-ALP	TRUE	1.6402e-06	0.000153773	49.0536
rs5770859	G	A	G	A	-0.0148	0.0276536	0.349939	0.3446	finngen_R10_C3_BLADDER_EXALLC	22	0.38188	0.0316244	316386	Bladder cancer	22	0.0025	3.133e-09	318953	ukb-bub35-ALP	ALP || id:ukb-bub35-ALP	TRUE	0.000373751	9.96552e-05	31.7883
rs577721086	C	T	C	T	-0.0375	0.0404512	0.0474514	0.04908	finngen_R10_C3_BLADDER_EXALLC	6	0.53573	0.0653194	316386	Bladder cancer	6	0.0056	2.05e-11	318953	ukb-bub35-ALP	ALP || id:ukb-bub35-ALP	TRUE	1.81417e-05	0.000127124	40.5516
rs57913635	C	T	C	T	0.0162	0.0243235	0.303971	0.2843	finngen_R10_C3_BLADDER_EXALLC	14	0.469523	0.0336306	316386	Bladder cancer	14	0.0026	9.252e-10	318953	ukb-bub35-ALP	ALP || id:ukb-bub35-ALP	TRUE	0.000102598	0.00011105	35.4235
rs592491	G	A	G	A	0.0176	0.00595125	0.32181	0.2924	finngen_R10_C3_BLADDER_EXALLC	11	0.856306	0.0328656	316386	Bladder cancer	11	0.0026	4.805e-12	318953	ukb-bub35-ALP	ALP || id:ukb-bub35-ALP	TRUE	3.3441e-06	0.000135209	43.1309
rs59879406	T	C	T	C	-0.0283	-0.00183689	0.0769463	0.06646	finngen_R10_C3_BLADDER_EXALLC	3	0.980766	0.0761924	316386	Bladder cancer	3	0.0049	6.206e-09	318953	ukb-bub35-ALP	ALP || id:ukb-bub35-ALP	TRUE	4.93922e-05	0.000113767	36.2903
rs600626	G	A	G	A	-0.0231	0.00294678	0.161266	0.1687	finngen_R10_C3_BLADDER_EXALLC	11	0.936836	0.0371847	316386	Bladder cancer	11	0.0032	1.099e-12	318953	ukb-bub35-ALP	ALP || id:ukb-bub35-ALP	TRUE	4.70892e-07	0.000144351	46.0477
rs60586860	T	C	T	C	0.0546	-0.0203567	0.0472948	0.04908	finngen_R10_C3_BLADDER_EXALLC	17	0.767515	0.0688594	316386	Bladder cancer	17	0.0061	3.862e-19	318953	ukb-bub35-ALP	ALP || id:ukb-bub35-ALP	TRUE	1.01744e-09	0.00026865	85.7093
rs607407	A	C	A	C	0.0202	0.0492025	0.334211	0.6769	finngen_R10_C3_BLADDER_EXALLC	1	0.125088	0.0320796	316386	Bladder cancer	1	0.0026	2.609e-15	318953	ukb-bub35-ALP	ALP || id:ukb-bub35-ALP	TRUE	1.10434e-05	0.000181589	57.9286
rs6080303	A	G	A	G	0.0172	0.0304631	0.247352	0.2505	finngen_R10_C3_BLADDER_EXALLC	20	0.370153	0.0339919	316386	Bladder cancer	20	0.0028	5.39e-10	318953	ukb-bub35-ALP	ALP || id:ukb-bub35-ALP	TRUE	0.000215767	0.000110152	35.1371
rs61237993	A	G	A	G	-0.0258	0.150637	0.130252	0.138	finngen_R10_C3_BLADDER_EXALLC	9	0.00076359	0.044757	316386	Bladder cancer	9	0.0036	4.698e-13	318953	ukb-bub35-ALP	ALP || id:ukb-bub35-ALP	TRUE	0.00752802	0.000150816	48.1102
rs61876261	C	T	C	T	-0.033	0.0214795	0.400197	0.4172	finngen_R10_C3_BLADDER_EXALLC	11	0.498743	0.0317524	316386	Bladder cancer	11	0.0024	1.972e-41	318953	ukb-bub35-ALP	ALP || id:ukb-bub35-ALP	TRUE	2.89488e-20	0.000522806	166.837
rs62030796	T	C	T	C	0.029	0.0245882	0.060472	0.04294	finngen_R10_C3_BLADDER_EXALLC	16	0.697161	0.0631835	316386	Bladder cancer	16	0.0051	1.109e-08	318953	ukb-bub35-ALP	ALP || id:ukb-bub35-ALP	TRUE	0.000186326	9.55631e-05	30.4828
rs62059198	T	G	T	G	0.0457	0.0154028	0.329032	0.2832	finngen_R10_C3_BLADDER_EXALLC	17	0.662906	0.0353353	316386	Bladder cancer	17	0.0025	1.611e-72	318953	ukb-bub35-ALP	ALP || id:ukb-bub35-ALP	TRUE	2.43812e-36	0.000922152	294.393
rs62078384	T	C	T	C	0.0163	-0.0274824	0.486255	0.546	finngen_R10_C3_BLADDER_EXALLC	17	0.379409	0.031266	316386	Bladder cancer	17	0.0024	9.857e-12	318953	ukb-bub35-ALP	ALP || id:ukb-bub35-ALP	TRUE	3.04855e-05	0.000132745	42.3446
rs62120372	A	T	A	T	-0.0204	0.0471728	0.280239	0.2791	finngen_R10_C3_BLADDER_EXALLC	19	0.188215	0.0358489	316386	Bladder cancer	19	0.0026	1.074e-14	318953	ukb-bub35-ALP	ALP || id:ukb-bub35-ALP	TRUE	4.13815e-06	0.000167883	53.5555
rs62183874	G	A	G	A	0.0236	-0.009257	0.452029	0.5644	finngen_R10_C3_BLADDER_EXALLC	2	0.768083	0.0313921	316386	Bladder cancer	2	0.0024	6.827e-23	318953	ukb-bub35-ALP	ALP || id:ukb-bub35-ALP	TRUE	1.69827e-11	0.000275917	88.0282
rs62292471	T	C	T	C	0.0287	-0.059864	0.113678	0.1196	finngen_R10_C3_BLADDER_EXALLC	3	0.184326	0.0450935	316386	Bladder cancer	3	0.0038	1.895e-14	318953	ukb-bub35-ALP	ALP || id:ukb-bub35-ALP	TRUE	1.13906e-05	0.000165982	52.949
rs62396167	G	A	G	A	-0.0203	0.0380315	0.118589	0.1012	finngen_R10_C3_BLADDER_EXALLC	6	0.459868	0.051459	316386	Bladder cancer	6	0.0037	3.738e-08	318953	ukb-bub35-ALP	ALP || id:ukb-bub35-ALP	TRUE	0.000814063	8.61479e-05	27.4793
rs62501972	A	G	A	G	-0.0198	-0.00343143	0.205119	0.2096	finngen_R10_C3_BLADDER_EXALLC	8	0.930263	0.0392101	316386	Bladder cancer	8	0.0029	1.93e-11	318953	ukb-bub35-ALP	ALP || id:ukb-bub35-ALP	TRUE	1.97527e-06	0.00012784	40.7801
rs62621812	A	G	A	G	-0.1173	0.201991	0.0194835	0.01943	finngen_R10_C3_BLADDER_EXALLC	7	0.00800627	0.0761711	316386	Bladder cancer	7	0.0088	1.012e-40	318953	ukb-bub35-ALP	ALP || id:ukb-bub35-ALP	TRUE	5.20867e-14	0.000525712	167.765
rs6469788	C	A	C	A	0.0506	0.0298803	0.443532	0.5521	finngen_R10_C3_BLADDER_EXALLC	8	0.338112	0.0311935	316386	Bladder cancer	8	0.0024	3.18e-98	318953	ukb-bub35-ALP	ALP || id:ukb-bub35-ALP	TRUE	9.7217e-46	0.00126385	403.617
rs6533498	A	C	A	C	-0.0212	0.0186814	0.337848	0.3313	finngen_R10_C3_BLADDER_EXALLC	4	0.588676	0.0345468	316386	Bladder cancer	4	0.0025	3.11e-17	318953	ukb-bub35-ALP	ALP || id:ukb-bub35-ALP	TRUE	2.13411e-08	0.000201086	64.1493
rs6542680	T	C	T	C	-0.0245	-0.0578093	0.186637	0.7761	finngen_R10_C3_BLADDER_EXALLC	2	0.0831725	0.0333663	316386	Bladder cancer	2	0.0031	3.803e-15	318953	ukb-bub35-ALP	ALP || id:ukb-bub35-ALP	TRUE	1.36539e-05	0.00018224	58.1363
rs6597258	G	A	G	A	-0.0158	0.0105292	0.456719	0.4366	finngen_R10_C3_BLADDER_EXALLC	6	0.735663	0.0311882	316386	Bladder cancer	6	0.0024	4.162e-11	318953	ukb-bub35-ALP	ALP || id:ukb-bub35-ALP	TRUE	1.05107e-05	0.000123885	39.5181
rs6602909	C	T	C	T	0.0143	0.00734032	0.337892	0.363	finngen_R10_C3_BLADDER_EXALLC	13	0.823381	0.032887	316386	Bladder cancer	13	0.0025	1.522e-08	318953	ukb-bub35-ALP	ALP || id:ukb-bub35-ALP	TRUE	0.000105209	9.14974e-05	29.1859
rs665632	C	T	C	T	0.0381	0.00273587	0.186528	0.1779	finngen_R10_C3_BLADDER_EXALLC	13	0.953213	0.0466295	316386	Bladder cancer	13	0.0031	2.135e-35	318953	ukb-bub35-ALP	ALP || id:ukb-bub35-ALP	TRUE	6.09634e-18	0.000440521	140.567
rs66607339	T	C	T	C	-0.0208	0.0319484	0.134077	0.1074	finngen_R10_C3_BLADDER_EXALLC	14	0.615449	0.0636029	316386	Bladder cancer	14	0.0035	2.807e-09	318953	ukb-bub35-ALP	ALP || id:ukb-bub35-ALP	TRUE	0.000124167	0.000100459	32.0448
rs68129009	C	G	C	G	-0.0273	-0.038606	0.112788	0.1278	finngen_R10_C3_BLADDER_EXALLC	17	0.308178	0.0378842	316386	Bladder cancer	17	0.0038	7.809e-13	318953	ukb-bub35-ALP	ALP || id:ukb-bub35-ALP	TRUE	1.37664e-05	0.000149158	47.5811
rs68149531	G	C	G	C	0.0141	0.0122096	0.347423	0.3732	finngen_R10_C3_BLADDER_EXALLC	10	0.707742	0.0325685	316386	Bladder cancer	10	0.0025	1.682e-08	318953	ukb-bub35-ALP	ALP || id:ukb-bub35-ALP	TRUE	0.000203749	9.01485e-05	28.7555
rs6822348	T	A	T	A	-0.0445	-0.00257864	0.29394	0.3067	finngen_R10_C3_BLADDER_EXALLC	4	0.939601	0.0340319	316386	Bladder cancer	4	0.0026	1.946e-65	318953	ukb-bub35-ALP	ALP || id:ukb-bub35-ALP	TRUE	2.7106e-33	0.000821959	262.38
rs6858114	A	G	A	G	0.0181	0.0242006	0.374446	0.3875	finngen_R10_C3_BLADDER_EXALLC	4	0.463049	0.0329782	316386	Bladder cancer	4	0.0024	1.278e-13	318953	ukb-bub35-ALP	ALP || id:ukb-bub35-ALP	TRUE	1.57193e-06	0.000153476	48.9589
rs687339	T	C	T	C	0.0334	0.0373056	0.229371	0.773	finngen_R10_C3_BLADDER_EXALLC	3	0.387886	0.0432049	316386	Bladder cancer	3	0.0028	3.374e-32	318953	ukb-bub35-ALP	ALP || id:ukb-bub35-ALP	TRUE	5.93649e-15	0.000394373	125.835
rs6886306	T	C	T	C	0.0203	0.0130768	0.478324	0.4785	finngen_R10_C3_BLADDER_EXALLC	5	0.679341	0.0316352	316386	Bladder cancer	5	0.0024	1.533e-17	318953	ukb-bub35-ALP	ALP || id:ukb-bub35-ALP	TRUE	1.38093e-08	0.000205658	65.6082
rs6898290	C	T	C	T	0.0196	-0.00626647	0.43571	0.3937	finngen_R10_C3_BLADDER_EXALLC	5	0.844037	0.0318528	316386	Bladder cancer	5	0.0024	4.415e-16	318953	ukb-bub35-ALP	ALP || id:ukb-bub35-ALP	TRUE	1.87207e-08	0.000188904	60.2626
rs6907795	C	T	C	T	0.0223	-0.00651426	0.198004	0.1871	finngen_R10_C3_BLADDER_EXALLC	6	0.883935	0.0446235	316386	Bladder cancer	6	0.003	2.354e-13	318953	ukb-bub35-ALP	ALP || id:ukb-bub35-ALP	TRUE	2.71919e-07	0.000157938	50.3824
rs7073746	G	A	G	A	0.0919	-0.00554973	0.469603	0.4908	finngen_R10_C3_BLADDER_EXALLC	10	0.858971	0.0312337	316386	Bladder cancer	10	0.0024	1e-200	318953	ukb-bub35-ALP	ALP || id:ukb-bub35-ALP	TRUE	4.3118e-159	0.0042072	1347.56
rs7151526	A	C	A	C	0.051	-0.109299	0.0454134	0.04294	finngen_R10_C3_BLADDER_EXALLC	14	0.201907	0.0856483	316386	Bladder cancer	14	0.0058	1.529e-18	318953	ukb-bub35-ALP	ALP || id:ukb-bub35-ALP	TRUE	1.15394e-07	0.000225512	71.9435
rs7155504	C	T	C	T	-0.0253	0.211522	0.0847769	0.08589	finngen_R10_C3_BLADDER_EXALLC	14	0.0122832	0.0844769	316386	Bladder cancer	14	0.0043	2.937e-09	318953	ukb-bub35-ALP	ALP || id:ukb-bub35-ALP	TRUE	0.0174147	9.93289e-05	31.6842
rs7239867	G	A	G	A	-0.0197	0.0345635	0.172645	0.8384	finngen_R10_C3_BLADDER_EXALLC	18	0.398513	0.0409384	316386	Bladder cancer	18	0.0031	3.655e-10	318953	ukb-bub35-ALP	ALP || id:ukb-bub35-ALP	TRUE	0.000101842	0.000110869	35.3656
rs72793380	A	C	A	C	-0.0303	0.0286017	0.0990085	0.091	finngen_R10_C3_BLADDER_EXALLC	16	0.605593	0.0553895	316386	Bladder cancer	16	0.004	2.034e-14	318953	ukb-bub35-ALP	ALP || id:ukb-bub35-ALP	TRUE	6.37602e-07	0.000163798	52.2521
rs7284884	G	C	G	C	-0.0169	-0.027826	0.272672	0.2924	finngen_R10_C3_BLADDER_EXALLC	22	0.446304	0.0365367	316386	Bladder cancer	22	0.0027	5.3e-10	318953	ukb-bub35-ALP	ALP || id:ukb-bub35-ALP	TRUE	0.00010562	0.000113285	36.1366
rs72900684	G	A	G	A	-0.0205	0.0265611	0.120342	0.1094	finngen_R10_C3_BLADDER_EXALLC	2	0.666587	0.06165	316386	Bladder cancer	2	0.0037	2.53e-08	318953	ukb-bub35-ALP	ALP || id:ukb-bub35-ALP	TRUE	0.000312754	8.89752e-05	28.3812
rs7313347	A	G	A	G	0.016	-0.0104591	0.405652	0.6217	finngen_R10_C3_BLADDER_EXALLC	12	0.740587	0.0315912	316386	Bladder cancer	12	0.0024	4.341e-11	318953	ukb-bub35-ALP	ALP || id:ukb-bub35-ALP	TRUE	7.82864e-06	0.000123442	39.3769
rs734206	C	T	C	T	-0.0204	-0.00271704	0.294126	0.3027	finngen_R10_C3_BLADDER_EXALLC	14	0.939362	0.0357168	316386	Bladder cancer	14	0.0026	6.12e-15	318953	ukb-bub35-ALP	ALP || id:ukb-bub35-ALP	TRUE	4.18734e-08	0.000172803	55.1252
rs7349097	T	C	T	C	-0.0168	0.0312045	0.397757	0.3855	finngen_R10_C3_BLADDER_EXALLC	1	0.322557	0.0315446	316386	Bladder cancer	1	0.0024	4.411e-12	318953	ukb-bub35-ALP	ALP || id:ukb-bub35-ALP	TRUE	2.24806e-05	0.000135219	43.1341
rs74051865	A	G	A	G	0.0508	0.086595	0.0193528	0.01534	finngen_R10_C3_BLADDER_EXALLC	14	0.513151	0.132421	316386	Bladder cancer	14	0.0085	2.858e-09	318953	ukb-bub35-ALP	ALP || id:ukb-bub35-ALP	TRUE	0.000174011	9.79522e-05	31.245
rs7450517	A	G	A	G	-0.0203	-0.0276831	0.325512	0.6759	finngen_R10_C3_BLADDER_EXALLC	6	0.415125	0.0339708	316386	Bladder cancer	6	0.0026	3.896e-15	318953	ukb-bub35-ALP	ALP || id:ukb-bub35-ALP	TRUE	8.13358e-07	0.000180952	57.7253
rs74827952	A	G	A	G	0.0301	0.0153869	0.153679	0.1227	finngen_R10_C3_BLADDER_EXALLC	10	0.73242	0.045003	316386	Bladder cancer	10	0.0033	6.15e-20	318953	ukb-bub35-ALP	ALP || id:ukb-bub35-ALP	TRUE	5.86245e-10	0.000235675	75.1863
rs754465	A	C	A	C	0.0226	-0.0169358	0.410822	0.6002	finngen_R10_C3_BLADDER_EXALLC	10	0.59064	0.0314845	316386	Bladder cancer	10	0.0024	8.894e-21	318953	ukb-bub35-ALP	ALP || id:ukb-bub35-ALP	TRUE	3.75998e-10	0.000247256	78.8821
rs75580845	C	T	C	T	0.0361	-0.0478396	0.0871447	0.06339	finngen_R10_C3_BLADDER_EXALLC	6	0.429695	0.0605784	316386	Bladder cancer	6	0.0042	1.068e-17	318953	ukb-bub35-ALP	ALP || id:ukb-bub35-ALP	TRUE	3.67748e-08	0.000207342	66.1457
rs7559221	A	C	A	C	-0.0189	0.0308595	0.283037	0.2832	finngen_R10_C3_BLADDER_EXALLC	2	0.410446	0.0374914	316386	Bladder cancer	2	0.0027	1.487e-12	318953	ukb-bub35-ALP	ALP || id:ukb-bub35-ALP	TRUE	1.32217e-05	0.000144975	46.2467
rs75882314	G	A	G	A	0.0268	0.0311965	0.0929341	0.07464	finngen_R10_C3_BLADDER_EXALLC	4	0.622947	0.063449	316386	Bladder cancer	4	0.0041	7.563e-11	318953	ukb-bub35-ALP	ALP || id:ukb-bub35-ALP	TRUE	2.00587e-05	0.000121091	38.6269
rs7616006	G	A	G	A	-0.0174	-0.0307857	0.421303	0.4458	finngen_R10_C3_BLADDER_EXALLC	3	0.339315	0.0322188	316386	Bladder cancer	3	0.0024	5.905e-13	318953	ukb-bub35-ALP	ALP || id:ukb-bub35-ALP	TRUE	9.03812e-06	0.00014763	47.0937
rs7633464	A	G	A	G	-0.0224	0.017723	0.474549	0.4417	finngen_R10_C3_BLADDER_EXALLC	3	0.57016	0.0312126	316386	Bladder cancer	3	0.0024	3.893e-21	318953	ukb-bub35-ALP	ALP || id:ukb-bub35-ALP	TRUE	6.26199e-10	0.00025023	79.8311
rs7636423	G	C	G	C	0.0179	0.0187043	0.405643	0.3957	finngen_R10_C3_BLADDER_EXALLC	3	0.558652	0.0319816	316386	Bladder cancer	3	0.0024	1.3e-13	318953	ukb-bub35-ALP	ALP || id:ukb-bub35-ALP	TRUE	1.24317e-06	0.0001545	49.2854
rs7721922	A	G	A	G	-0.0167	0.0542943	0.334673	0.3323	finngen_R10_C3_BLADDER_EXALLC	5	0.105561	0.0335466	316386	Bladder cancer	5	0.0025	4.087e-11	318953	ukb-bub35-ALP	ALP || id:ukb-bub35-ALP	TRUE	0.000361001	0.000124199	39.6184
rs7760008	G	C	G	C	0.0172	-0.102366	0.182041	0.183	finngen_R10_C3_BLADDER_EXALLC	6	0.0144754	0.0418633	316386	Bladder cancer	6	0.0031	2.488e-08	318953	ukb-bub35-ALP	ALP || id:ukb-bub35-ALP	TRUE	0.0290528	8.81024e-05	28.1028
rs7772395	C	A	C	A	0.0163	0.00559518	0.207663	0.2157	finngen_R10_C3_BLADDER_EXALLC	6	0.884521	0.0385236	316386	Bladder cancer	6	0.0029	2.483e-08	318953	ukb-bub35-ALP	ALP || id:ukb-bub35-ALP	TRUE	0.000111815	8.74328e-05	27.8892
rs78026734	C	T	C	T	-0.0167	0.0220893	0.220675	0.2556	finngen_R10_C3_BLADDER_EXALLC	9	0.522114	0.0345097	316386	Bladder cancer	9	0.0029	5.919e-09	318953	ukb-bub35-ALP	ALP || id:ukb-bub35-ALP	TRUE	0.000306051	9.59256e-05	30.5985
rs78188192	A	T	A	T	0.0174	-0.0405899	0.212219	0.2403	finngen_R10_C3_BLADDER_EXALLC	4	0.252868	0.035499	316386	Bladder cancer	4	0.0029	1.722e-09	318953	ukb-bub35-ALP	ALP || id:ukb-bub35-ALP	TRUE	0.00061745	0.000101232	32.2913
rs7857390	G	A	G	A	-0.1438	0.0470985	0.409908	0.6207	finngen_R10_C3_BLADDER_EXALLC	9	0.147006	0.0324775	316386	Bladder cancer	9	0.0024	1e-200	318953	ukb-bub35-ALP	ALP || id:ukb-bub35-ALP	TRUE	0	0.0100035	3222.88
rs7900700	A	G	A	G	-0.0419	-0.0306739	0.0687757	0.06646	finngen_R10_C3_BLADDER_EXALLC	10	0.574968	0.0547016	316386	Bladder cancer	10	0.0047	2.803e-19	318953	ukb-bub35-ALP	ALP || id:ukb-bub35-ALP	TRUE	3.78207e-09	0.000224878	71.7413
rs7905961	C	G	C	G	0.023	0.0188444	0.220776	0.1943	finngen_R10_C3_BLADDER_EXALLC	10	0.612788	0.0372347	316386	Bladder cancer	10	0.0029	8.046e-16	318953	ukb-bub35-ALP	ALP || id:ukb-bub35-ALP	TRUE	1.62354e-07	0.000182012	58.0635
rs7955258	G	A	G	A	0.056	-0.0273687	0.423177	0.6063	finngen_R10_C3_BLADDER_EXALLC	12	0.389838	0.0318274	316386	Bladder cancer	12	0.0024	2.71e-119	318953	ukb-bub35-ALP	ALP || id:ukb-bub35-ALP	TRUE	1.36587e-56	0.00153098	489.058
rs7968405	C	T	C	T	-0.031	-0.0233486	0.17948	0.1575	finngen_R10_C3_BLADDER_EXALLC	12	0.580331	0.0422292	316386	Bladder cancer	12	0.0031	6.21e-23	318953	ukb-bub35-ALP	ALP || id:ukb-bub35-ALP	TRUE	2.65315e-11	0.000283047	90.3037
rs7996702	A	C	A	C	-0.0239	-0.00644175	0.40452	0.593	finngen_R10_C3_BLADDER_EXALLC	13	0.83771	0.0314502	316386	Bladder cancer	13	0.0024	6.216e-23	318953	ukb-bub35-ALP	ALP || id:ukb-bub35-ALP	TRUE	5.90736e-12	0.00027519	87.7964
rs8001611	T	C	T	C	-0.0542	0.0226358	0.477147	0.5133	finngen_R10_C3_BLADDER_EXALLC	13	0.471438	0.0314324	316386	Bladder cancer	13	0.0024	5.6e-115	318953	ukb-bub35-ALP	ALP || id:ukb-bub35-ALP	TRUE	1.16401e-53	0.00146575	468.189
rs8036117	C	T	C	T	-0.016	0.0316814	0.345459	0.3753	finngen_R10_C3_BLADDER_EXALLC	15	0.314734	0.0315132	316386	Bladder cancer	15	0.0025	1.573e-10	318953	ukb-bub35-ALP	ALP || id:ukb-bub35-ALP	TRUE	0.000142428	0.000115772	36.9299
rs8107974	T	A	T	A	-0.0889	0.0653179	0.0784072	0.07055	finngen_R10_C3_BLADDER_EXALLC	19	0.303358	0.0634611	316386	Bladder cancer	19	0.0044	5.35e-90	318953	ukb-bub35-ALP	ALP || id:ukb-bub35-ALP	TRUE	1.10507e-41	0.00114216	364.711
rs8111874	A	G	A	G	-0.1037	-0.0765711	0.451348	0.4264	finngen_R10_C3_BLADDER_EXALLC	19	0.0200309	0.0329229	316386	Bladder cancer	19	0.0024	1e-200	318953	ukb-bub35-ALP	ALP || id:ukb-bub35-ALP	TRUE	1.45211e-182	0.00532594	1707.81
rs8181197	T	A	T	A	0.0185	-0.0388504	0.356986	0.3875	finngen_R10_C3_BLADDER_EXALLC	9	0.217271	0.031488	316386	Bladder cancer	9	0.0025	1.073e-13	318953	ukb-bub35-ALP	ALP || id:ukb-bub35-ALP	TRUE	1.37603e-05	0.000157125	50.123
rs829584	G	A	G	A	-0.0219	0.0500168	0.241765	0.2198	finngen_R10_C3_BLADDER_EXALLC	2	0.181642	0.0374457	316386	Bladder cancer	2	0.0028	2.424e-15	318953	ukb-bub35-ALP	ALP || id:ukb-bub35-ALP	TRUE	4.81208e-06	0.000175839	56.0939
rs853774	A	G	A	G	0.0189	0.0025903	0.33465	0.2894	finngen_R10_C3_BLADDER_EXALLC	2	0.935483	0.0319994	316386	Bladder cancer	2	0.0026	4.828e-13	318953	ukb-bub35-ALP	ALP || id:ukb-bub35-ALP	TRUE	3.93194e-07	0.000159072	50.7443
rs869286	C	T	C	T	0.0178	-0.000987694	0.19327	0.1677	finngen_R10_C3_BLADDER_EXALLC	1	0.981113	0.0417214	316386	Bladder cancer	1	0.003	4.529e-09	318953	ukb-bub35-ALP	ALP || id:ukb-bub35-ALP	TRUE	3.04387e-05	9.88013e-05	31.5159
rs884205	C	A	C	A	-0.0436	0.0333269	0.24693	0.7556	finngen_R10_C3_BLADDER_EXALLC	18	0.338864	0.0348457	316386	Bladder cancer	18	0.0028	8.886e-56	318953	ukb-bub35-ALP	ALP || id:ukb-bub35-ALP	TRUE	6.39399e-25	0.000706988	225.654
rs903911	G	A	G	A	0.0182	-0.0371489	0.456668	0.4509	finngen_R10_C3_BLADDER_EXALLC	1	0.236246	0.0313646	316386	Bladder cancer	1	0.0024	2.283e-14	318953	ukb-bub35-ALP	ALP || id:ukb-bub35-ALP	TRUE	6.42155e-06	0.000164376	52.4365
rs913243	A	C	A	C	0.0135	-0.045001	0.419687	0.4264	finngen_R10_C3_BLADDER_EXALLC	1	0.156991	0.0317969	316386	Bladder cancer	1	0.0024	1.924e-08	318953	ukb-bub35-ALP	ALP || id:ukb-bub35-ALP	TRUE	0.00301112	8.87739e-05	28.317
rs928202	G	A	G	A	-0.0155	0.0114681	0.381867	0.3926	finngen_R10_C3_BLADDER_EXALLC	20	0.715155	0.0314245	316386	Bladder cancer	20	0.0024	2.511e-10	318953	ukb-bub35-ALP	ALP || id:ukb-bub35-ALP	TRUE	1.71712e-05	0.000113419	36.1793
rs928287	G	A	G	A	-0.0167	0.0112098	0.36299	0.3446	finngen_R10_C3_BLADDER_EXALLC	21	0.724156	0.0317639	316386	Bladder cancer	21	0.0025	1.673e-11	318953	ukb-bub35-ALP	ALP || id:ukb-bub35-ALP	TRUE	8.05353e-06	0.000128974	41.1419
rs9302635	C	T	C	T	0.0548	0.0029817	0.188785	0.18	finngen_R10_C3_BLADDER_EXALLC	16	0.941812	0.0408493	316386	Bladder cancer	16	0.0031	1.307e-70	318953	ukb-bub35-ALP	ALP || id:ukb-bub35-ALP	TRUE	2.01606e-35	0.000919802	293.642
rs933574	C	A	C	A	0.0202	0.0148469	0.47043	0.4796	finngen_R10_C3_BLADDER_EXALLC	16	0.6349	0.0312671	316386	Bladder cancer	16	0.0024	3.066e-17	318953	ukb-bub35-ALP	ALP || id:ukb-bub35-ALP	TRUE	2.10945e-08	0.000203306	64.858
rs9358773	T	C	T	C	0.0645	0.0300586	0.118389	0.8712	finngen_R10_C3_BLADDER_EXALLC	6	0.555691	0.0510113	316386	Bladder cancer	6	0.0037	1.266e-68	318953	ukb-bub35-ALP	ALP || id:ukb-bub35-ALP	TRUE	1.46485e-32	0.000868436	277.229
rs9374591	C	T	C	T	0.0194	0.047812	0.399651	0.4213	finngen_R10_C3_BLADDER_EXALLC	6	0.129109	0.0315045	316386	Bladder cancer	6	0.0024	1.871e-15	318953	ukb-bub35-ALP	ALP || id:ukb-bub35-ALP	TRUE	3.67912e-06	0.0001806	57.613
rs954680	G	C	G	C	0.0146	0.0111783	0.30669	0.2945	finngen_R10_C3_BLADDER_EXALLC	2	0.756282	0.0360164	316386	Bladder cancer	2	0.0026	1.849e-08	318953	ukb-bub35-ALP	ALP || id:ukb-bub35-ALP	TRUE	0.000182075	9.0649e-05	28.9152
rs9592980	A	G	A	G	0.0191	0.0641155	0.424077	0.5654	finngen_R10_C3_BLADDER_EXALLC	13	0.0415375	0.0314581	316386	Bladder cancer	13	0.0024	3.651e-15	318953	ukb-bub35-ALP	ALP || id:ukb-bub35-ALP	TRUE	3.02279e-05	0.000178199	56.847
rs9604045	T	G	T	G	-0.0167	0.0238161	0.264431	0.2566	finngen_R10_C3_BLADDER_EXALLC	13	0.573107	0.042266	316386	Bladder cancer	13	0.0029	9.548e-09	318953	ukb-bub35-ALP	ALP || id:ukb-bub35-ALP	TRUE	0.000247916	0.000108492	34.6075
rs9611177	T	C	T	C	-0.0222	0.0168292	0.432407	0.3804	finngen_R10_C3_BLADDER_EXALLC	22	0.61035	0.033026	316386	Bladder cancer	22	0.0024	9.369e-20	318953	ukb-bub35-ALP	ALP || id:ukb-bub35-ALP	TRUE	6.99687e-10	0.000241917	77.1782
rs9727988	T	C	T	C	-0.0187	0.0340537	0.159128	0.1544	finngen_R10_C3_BLADDER_EXALLC	1	0.390949	0.0396944	316386	Bladder cancer	1	0.0032	9.153e-09	318953	ukb-bub35-ALP	ALP || id:ukb-bub35-ALP	TRUE	0.000438314	9.35814e-05	29.8507
rs9808651	A	G	A	G	-0.0195	0.0120519	0.261232	0.2597	finngen_R10_C3_BLADDER_EXALLC	21	0.738487	0.0360989	316386	Bladder cancer	21	0.0027	5.593e-13	318953	ukb-bub35-ALP	ALP || id:ukb-bub35-ALP	TRUE	1.17469e-06	0.000146769	46.8189
rs9912287	A	G	A	G	-0.0333	0.0510478	0.224162	0.1922	finngen_R10_C3_BLADDER_EXALLC	17	0.179912	0.0380662	316386	Bladder cancer	17	0.0029	2.167e-31	318953	ukb-bub35-ALP	ALP || id:ukb-bub35-ALP	TRUE	8.52824e-13	0.000385702	123.067
rs9932007	A	G	A	G	-0.0159	0.0322578	0.468947	0.4591	finngen_R10_C3_BLADDER_EXALLC	16	0.320016	0.0324386	316386	Bladder cancer	16	0.0024	2.74e-11	318953	ukb-bub35-ALP	ALP || id:ukb-bub35-ALP	TRUE	7.17484e-05	0.000125917	40.1665
rs9994887	G	A	G	A	-0.0202	0.0255743	0.478301	0.4939	finngen_R10_C3_BLADDER_EXALLC	4	0.416411	0.0314697	316386	Bladder cancer	4	0.0024	1.897e-17	318953	ukb-bub35-ALP	ALP || id:ukb-bub35-ALP	TRUE	8.16612e-08	0.000203636	64.9631
rs10075805	G	A	G	A	-0.0294	0.0176114	0.274969	0.2924	finngen_R10_C3_BLADDER_EXALLC	5	0.599033	0.033495	316386	Bladder cancer	5	0.0027	1.933e-28	318818	ukb-bub35-ALT	ALT || id:ukb-bub35-ALT	TRUE	2.63462e-13	0.000344639	109.914
rs10103996	T	C	T	C	0.0208	-0.0433542	0.198775	0.1656	finngen_R10_C3_BLADDER_EXALLC	8	0.247982	0.0375275	316386	Bladder cancer	8	0.003	2.577e-12	318818	ukb-bub35-ALT	ALT || id:ukb-bub35-ALT	TRUE	4.60884e-05	0.000137808	43.9413
rs10184004	T	C	T	C	-0.0254	0.00612314	0.407936	0.4438	finngen_R10_C3_BLADDER_EXALLC	2	0.85004	0.032386	316386	Bladder cancer	2	0.0024	1.135e-25	318818	ukb-bub35-ALT	ALT || id:ukb-bub35-ALT	TRUE	2.22034e-13	0.000311644	99.3879
rs10420309	G	A	G	A	-0.0142	0.0314652	0.435121	0.4499	finngen_R10_C3_BLADDER_EXALLC	19	0.320296	0.0316599	316386	Bladder cancer	19	0.0024	3.546e-09	318818	ukb-bub35-ALT	ALT || id:ukb-bub35-ALT	TRUE	0.000517531	9.91225e-05	31.605
rs1046271	C	A	C	A	-0.0161	-0.0189957	0.453177	0.5654	finngen_R10_C3_BLADDER_EXALLC	19	0.548254	0.0316395	316386	Bladder cancer	19	0.0024	1.286e-11	318818	ukb-bub35-ALT	ALT || id:ukb-bub35-ALT	TRUE	1.64026e-05	0.000128468	40.9631
rs1059395	G	T	G	T	0.0272	-0.0884642	0.180021	0.1738	finngen_R10_C3_BLADDER_EXALLC	15	0.0625489	0.0475005	316386	Bladder cancer	15	0.0031	1.219e-18	318818	ukb-bub35-ALT	ALT || id:ukb-bub35-ALT	TRUE	1.10069e-06	0.000218421	69.6512
rs1077834	C	T	C	T	-0.0212	-0.0375346	0.227394	0.2086	finngen_R10_C3_BLADDER_EXALLC	15	0.297136	0.0360011	316386	Bladder cancer	15	0.0029	1.317e-13	318818	ukb-bub35-ALT	ALT || id:ukb-bub35-ALT	TRUE	9.84715e-06	0.000157921	50.3556
rs10789195	C	A	C	A	-0.0226	-0.053707	0.186744	0.7955	finngen_R10_C3_BLADDER_EXALLC	1	0.107665	0.0333837	316386	Bladder cancer	1	0.0031	1.742e-13	318818	ukb-bub35-ALT	ALT || id:ukb-bub35-ALT	TRUE	6.19499e-05	0.000155139	49.4684
rs10833712	G	T	G	T	0.018	-0.0230887	0.434203	0.5971	finngen_R10_C3_BLADDER_EXALLC	11	0.466861	0.0317329	316386	Bladder cancer	11	0.0024	9.997e-14	318818	ukb-bub35-ALT	ALT || id:ukb-bub35-ALT	TRUE	1.77485e-06	0.000159195	50.7619
rs10841520	T	C	T	C	-0.0208	-0.00560411	0.197716	0.2035	finngen_R10_C3_BLADDER_EXALLC	12	0.878789	0.0367472	316386	Bladder cancer	12	0.003	5.815e-12	318818	ukb-bub35-ALT	ALT || id:ukb-bub35-ALT	TRUE	1.70954e-06	0.000137255	43.7649
rs10889130	A	T	A	T	-0.0141	-0.00928201	0.348326	0.2781	finngen_R10_C3_BLADDER_EXALLC	1	0.787423	0.0344214	316386	Bladder cancer	1	0.0025	2.415e-08	318818	ukb-bub35-ALT	ALT || id:ukb-bub35-ALT	TRUE	0.000151056	9.02578e-05	28.7782
rs10922478	G	A	G	A	0.0167	0.0166346	0.428528	0.6074	finngen_R10_C3_BLADDER_EXALLC	1	0.613861	0.0329679	316386	Bladder cancer	1	0.0024	3.476e-12	318818	ukb-bub35-ALT	ALT || id:ukb-bub35-ALT	TRUE	5.28214e-06	0.000136596	43.5549
rs10971930	C	T	C	T	0.0219	0.146789	0.129876	0.1391	finngen_R10_C3_BLADDER_EXALLC	9	0.0010785	0.0449005	316386	Bladder cancer	9	0.0036	8.832e-10	318818	ukb-bub35-ALT	ALT || id:ukb-bub35-ALT	TRUE	0.0480244	0.0001084	34.5633
rs11070220	T	C	T	C	0.0234	-0.00545473	0.133144	0.1299	finngen_R10_C3_BLADDER_EXALLC	15	0.914525	0.0508207	316386	Bladder cancer	15	0.0035	3.939e-11	318818	ukb-bub35-ALT	ALT || id:ukb-bub35-ALT	TRUE	3.44558e-06	0.000126395	40.3019
rs11124740	G	C	G	C	-0.0177	0.00662443	0.186938	0.1677	finngen_R10_C3_BLADDER_EXALLC	2	0.874434	0.0419191	316386	Bladder cancer	2	0.0031	9.922e-09	318818	ukb-bub35-ALT	ALT || id:ukb-bub35-ALT	TRUE	8.94411e-05	9.52353e-05	30.3654
rs114115302	G	A	G	A	-0.0692	0.0868558	0.0115769	0.01329	finngen_R10_C3_BLADDER_EXALLC	3	0.448412	0.114576	316386	Bladder cancer	3	0.0118	4.34e-09	318818	ukb-bub35-ALT	ALT || id:ukb-bub35-ALT	TRUE	0.00031617	0.000109592	34.9434
rs114165349	C	G	C	G	0.0941	0.0475042	0.0222082	0.02147	finngen_R10_C3_BLADDER_EXALLC	1	0.575141	0.0847538	316386	Bladder cancer	1	0.008	8.405e-32	318818	ukb-bub35-ALT	ALT || id:ukb-bub35-ALT	TRUE	2.70734e-15	0.000384564	122.652
rs115445558	C	G	C	G	0.0399	0.0479128	0.0651915	0.07873	finngen_R10_C3_BLADDER_EXALLC	2	0.4042	0.0574395	316386	Bladder cancer	2	0.0048	1.341e-16	318818	ukb-bub35-ALT	ALT || id:ukb-bub35-ALT	TRUE	1.32477e-07	0.000194039	61.8748
rs1154988	A	T	A	T	0.0328	-0.0296253	0.228543	0.226	finngen_R10_C3_BLADDER_EXALLC	3	0.496376	0.0435536	316386	Bladder cancer	3	0.0028	3.631e-31	318818	ukb-bub35-ALT	ALT || id:ukb-bub35-ALT	TRUE	6.97808e-15	0.000379365	120.994
rs11621792	T	C	T	C	0.0176	0.00434049	0.442404	0.4693	finngen_R10_C3_BLADDER_EXALLC	14	0.892949	0.0322536	316386	Bladder cancer	14	0.0024	2.8e-13	318818	ukb-bub35-ALT	ALT || id:ukb-bub35-ALT	TRUE	3.77395e-07	0.000152825	48.7305
rs11657440	C	T	C	T	0.0257	-0.0073816	0.411666	0.4223	finngen_R10_C3_BLADDER_EXALLC	17	0.814837	0.0315196	316386	Bladder cancer	17	0.0024	2.31e-26	318818	ukb-bub35-ALT	ALT || id:ukb-bub35-ALT	TRUE	1.45677e-13	0.000319938	102.034
rs11688682	C	G	C	G	-0.0154	-0.00203541	0.265209	0.2699	finngen_R10_C3_BLADDER_EXALLC	2	0.955051	0.0361112	316386	Bladder cancer	2	0.0028	3.917e-08	318818	ukb-bub35-ALT	ALT || id:ukb-bub35-ALT	TRUE	0.000122217	9.24322e-05	29.4716
rs117230571	G	A	G	A	-0.0266	-0.0603802	0.0763525	0.06544	finngen_R10_C3_BLADDER_EXALLC	13	0.475235	0.0845676	316386	Bladder cancer	13	0.0045	4.216e-09	318818	ukb-bub35-ALT	ALT || id:ukb-bub35-ALT	TRUE	0.000246504	9.97982e-05	31.8204
rs117643180	A	C	A	C	0.0698	-0.0609884	0.0247739	0.0317	finngen_R10_C3_BLADDER_EXALLC	17	0.551861	0.102506	316386	Bladder cancer	17	0.0076	4.484e-20	318818	ukb-bub35-ALT	ALT || id:ukb-bub35-ALT	TRUE	1.36152e-09	0.000235418	75.0728
rs11770163	C	G	C	G	0.0177	0.0169626	0.331327	0.32	finngen_R10_C3_BLADDER_EXALLC	7	0.602782	0.0325951	316386	Bladder cancer	7	0.0025	2.783e-12	318818	ukb-bub35-ALT	ALT || id:ukb-bub35-ALT	TRUE	3.69393e-06	0.000138818	44.2637
rs11870057	A	G	A	G	-0.0149	-0.0139146	0.437521	0.4714	finngen_R10_C3_BLADDER_EXALLC	17	0.655958	0.0312336	316386	Bladder cancer	17	0.0024	4.86e-10	318818	ukb-bub35-ALT	ALT || id:ukb-bub35-ALT	TRUE	4.7862e-05	0.000109272	34.8414
rs11875971	C	A	C	A	-0.0161	-0.031716	0.2441	0.2434	finngen_R10_C3_BLADDER_EXALLC	18	0.333617	0.0328033	316386	Bladder cancer	18	0.0028	7.592e-09	318818	ukb-bub35-ALT	ALT || id:ukb-bub35-ALT	TRUE	0.000743482	9.56564e-05	30.4997
rs11909745	G	A	G	A	0.0292	-0.0311353	0.114154	0.8599	finngen_R10_C3_BLADDER_EXALLC	21	0.486532	0.0447452	316386	Bladder cancer	21	0.0038	1.243e-14	318818	ukb-bub35-ALT	ALT || id:ukb-bub35-ALT	TRUE	8.22297e-07	0.000172443	54.987
rs11947558	T	C	T	C	-0.0166	-0.00210534	0.256828	0.2607	finngen_R10_C3_BLADDER_EXALLC	4	0.957286	0.0393083	316386	Bladder cancer	4	0.0027	1.158e-09	318818	ukb-bub35-ALT	ALT || id:ukb-bub35-ALT	TRUE	1.70006e-05	0.000105191	33.54
rs12334481	G	T	G	T	0.0303	0.17315	0.0803751	0.06033	finngen_R10_C3_BLADDER_EXALLC	8	0.0374913	0.0832303	316386	Bladder cancer	8	0.0044	4.105e-12	318818	ukb-bub35-ALT	ALT || id:ukb-bub35-ALT	TRUE	0.000708983	0.000135721	43.2759
rs12414593	G	A	G	A	-0.0209	-0.0221992	0.182293	0.1759	finngen_R10_C3_BLADDER_EXALLC	10	0.599997	0.0423322	316386	Bladder cancer	10	0.0031	1.313e-11	318818	ukb-bub35-ALT	ALT || id:ukb-bub35-ALT	TRUE	1.15192e-05	0.000130224	41.5228
rs12450826	T	A	T	A	-0.0148	-0.0470049	0.292779	0.273	finngen_R10_C3_BLADDER_EXALLC	17	0.162745	0.0336736	316386	Bladder cancer	17	0.0027	3.101e-08	318818	ukb-bub35-ALT	ALT || id:ukb-bub35-ALT	TRUE	0.00398225	9.07086e-05	28.922
rs12543799	A	C	A	C	-0.014	-0.0284741	0.435796	0.5695	finngen_R10_C3_BLADDER_EXALLC	8	0.391538	0.0332319	316386	Bladder cancer	8	0.0024	5.838e-09	318818	ukb-bub35-ALT	ALT || id:ukb-bub35-ALT	TRUE	0.000448483	9.63841e-05	30.7318
rs12829833	A	G	A	G	-0.0171	0.0206216	0.304495	0.2945	finngen_R10_C3_BLADDER_EXALLC	12	0.561496	0.0355165	316386	Bladder cancer	12	0.0026	3.542e-11	318818	ukb-bub35-ALT	ALT || id:ukb-bub35-ALT	TRUE	2.33465e-05	0.000123852	39.4909
rs12894822	A	G	A	G	0.0173	0.0879038	0.260072	0.2352	finngen_R10_C3_BLADDER_EXALLC	14	0.0131138	0.0354356	316386	Bladder cancer	14	0.0027	2.173e-10	318818	ukb-bub35-ALT	ALT || id:ukb-bub35-ALT	TRUE	0.0057011	0.000115187	36.7278
rs13004870	A	G	A	G	-0.015	-0.0320437	0.448944	0.453	finngen_R10_C3_BLADDER_EXALLC	2	0.305042	0.0312414	316386	Bladder cancer	2	0.0024	3.823e-10	318818	ukb-bub35-ALT	ALT || id:ukb-bub35-ALT	TRUE	0.000229422	0.000111327	35.4968
rs13011246	G	A	G	A	-0.0326	-0.119369	0.0893267	0.09714	finngen_R10_C3_BLADDER_EXALLC	2	0.014346	0.0487523	316386	Bladder cancer	2	0.0042	5.08e-15	318818	ukb-bub35-ALT	ALT || id:ukb-bub35-ALT	TRUE	0.000181723	0.000172906	55.1346
rs13050325	G	A	G	A	0.0158	0.0228407	0.247788	0.2444	finngen_R10_C3_BLADDER_EXALLC	21	0.512689	0.0348896	316386	Bladder cancer	21	0.0028	1.087e-08	318818	ukb-bub35-ALT	ALT || id:ukb-bub35-ALT	TRUE	0.00043385	9.30604e-05	29.6719
rs13234407	A	G	A	G	-0.0141	0.0267549	0.484287	0.4468	finngen_R10_C3_BLADDER_EXALLC	7	0.391073	0.0311948	316386	Bladder cancer	7	0.0024	3.416e-09	318818	ukb-bub35-ALT	ALT || id:ukb-bub35-ALT	TRUE	0.000402277	9.93068e-05	31.6638
rs132631	C	A	C	A	0.0443	-0.0332066	0.161892	0.8732	finngen_R10_C3_BLADDER_EXALLC	22	0.477863	0.0467867	316386	Bladder cancer	22	0.0032	2.764e-43	318818	ukb-bub35-ALT	ALT || id:ukb-bub35-ALT	TRUE	1.92473e-20	0.000532553	169.877
rs13275089	C	T	C	T	-0.0197	0.0113739	0.371163	0.3487	finngen_R10_C3_BLADDER_EXALLC	8	0.734377	0.0335208	316386	Bladder cancer	8	0.0025	1.462e-15	318818	ukb-bub35-ALT	ALT || id:ukb-bub35-ALT	TRUE	1.03341e-07	0.000181161	57.7676
rs1365298	A	G	A	G	0.0191	-0.074312	0.19474	0.1728	finngen_R10_C3_BLADDER_EXALLC	1	0.0688858	0.0408494	316386	Bladder cancer	1	0.003	3.25e-10	318818	ukb-bub35-ALT	ALT || id:ukb-bub35-ALT	TRUE	0.00135353	0.000114416	36.4819
rs1408579	T	C	T	C	-0.0652	-0.0407001	0.478389	0.4826	finngen_R10_C3_BLADDER_EXALLC	10	0.201876	0.031891	316386	Bladder cancer	10	0.0024	2.24e-162	318818	ukb-bub35-ALT	ALT || id:ukb-bub35-ALT	TRUE	1.68071e-74	0.00212155	677.822
rs141117801	T	C	T	C	-0.0374	-0.00344785	0.102898	0.09714	finngen_R10_C3_BLADDER_EXALLC	15	0.953193	0.0587392	316386	Bladder cancer	15	0.004	5.172e-21	318818	ukb-bub35-ALT	ALT || id:ukb-bub35-ALT	TRUE	5.49441e-11	0.000258239	82.352
rs1412957	G	A	G	A	0.0145	0.0258253	0.432786	0.4346	finngen_R10_C3_BLADDER_EXALLC	20	0.407867	0.031203	316386	Bladder cancer	20	0.0025	3.626e-09	318818	ukb-bub35-ALT	ALT || id:ukb-bub35-ALT	TRUE	0.000453317	0.000103225	32.9133
rs141599192	T	C	T	C	0.0325	-0.0699008	0.0549307	0.06033	finngen_R10_C3_BLADDER_EXALLC	11	0.467548	0.0962192	316386	Bladder cancer	11	0.0052	4.206e-10	318818	ukb-bub35-ALT	ALT || id:ukb-bub35-ALT	TRUE	9.77236e-05	0.000109667	34.9674
rs142451335	T	C	T	C	0.0358	-0.06966	0.0718289	0.07055	finngen_R10_C3_BLADDER_EXALLC	1	0.375297	0.0785703	316386	Bladder cancer	1	0.0046	6.502e-15	318818	ukb-bub35-ALT	ALT || id:ukb-bub35-ALT	TRUE	1.14867e-06	0.000170893	54.4926
rs1461729	G	A	G	A	-0.0469	0.0219353	0.101742	0.91718	finngen_R10_C3_BLADDER_EXALLC	8	0.613177	0.0433895	316386	Bladder cancer	8	0.0039	8.113e-33	318818	ukb-bub35-ALT	ALT || id:ukb-bub35-ALT	TRUE	4.35328e-16	0.000402047	128.231
rs149638015	A	G	A	G	0.0756	-0.188967	0.0125129	0.01329	finngen_R10_C3_BLADDER_EXALLC	8	0.205692	0.149322	316386	Bladder cancer	8	0.0107	1.274e-12	318818	ukb-bub35-ALT	ALT || id:ukb-bub35-ALT	TRUE	4.31853e-05	0.000141242	45.0365
rs1545223	G	A	G	A	-0.0182	0.019283	0.30425	0.3487	finngen_R10_C3_BLADDER_EXALLC	2	0.537509	0.0312739	316386	Bladder cancer	2	0.0026	1.803e-12	318818	ukb-bub35-ALT	ALT || id:ukb-bub35-ALT	TRUE	6.69049e-06	0.000140235	44.7154
rs1658973	T	A	T	A	-0.0189	0.0835755	0.141813	0.1554	finngen_R10_C3_BLADDER_EXALLC	9	0.0509483	0.0428172	316386	Bladder cancer	9	0.0034	2.888e-08	318818	ukb-bub35-ALT	ALT || id:ukb-bub35-ALT	TRUE	0.0110779	8.69464e-05	27.7223
rs1694363	G	T	G	T	-0.0203	-0.0523577	0.379368	0.3753	finngen_R10_C3_BLADDER_EXALLC	1	0.0997241	0.0318053	316386	Bladder cancer	1	0.0025	3.926e-16	318818	ukb-bub35-ALT	ALT || id:ukb-bub35-ALT	TRUE	5.01303e-06	0.000194051	61.8787
rs17054428	G	A	G	A	-0.0398	-0.0399331	0.0573423	0.06442	finngen_R10_C3_BLADDER_EXALLC	5	0.399052	0.0473525	316386	Bladder cancer	5	0.0052	1.102e-14	318818	ukb-bub35-ALT	ALT || id:ukb-bub35-ALT	TRUE	1.55458e-06	0.000171248	54.6059
rs1712355	G	T	G	T	-0.0173	-0.0500683	0.481469	0.5225	finngen_R10_C3_BLADDER_EXALLC	14	0.113752	0.0316577	316386	Bladder cancer	14	0.0024	3.322e-13	318818	ukb-bub35-ALT	ALT || id:ukb-bub35-ALT	TRUE	7.28786e-05	0.000149439	47.6508
rs17138476	T	C	T	C	-0.0253	0.0283087	0.163065	0.1534	finngen_R10_C3_BLADDER_EXALLC	17	0.462198	0.0385031	316386	Bladder cancer	17	0.0033	7.665e-15	318818	ukb-bub35-ALT	ALT || id:ukb-bub35-ALT	TRUE	1.00986e-06	0.000174712	55.7108
rs17145892	T	A	T	A	-0.0227	0.0508906	0.17885	0.181	finngen_R10_C3_BLADDER_EXALLC	11	0.244306	0.0437095	316386	Bladder cancer	11	0.0031	3.509e-13	318818	ukb-bub35-ALT	ALT || id:ukb-bub35-ALT	TRUE	1.40601e-05	0.000151354	48.2613
rs17305868	G	A	G	A	-0.0173	0.0304505	0.491397	0.5634	finngen_R10_C3_BLADDER_EXALLC	11	0.333061	0.0314582	316386	Bladder cancer	11	0.0024	4.35e-13	318818	ukb-bub35-ALT	ALT || id:ukb-bub35-ALT	TRUE	1.07562e-05	0.000149601	47.7022
rs1778790	T	C	T	C	-0.0189	-0.0197282	0.44633	0.5593	finngen_R10_C3_BLADDER_EXALLC	13	0.529333	0.0313632	316386	Bladder cancer	13	0.0024	4.065e-15	318818	ukb-bub35-ALT	ALT || id:ukb-bub35-ALT	TRUE	3.18818e-07	0.000176547	56.296
rs17826137	A	T	A	T	0.0232	-0.0192149	0.25826	0.2342	finngen_R10_C3_BLADDER_EXALLC	3	0.604817	0.0371313	316386	Bladder cancer	3	0.0027	9.065e-18	318818	ukb-bub35-ALT	ALT || id:ukb-bub35-ALT	TRUE	1.21664e-08	0.000206212	65.7574
rs1788781	A	C	A	C	-0.0141	-0.00275091	0.496728	0.4571	finngen_R10_C3_BLADDER_EXALLC	18	0.92942	0.0310576	316386	Bladder cancer	18	0.0024	3.624e-09	318818	ukb-bub35-ALT	ALT || id:ukb-bub35-ALT	TRUE	4.43702e-05	9.94007e-05	31.6937
rs1794898	A	G	A	G	-0.0202	-0.0422251	0.160698	0.8333	finngen_R10_C3_BLADDER_EXALLC	12	0.254435	0.0370512	316386	Bladder cancer	12	0.0033	7.086e-10	318818	ukb-bub35-ALT	ALT || id:ukb-bub35-ALT	TRUE	0.000443784	0.000110068	35.0953
rs1866437	C	T	C	T	0.026	0.00390172	0.339591	0.3384	finngen_R10_C3_BLADDER_EXALLC	10	0.911365	0.0350505	316386	Bladder cancer	10	0.0025	1.737e-24	318818	ukb-bub35-ALT	ALT || id:ukb-bub35-ALT	TRUE	3.85579e-13	0.000303212	96.698
rs188247550	T	C	T	C	0.1027	-0.103939	0.0127316	0.01329	finngen_R10_C3_BLADDER_EXALLC	19	0.159186	0.07383	316386	Bladder cancer	19	0.011	1.24e-20	318818	ukb-bub35-ALT	ALT || id:ukb-bub35-ALT	TRUE	2.25157e-08	0.000265148	84.556
rs1890426	C	T	C	T	0.0204	0.0478595	0.403321	0.4233	finngen_R10_C3_BLADDER_EXALLC	6	0.128705	0.0315025	316386	Bladder cancer	6	0.0024	4.835e-17	318818	ukb-bub35-ALT	ALT || id:ukb-bub35-ALT	TRUE	8.55127e-07	0.0002003	63.8718
rs2127015	C	T	C	T	0.0215	-0.02218	0.499719	0.4969	finngen_R10_C3_BLADDER_EXALLC	15	0.478838	0.03132	316386	Bladder cancer	15	0.0024	1.931e-19	318818	ukb-bub35-ALT	ALT || id:ukb-bub35-ALT	TRUE	5.87159e-09	0.000231125	73.7034
rs217184	C	T	C	T	-0.0256	-0.0564189	0.190272	0.2157	finngen_R10_C3_BLADDER_EXALLC	16	0.140812	0.0383079	316386	Bladder cancer	16	0.003	3.035e-17	318818	ukb-bub35-ALT	ALT || id:ukb-bub35-ALT	TRUE	6.39865e-07	0.000201941	64.3949
rs2241261	T	C	T	C	-0.0165	-0.0165888	0.483006	0.5235	finngen_R10_C3_BLADDER_EXALLC	8	0.596457	0.031329	316386	Bladder cancer	8	0.0024	6.881e-12	318818	ukb-bub35-ALT	ALT || id:ukb-bub35-ALT	TRUE	7.57751e-06	0.000135968	43.3546
rs2244453	T	C	T	C	-0.0163	-0.000142548	0.454742	0.5665	finngen_R10_C3_BLADDER_EXALLC	16	0.996368	0.0313151	316386	Bladder cancer	16	0.0024	1.217e-11	318818	ukb-bub35-ALT	ALT || id:ukb-bub35-ALT	TRUE	1.66879e-06	0.000131757	42.0116
rs235314	T	C	T	C	-0.0174	0.001977	0.470461	0.5327	finngen_R10_C3_BLADDER_EXALLC	21	0.949966	0.0315062	316386	Bladder cancer	21	0.0024	2.507e-13	318818	ukb-bub35-ALT	ALT || id:ukb-bub35-ALT	TRUE	3.93456e-07	0.000150852	48.1012
rs2356864	A	G	A	G	0.0151	-0.0310211	0.478568	0.5337	finngen_R10_C3_BLADDER_EXALLC	1	0.352164	0.0333417	316386	Bladder cancer	1	0.0024	2.347e-10	318818	ukb-bub35-ALT	ALT || id:ukb-bub35-ALT	TRUE	0.000156132	0.000113796	36.284
rs236651	A	G	A	G	0.0167	-0.0140785	0.422225	0.5521	finngen_R10_C3_BLADDER_EXALLC	7	0.652729	0.0312873	316386	Bladder cancer	7	0.0025	3.866e-11	318818	ukb-bub35-ALT	ALT || id:ukb-bub35-ALT	TRUE	1.10509e-05	0.000136071	43.3875
rs2700938	C	T	C	T	-0.0167	-0.0565724	0.369042	0.3845	finngen_R10_C3_BLADDER_EXALLC	7	0.0825544	0.0325868	316386	Bladder cancer	7	0.0025	1.362e-11	318818	ukb-bub35-ALT	ALT || id:ukb-bub35-ALT	TRUE	0.000493268	0.000129879	41.4129
rs273507	C	A	C	A	0.0266	0.0649791	0.294428	0.2986	finngen_R10_C3_BLADDER_EXALLC	19	0.0620655	0.0348259	316386	Bladder cancer	19	0.0026	1.799e-24	318818	ukb-bub35-ALT	ALT || id:ukb-bub35-ALT	TRUE	3.67667e-09	0.000293977	93.7522
rs2802295	G	A	G	A	0.0138	-0.00269326	0.385173	0.5665	finngen_R10_C3_BLADDER_EXALLC	6	0.932054	0.0315885	316386	Bladder cancer	6	0.0025	2.208e-08	318818	ukb-bub35-ALT	ALT || id:ukb-bub35-ALT	TRUE	0.000125422	9.0198e-05	28.7592
rs2807834	G	T	G	T	0.0321	-0.0165208	0.309266	0.7065	finngen_R10_C3_BLADDER_EXALLC	1	0.633003	0.0345982	316386	Bladder cancer	1	0.0026	8.248e-36	318818	ukb-bub35-ALT	ALT || id:ukb-bub35-ALT	TRUE	5.55432e-17	0.000440233	140.415
rs2812208	C	G	C	G	-0.0592	-0.113812	0.0201021	0.03067	finngen_R10_C3_BLADDER_EXALLC	13	0.293154	0.108266	316386	Bladder cancer	13	0.0084	1.724e-12	318818	ukb-bub35-ALT	ALT || id:ukb-bub35-ALT	TRUE	2.3475e-05	0.000138069	44.0246
rs28752924	C	T	C	T	0.015	-0.078241	0.450263	0.93047	finngen_R10_C3_BLADDER_EXALLC	6	0.0125687	0.0313495	316386	Bladder cancer	6	0.0025	1.294e-09	318818	ukb-bub35-ALT	ALT || id:ukb-bub35-ALT	TRUE	0.0136522	0.000111387	35.5159
rs292585	T	C	T	C	0.0167	-0.0227875	0.272742	0.7076	finngen_R10_C3_BLADDER_EXALLC	7	0.514366	0.0349472	316386	Bladder cancer	7	0.0027	4.466e-10	318818	ukb-bub35-ALT	ALT || id:ukb-bub35-ALT	TRUE	9.49455e-05	0.000110638	35.277
rs2943654	T	C	T	C	0.0313	0.0259118	0.346798	0.6299	finngen_R10_C3_BLADDER_EXALLC	2	0.424346	0.0324342	316386	Bladder cancer	2	0.0025	3.452e-36	318818	ukb-bub35-ALT	ALT || id:ukb-bub35-ALT	TRUE	1.34765e-16	0.000443857	141.571
rs2958153	G	A	G	A	0.0149	-0.0487371	0.274667	0.7331	finngen_R10_C3_BLADDER_EXALLC	12	0.212878	0.0391246	316386	Bladder cancer	12	0.0027	2.054e-08	318818	ukb-bub35-ALT	ALT || id:ukb-bub35-ALT	TRUE	0.00259432	8.84599e-05	28.2049
rs2980682	T	A	T	A	0.0195	0.0303305	0.337699	0.3221	finngen_R10_C3_BLADDER_EXALLC	8	0.356047	0.0328635	316386	Bladder cancer	8	0.0025	1.223e-14	318818	ukb-bub35-ALT	ALT || id:ukb-bub35-ALT	TRUE	1.22947e-06	0.000170092	54.2373
rs3123133	T	C	T	C	-0.0143	0.0374949	0.382286	0.6043	finngen_R10_C3_BLADDER_EXALLC	6	0.243963	0.0321806	316386	Bladder cancer	6	0.0024	5.318e-09	318818	ukb-bub35-ALT	ALT || id:ukb-bub35-ALT	TRUE	0.000725996	9.65779e-05	30.7936
rs3129317	G	A	G	A	0.019	-0.0398514	0.340015	0.3364	finngen_R10_C3_BLADDER_EXALLC	4	0.259198	0.0353202	316386	Bladder cancer	4	0.0025	4.283e-14	318818	ukb-bub35-ALT	ALT || id:ukb-bub35-ALT	TRUE	5.01405e-06	0.00016202	51.663
rs340029	T	C	T	C	0.0191	-0.0335491	0.374435	0.6074	finngen_R10_C3_BLADDER_EXALLC	15	0.333139	0.0346649	316386	Bladder cancer	15	0.0025	7.167e-15	318818	ukb-bub35-ALT	ALT || id:ukb-bub35-ALT	TRUE	2.52478e-06	0.000170901	54.4954
rs34414425	A	G	A	G	0.0189	0.055272	0.234636	0.2209	finngen_R10_C3_BLADDER_EXALLC	7	0.143661	0.0377982	316386	Bladder cancer	7	0.0028	1.301e-11	318818	ukb-bub35-ALT	ALT || id:ukb-bub35-ALT	TRUE	0.000193211	0.000128297	40.9084
rs351973	G	A	G	A	0.0154	-0.00215308	0.348274	0.6738	finngen_R10_C3_BLADDER_EXALLC	19	0.950537	0.0347089	316386	Bladder cancer	19	0.0026	2.19e-09	318818	ukb-bub35-ALT	ALT || id:ukb-bub35-ALT	TRUE	3.53117e-05	0.000107661	34.3277
rs35968570	A	G	A	G	-0.2259	0.0486107	0.011972	0.01125	finngen_R10_C3_BLADDER_EXALLC	8	0.730905	0.141342	316386	Bladder cancer	8	0.0109	4.76e-96	318818	ukb-bub35-ALT	ALT || id:ukb-bub35-ALT	TRUE	6.95098e-47	0.00120725	385.357
rs36007872	T	G	T	G	0.053	0.0464189	0.166417	0.1575	finngen_R10_C3_BLADDER_EXALLC	4	0.25501	0.0407804	316386	Bladder cancer	4	0.0032	8.163e-62	318818	ukb-bub35-ALT	ALT || id:ukb-bub35-ALT	TRUE	1.42139e-27	0.000779342	248.661
rs36086195	T	C	T	C	0.0385	-0.0597619	0.432886	0.5675	finngen_R10_C3_BLADDER_EXALLC	1	0.0740065	0.0334506	316386	Bladder cancer	1	0.0024	5.785e-57	318818	ukb-bub35-ALT	ALT || id:ukb-bub35-ALT	TRUE	8.80467e-24	0.000727772	232.194
rs3747207	A	G	A	G	0.1061	0.0462375	0.214518	0.2239	finngen_R10_C3_BLADDER_EXALLC	22	0.215233	0.0373093	316386	Bladder cancer	22	0.0029	1e-200	318818	ukb-bub35-ALT	ALT || id:ukb-bub35-ALT	TRUE	4.01576e-137	0.00379368	1214.09
rs3794701	G	A	G	A	0.0139	-0.0633691	0.464275	0.5317	finngen_R10_C3_BLADDER_EXALLC	16	0.043938	0.0314537	316386	Bladder cancer	16	0.0024	7.871e-09	318818	ukb-bub35-ALT	ALT || id:ukb-bub35-ALT	TRUE	0.00781205	9.61118e-05	30.6449
rs3824488	T	C	T	C	-0.0236	0.00235009	0.0878636	0.091	finngen_R10_C3_BLADDER_EXALLC	9	0.963545	0.0514181	316386	Bladder cancer	9	0.0042	1.475e-08	318818	ukb-bub35-ALT	ALT || id:ukb-bub35-ALT	TRUE	8.38221e-05	8.92735e-05	28.4644
rs3873304	A	G	A	G	0.0307	0.169678	0.0918201	0.09305	finngen_R10_C3_BLADDER_EXALLC	6	0.0493901	0.086341	316386	Bladder cancer	6	0.0041	1.186e-13	318818	ukb-bub35-ALT	ALT || id:ukb-bub35-ALT	TRUE	9.93787e-05	0.000157187	50.1216
rs3936511	G	A	G	A	0.0287	0.0745938	0.188895	0.1789	finngen_R10_C3_BLADDER_EXALLC	5	0.106054	0.0461542	316386	Bladder cancer	5	0.003	2.629e-21	318818	ukb-bub35-ALT	ALT || id:ukb-bub35-ALT	TRUE	2.06626e-08	0.000252401	80.4898
rs4047531	G	T	G	T	0.023	0.0352561	0.416053	0.5757	finngen_R10_C3_BLADDER_EXALLC	1	0.30256	0.0341974	316386	Bladder cancer	1	0.0025	8.539e-20	318818	ukb-bub35-ALT	ALT || id:ukb-bub35-ALT	TRUE	8.30105e-09	0.000257044	81.9709
rs4075185	C	G	C	G	0.0167	0.0228442	0.262995	0.2597	finngen_R10_C3_BLADDER_EXALLC	22	0.518743	0.0354018	316386	Bladder cancer	22	0.0027	7.719e-10	318818	ukb-bub35-ALT	ALT || id:ukb-bub35-ALT	TRUE	9.30807e-05	0.000108114	34.4721
rs4135247	A	G	A	G	-0.0266	0.0381968	0.43216	0.5736	finngen_R10_C3_BLADDER_EXALLC	3	0.234223	0.0321103	316386	Bladder cancer	3	0.0024	3.378e-28	318818	ukb-bub35-ALT	ALT || id:ukb-bub35-ALT	TRUE	2.97665e-12	0.000347267	110.753
rs4234588	A	G	A	G	0.0189	-0.0442345	0.141091	0.8681	finngen_R10_C3_BLADDER_EXALLC	3	0.371648	0.0495131	316386	Bladder cancer	3	0.0034	3.769e-08	318818	ukb-bub35-ALT	ALT || id:ukb-bub35-ALT	TRUE	0.00100134	8.65765e-05	27.6044
rs4246529	C	T	C	T	-0.0304	-0.0200758	0.412819	0.408	finngen_R10_C3_BLADDER_EXALLC	1	0.521406	0.0313107	316386	Bladder cancer	1	0.0024	1.604e-36	318818	ukb-bub35-ALT	ALT || id:ukb-bub35-ALT	TRUE	2.16628e-17	0.000448032	142.904
rs4359971	C	T	C	T	-0.0136	-0.0549117	0.385311	0.6227	finngen_R10_C3_BLADDER_EXALLC	4	0.0806566	0.031434	316386	Bladder cancer	4	0.0025	3.992e-08	318818	ukb-bub35-ALT	ALT || id:ukb-bub35-ALT	TRUE	0.00927822	8.76142e-05	27.9353
rs4381	C	T	C	T	-0.0189	-0.0144981	0.478124	0.4724	finngen_R10_C3_BLADDER_EXALLC	22	0.645853	0.0315498	316386	Bladder cancer	22	0.0024	1.65e-15	318818	ukb-bub35-ALT	ALT || id:ukb-bub35-ALT	TRUE	1.67642e-07	0.000178263	56.8433
rs4503880	C	T	C	T	-0.0454	-0.028712	0.200941	0.7894	finngen_R10_C3_BLADDER_EXALLC	18	0.438091	0.0370276	316386	Bladder cancer	18	0.003	9.243e-53	318818	ukb-bub35-ALT	ALT || id:ukb-bub35-ALT	TRUE	4.07776e-24	0.000661895	211.162
rs45505795	C	G	C	G	0.0727	0.0214359	0.0294653	0.02965	finngen_R10_C3_BLADDER_EXALLC	14	0.788555	0.0799288	316386	Bladder cancer	14	0.0071	2.789e-24	318818	ukb-bub35-ALT	ALT || id:ukb-bub35-ALT	TRUE	1.97703e-12	0.000302288	96.4034
rs4624677	C	T	C	T	-0.0183	0.0387764	0.360421	0.6554	finngen_R10_C3_BLADDER_EXALLC	4	0.238419	0.0328907	316386	Bladder cancer	4	0.0025	1.758e-13	318818	ukb-bub35-ALT	ALT || id:ukb-bub35-ALT	TRUE	1.48625e-05	0.000154396	49.2316
rs4704043	T	C	T	C	0.0165	-0.0190044	0.295912	0.7096	finngen_R10_C3_BLADDER_EXALLC	5	0.572457	0.0336697	316386	Bladder cancer	5	0.0026	2.932e-10	318818	ukb-bub35-ALT	ALT || id:ukb-bub35-ALT	TRUE	4.52632e-05	0.000113446	36.1724
rs4814175	T	A	T	A	-0.0195	0.0682764	0.395797	0.3671	finngen_R10_C3_BLADDER_EXALLC	20	0.0370664	0.032746	316386	Bladder cancer	20	0.0024	1.05e-15	318818	ukb-bub35-ALT	ALT || id:ukb-bub35-ALT	TRUE	2.07307e-05	0.000181867	57.9927
rs4951163	C	T	C	T	0.0247	0.0635931	0.0801406	0.91207	finngen_R10_C3_BLADDER_EXALLC	1	0.267554	0.0573576	316386	Bladder cancer	1	0.0044	1.48e-08	318818	ukb-bub35-ALT	ALT || id:ukb-bub35-ALT	TRUE	0.00149174	8.99493e-05	28.6799
rs4979373	T	C	T	C	-0.0513	-0.0170652	0.482667	0.4734	finngen_R10_C3_BLADDER_EXALLC	9	0.584405	0.0312	316386	Bladder cancer	9	0.0024	1.62e-101	318818	ukb-bub35-ALT	ALT || id:ukb-bub35-ALT	TRUE	7.00972e-49	0.00131426	419.56
rs4985723	T	A	T	A	0.031	-0.0347066	0.0559505	0.04499	finngen_R10_C3_BLADDER_EXALLC	17	0.580135	0.0627393	316386	Bladder cancer	17	0.0053	6.781e-09	318818	ukb-bub35-ALT	ALT || id:ukb-bub35-ALT	TRUE	0.000186977	0.00010152	32.3695
rs519790	G	C	G	C	0.0234	-0.024368	0.340119	0.2802	finngen_R10_C3_BLADDER_EXALLC	11	0.488335	0.0351651	316386	Bladder cancer	11	0.0025	7.772e-21	318818	ukb-bub35-ALT	ALT || id:ukb-bub35-ALT	TRUE	9.68045e-10	0.000245787	78.38
rs55747905	C	T	C	T	-0.0348	-0.003242	0.19029	0.183	finngen_R10_C3_BLADDER_EXALLC	7	0.937796	0.0415426	316386	Bladder cancer	7	0.0031	8.029e-30	318818	ukb-bub35-ALT	ALT || id:ukb-bub35-ALT	TRUE	3.63796e-15	0.000373193	119.024
rs56082403	C	T	C	T	0.0173	-0.0064049	0.408239	0.408	finngen_R10_C3_BLADDER_EXALLC	3	0.846927	0.033179	316386	Bladder cancer	3	0.0024	1.402e-12	318818	ukb-bub35-ALT	ALT || id:ukb-bub35-ALT	TRUE	7.40661e-07	0.000144605	46.109
rs56094641	G	A	G	A	0.022	0.060455	0.395416	0.4356	finngen_R10_C3_BLADDER_EXALLC	16	0.0561992	0.0316603	316386	Bladder cancer	16	0.0024	1.6e-19	318818	ukb-bub35-ALT	ALT || id:ukb-bub35-ALT	TRUE	3.11574e-07	0.000231412	73.795
rs56175344	G	C	G	C	-0.0628	-0.103853	0.115357	0.1053	finngen_R10_C3_BLADDER_EXALLC	11	0.0238473	0.0459612	316386	Bladder cancer	11	0.0037	1.919e-64	318818	ukb-bub35-ALT	ALT || id:ukb-bub35-ALT	TRUE	3.1862e-25	0.000804936	256.833
rs57457691	C	T	C	T	-0.0243	-0.0750568	0.380095	0.6196	finngen_R10_C3_BLADDER_EXALLC	19	0.0191734	0.0320462	316386	Bladder cancer	19	0.0025	3.487e-23	318818	ukb-bub35-ALT	ALT || id:ukb-bub35-ALT	TRUE	1.99017e-07	0.000278266	88.7403
rs5752776	G	A	G	A	0.0213	0.0623577	0.325032	0.6892	finngen_R10_C3_BLADDER_EXALLC	22	0.0816488	0.0358131	316386	Bladder cancer	22	0.0025	5.014e-17	318818	ukb-bub35-ALT	ALT || id:ukb-bub35-ALT	TRUE	1.75991e-06	0.000199067	63.4783
rs58298013	C	T	C	T	-0.0717	-0.296816	0.0210528	0.01227	finngen_R10_C3_BLADDER_EXALLC	8	0.201216	0.232233	316386	Bladder cancer	8	0.0091	2.835e-15	318818	ukb-bub35-ALT	ALT || id:ukb-bub35-ALT	TRUE	3.23919e-06	0.000211903	67.5724
rs58546652	T	C	T	C	-0.0185	-0.0479145	0.377362	0.6391	finngen_R10_C3_BLADDER_EXALLC	1	0.138845	0.0323723	316386	Bladder cancer	1	0.0025	4.442e-14	318818	ukb-bub35-ALT	ALT || id:ukb-bub35-ALT	TRUE	2.99542e-05	0.00016083	51.2834
rs58965312	T	C	T	C	-0.0176	0.00469619	0.496429	0.4928	finngen_R10_C3_BLADDER_EXALLC	2	0.880615	0.0312684	316386	Bladder cancer	2	0.0024	1.595e-13	318818	ukb-bub35-ALT	ALT || id:ukb-bub35-ALT	TRUE	4.00002e-07	0.000154872	49.3834
rs6011096	C	T	C	T	-0.0155	-0.00320102	0.47585	0.501	finngen_R10_C3_BLADDER_EXALLC	20	0.918202	0.031169	316386	Bladder cancer	20	0.0024	8.559e-11	318818	ukb-bub35-ALT	ALT || id:ukb-bub35-ALT	TRUE	7.28742e-06	0.000119845	38.213
rs60140950	C	G	C	G	0.0297	-0.0229719	0.142346	0.1677	finngen_R10_C3_BLADDER_EXALLC	12	0.642137	0.0494324	316386	Bladder cancer	12	0.0034	1.925e-18	318818	ukb-bub35-ALT	ALT || id:ukb-bub35-ALT	TRUE	5.36409e-09	0.000215377	68.6806
rs6088521	C	A	C	A	0.0194	-0.0302245	0.471154	0.4806	finngen_R10_C3_BLADDER_EXALLC	20	0.334578	0.0313229	316386	Bladder cancer	20	0.0024	9.728e-16	318818	ukb-bub35-ALT	ALT || id:ukb-bub35-ALT	TRUE	5.14008e-07	0.000187554	59.8063
rs6110390	C	T	C	T	0.0153	0.0277007	0.330763	0.3436	finngen_R10_C3_BLADDER_EXALLC	20	0.421277	0.0344447	316386	Bladder cancer	20	0.0025	1.804e-09	318818	ukb-bub35-ALT	ALT || id:ukb-bub35-ALT	TRUE	0.000177285	0.000103636	33.0442
rs6124250	G	C	G	C	-0.0143	-0.033434	0.321411	0.2843	finngen_R10_C3_BLADDER_EXALLC	20	0.337718	0.0348749	316386	Bladder cancer	20	0.0026	3.598e-08	318818	ukb-bub35-ALT	ALT || id:ukb-bub35-ALT	TRUE	0.00136297	8.9201e-05	28.4412
rs61856806	A	T	A	T	0.0217	0.0976593	0.178509	0.1789	finngen_R10_C3_BLADDER_EXALLC	10	0.0181255	0.0413277	316386	Bladder cancer	10	0.0031	2.644e-12	318818	ukb-bub35-ALT	ALT || id:ukb-bub35-ALT	TRUE	0.00109072	0.000138106	44.0365
rs62375243	A	G	A	G	-0.0169	-0.0480921	0.254558	0.2587	finngen_R10_C3_BLADDER_EXALLC	5	0.166027	0.0347214	316386	Bladder cancer	5	0.0027	5.779e-10	318818	ukb-bub35-ALT	ALT || id:ukb-bub35-ALT	TRUE	0.000590123	0.000108394	34.5614
rs62523081	A	G	A	G	0.0155	-0.00907995	0.353676	0.3415	finngen_R10_C3_BLADDER_EXALLC	8	0.775441	0.0318299	316386	Bladder cancer	8	0.0025	4.325e-10	318818	ukb-bub35-ALT	ALT || id:ukb-bub35-ALT	TRUE	2.99998e-05	0.000109837	35.0217
rs625899	C	T	C	T	-0.0164	-0.0133379	0.318548	0.6902	finngen_R10_C3_BLADDER_EXALLC	6	0.698302	0.0344103	316386	Bladder cancer	6	0.0026	3.322e-10	318818	ukb-bub35-ALT	ALT || id:ukb-bub35-ALT	TRUE	2.95434e-05	0.000116769	37.2322
rs6695321	G	A	G	A	0.0162	0.0499103	0.378594	0.411	finngen_R10_C3_BLADDER_EXALLC	1	0.11483	0.0316519	316386	Bladder cancer	1	0.0024	4.109e-11	318818	ukb-bub35-ALT	ALT || id:ukb-bub35-ALT	TRUE	0.000265761	0.000123484	39.3734
rs6879279	C	G	C	G	-0.0221	-0.0047902	0.163546	0.135	finngen_R10_C3_BLADDER_EXALLC	5	0.907634	0.0412865	316386	Bladder cancer	5	0.0033	1.485e-11	318818	ukb-bub35-ALT	ALT || id:ukb-bub35-ALT	TRUE	3.41591e-06	0.000133628	42.6083
rs6888037	T	G	T	G	0.0165	-0.0227938	0.245763	0.7853	finngen_R10_C3_BLADDER_EXALLC	5	0.592264	0.0425608	316386	Bladder cancer	5	0.0028	2.762e-09	318818	ukb-bub35-ALT	ALT || id:ukb-bub35-ALT	TRUE	0.000157212	0.00010093	32.1815
rs7001206	A	G	A	G	-0.0173	0.0282362	0.250347	0.2699	finngen_R10_C3_BLADDER_EXALLC	8	0.449758	0.0373584	316386	Bladder cancer	8	0.0027	3.201e-10	318818	ukb-bub35-ALT	ALT || id:ukb-bub35-ALT	TRUE	6.70637e-05	0.000112338	35.819
rs7018885	C	T	C	T	-0.0219	-0.0224657	0.263601	0.2444	finngen_R10_C3_BLADDER_EXALLC	9	0.569666	0.0395145	316386	Bladder cancer	9	0.0027	1.189e-15	318818	ukb-bub35-ALT	ALT || id:ukb-bub35-ALT	TRUE	1.02951e-07	0.000186199	59.3744
rs7029757	A	G	A	G	-0.0268	-0.00107398	0.0922628	0.1063	finngen_R10_C3_BLADDER_EXALLC	9	0.986751	0.0646745	316386	Bladder cancer	9	0.0041	7.992e-11	318818	ukb-bub35-ALT	ALT || id:ukb-bub35-ALT	TRUE	4.19797e-06	0.000120306	38.36
rs7070902	T	C	T	C	0.0177	-0.0368928	0.203866	0.182	finngen_R10_C3_BLADDER_EXALLC	10	0.358013	0.0401376	316386	Bladder cancer	10	0.003	2.267e-09	318818	ukb-bub35-ALT	ALT || id:ukb-bub35-ALT	TRUE	0.00044363	0.000101697	32.4259
rs7096937	C	T	C	T	-0.0311	0.0333086	0.269452	0.6922	finngen_R10_C3_BLADDER_EXALLC	10	0.32358	0.0337429	316386	Bladder cancer	10	0.0027	9.208e-31	318818	ukb-bub35-ALT	ALT || id:ukb-bub35-ALT	TRUE	1.09173e-13	0.000380786	121.447
rs71423566	T	C	T	C	0.0159	-0.0275585	0.310908	0.3006	finngen_R10_C3_BLADDER_EXALLC	2	0.397888	0.0325982	316386	Bladder cancer	2	0.0026	6.857e-10	318818	ukb-bub35-ALT	ALT || id:ukb-bub35-ALT	TRUE	0.000201664	0.000108326	34.5399
rs7174367	G	A	G	A	-0.0179	0.0644965	0.414957	0.4182	finngen_R10_C3_BLADDER_EXALLC	15	0.0527655	0.0332999	316386	Bladder cancer	15	0.0024	1.498e-13	318818	ukb-bub35-ALT	ALT || id:ukb-bub35-ALT	TRUE	9.96644e-05	0.00015557	49.606
rs7189522	C	T	C	T	-0.0283	-0.0397189	0.270911	0.726	finngen_R10_C3_BLADDER_EXALLC	16	0.259412	0.0352186	316386	Bladder cancer	16	0.0027	3.537e-26	318818	ukb-bub35-ALT	ALT || id:ukb-bub35-ALT	TRUE	4.17015e-11	0.000316381	100.899
rs7256200	T	G	T	G	-0.0458	-0.0548136	0.126167	0.1268	finngen_R10_C3_BLADDER_EXALLC	19	0.208978	0.0436282	316386	Bladder cancer	19	0.0036	1.473e-37	318818	ukb-bub35-ALT	ALT || id:ukb-bub35-ALT	TRUE	6.07193e-16	0.000462525	147.529
rs72623176	A	G	A	G	0.0464	0.00336606	0.0433267	0.03988	finngen_R10_C3_BLADDER_EXALLC	2	0.950718	0.0544624	316386	Bladder cancer	2	0.0061	1.968e-14	318818	ukb-bub35-ALT	ALT || id:ukb-bub35-ALT	TRUE	1.01295e-07	0.000178478	56.9119
rs72677850	A	G	A	G	-0.082	0.109194	0.0179737	0.01431	finngen_R10_C3_BLADDER_EXALLC	14	0.485829	0.156672	316386	Bladder cancer	14	0.0091	1.317e-19	318818	ukb-bub35-ALT	ALT || id:ukb-bub35-ALT	TRUE	4.47844e-09	0.000237366	75.694
rs72821058	A	G	A	G	-0.0237	-0.0212939	0.13613	0.1258	finngen_R10_C3_BLADDER_EXALLC	2	0.62617	0.0437135	316386	Bladder cancer	2	0.0034	5.479e-12	318818	ukb-bub35-ALT	ALT || id:ukb-bub35-ALT	TRUE	4.77894e-06	0.000132108	42.1237
rs73001065	C	G	C	G	0.0894	0.0577181	0.0683564	0.06544	finngen_R10_C3_BLADDER_EXALLC	19	0.369204	0.0642765	316386	Bladder cancer	19	0.0047	3.154e-81	318818	ukb-bub35-ALT	ALT || id:ukb-bub35-ALT	TRUE	1.97407e-37	0.00101797	324.875
rs73087775	T	C	T	C	0.015	-0.0221251	0.27201	0.2495	finngen_R10_C3_BLADDER_EXALLC	3	0.602657	0.0425006	316386	Bladder cancer	3	0.0027	1.886e-08	318818	ukb-bub35-ALT	ALT || id:ukb-bub35-ALT	TRUE	0.000382369	8.91093e-05	28.412
rs7342018	T	C	T	C	0.0149	0.0134166	0.265927	0.7413	finngen_R10_C3_BLADDER_EXALLC	10	0.732735	0.0392885	316386	Bladder cancer	10	0.0027	3.794e-08	318818	ukb-bub35-ALT	ALT || id:ukb-bub35-ALT	TRUE	0.000259492	8.66771e-05	27.6364
rs74181299	C	T	C	T	-0.0144	-0.0303254	0.385227	0.3865	finngen_R10_C3_BLADDER_EXALLC	2	0.356891	0.0329157	316386	Bladder cancer	2	0.0025	4.717e-09	318818	ukb-bub35-ALT	ALT || id:ukb-bub35-ALT	TRUE	0.000644059	9.8217e-05	31.3162
rs74401356	G	A	G	A	-0.0477	-0.148876	0.0687667	0.06953	finngen_R10_C3_BLADDER_EXALLC	8	0.0131871	0.0600627	316386	Bladder cancer	8	0.005	1.621e-21	318818	ukb-bub35-ALT	ALT || id:ukb-bub35-ALT	TRUE	6.47412e-07	0.000291409	92.933
rs74560841	A	G	A	G	0.0203	0.0418029	0.131793	0.1207	finngen_R10_C3_BLADDER_EXALLC	2	0.43095	0.0530785	316386	Bladder cancer	2	0.0035	5.778e-09	318818	ukb-bub35-ALT	ALT || id:ukb-bub35-ALT	TRUE	0.000407275	9.43056e-05	30.069
rs75671243	C	G	C	G	0.0658	-0.0525407	0.0337861	0.02761	finngen_R10_C3_BLADDER_EXALLC	11	0.568456	0.0921238	316386	Bladder cancer	11	0.0068	2.374e-22	318818	ukb-bub35-ALT	ALT || id:ukb-bub35-ALT	TRUE	1.32052e-10	0.000282679	90.148
rs75686861	A	G	A	G	0.0267	-0.0724907	0.0886991	0.07873	finngen_R10_C3_BLADDER_EXALLC	4	0.181679	0.0542756	316386	Bladder cancer	4	0.0042	1.983e-10	318818	ukb-bub35-ALT	ALT || id:ukb-bub35-ALT	TRUE	0.000399755	0.000115248	36.7472
rs7575523	G	T	G	T	-0.0138	-0.0598784	0.39223	0.6166	finngen_R10_C3_BLADDER_EXALLC	2	0.0601742	0.0318584	316386	Bladder cancer	2	0.0024	1.727e-08	318818	ukb-bub35-ALT	ALT || id:ukb-bub35-ALT	TRUE	0.00640213	9.07963e-05	28.9499
rs76118307	G	A	G	A	0.0316	0.00607755	0.0551683	0.07464	finngen_R10_C3_BLADDER_EXALLC	11	0.925541	0.0650309	316386	Bladder cancer	11	0.0052	1.33e-09	318818	ukb-bub35-ALT	ALT || id:ukb-bub35-ALT	TRUE	2.41607e-05	0.000104099	33.192
rs76172548	C	A	C	A	0.0414	-0.0666104	0.0357822	0.01943	finngen_R10_C3_BLADDER_EXALLC	1	0.443863	0.0869944	316386	Bladder cancer	1	0.0066	2.685e-10	318818	ukb-bub35-ALT	ALT || id:ukb-bub35-ALT	TRUE	0.000102568	0.00011827	37.7107
rs76895963	G	T	G	T	-0.0559	-0.163334	0.0202045	0.02352	finngen_R10_C3_BLADDER_EXALLC	12	0.0823038	0.0940067	316386	Bladder cancer	12	0.0093	1.717e-09	318818	ukb-bub35-ALT	ALT || id:ukb-bub35-ALT	TRUE	0.00260313	0.000123719	39.4485
rs7696532	T	C	T	C	0.0199	-0.00787261	0.167666	0.1278	finngen_R10_C3_BLADDER_EXALLC	4	0.881853	0.0529712	316386	Bladder cancer	4	0.0032	5.783e-10	318818	ukb-bub35-ALT	ALT || id:ukb-bub35-ALT	TRUE	1.8397e-05	0.00011053	35.2425
rs77494115	T	C	T	C	-0.0243	-0.00377816	0.0885863	0.091	finngen_R10_C3_BLADDER_EXALLC	6	0.938122	0.0486685	316386	Bladder cancer	6	0.0044	3.497e-08	318818	ukb-bub35-ALT	ALT || id:ukb-bub35-ALT	TRUE	0.000121733	9.53509e-05	30.4023
rs77644333	G	C	G	C	-0.018	0.0969977	0.169568	0.1636	finngen_R10_C3_BLADDER_EXALLC	9	0.0144145	0.0396433	316386	Bladder cancer	9	0.0032	1.649e-08	318818	ukb-bub35-ALT	ALT || id:ukb-bub35-ALT	TRUE	0.0253284	9.12479e-05	29.094
rs7800001	C	T	C	T	-0.0164	0.021793	0.250242	0.7393	finngen_R10_C3_BLADDER_EXALLC	7	0.598169	0.0413502	316386	Bladder cancer	7	0.0028	2.528e-09	318818	ukb-bub35-ALT	ALT || id:ukb-bub35-ALT	TRUE	0.00016976	0.000100925	32.1798
rs78900599	G	A	G	A	-0.0436	0.0213968	0.071436	0.0593	finngen_R10_C3_BLADDER_EXALLC	3	0.765477	0.07173	316386	Bladder cancer	3	0.0046	2.622e-21	318818	ukb-bub35-ALT	ALT || id:ukb-bub35-ALT	TRUE	9.31653e-11	0.000252192	80.4232
rs79124660	A	G	A	G	-0.0375	0.0401963	0.0459607	0.03681	finngen_R10_C3_BLADDER_EXALLC	10	0.611066	0.0790406	316386	Bladder cancer	10	0.0058	7.11e-11	318818	ukb-bub35-ALT	ALT || id:ukb-bub35-ALT	TRUE	2.63802e-05	0.000123323	39.3223
rs7916888	G	C	G	C	0.0156	-0.0652329	0.26254	0.2352	finngen_R10_C3_BLADDER_EXALLC	10	0.0780944	0.0370252	316386	Bladder cancer	10	0.0027	8.31e-09	318818	ukb-bub35-ALT	ALT || id:ukb-bub35-ALT	TRUE	0.00466348	9.42352e-05	30.0465
rs79287178	A	G	A	G	-0.1031	0.0913163	0.0300647	0.02556	finngen_R10_C3_BLADDER_EXALLC	3	0.248998	0.0792135	316386	Bladder cancer	3	0.0073	1.519e-45	318818	ukb-bub35-ALT	ALT || id:ukb-bub35-ALT	TRUE	5.70491e-20	0.000619936	197.768
rs8068175	T	C	T	C	0.015	-0.00997952	0.339148	0.3967	finngen_R10_C3_BLADDER_EXALLC	17	0.754611	0.0319278	316386	Bladder cancer	17	0.0025	3.73e-09	318818	ukb-bub35-ALT	ALT || id:ukb-bub35-ALT	TRUE	5.99557e-05	0.000100857	32.1581
rs8097764	A	G	A	G	-0.0369	-0.00414803	0.119197	0.1125	finngen_R10_C3_BLADDER_EXALLC	18	0.931416	0.0481974	316386	Bladder cancer	18	0.0036	3.932e-24	318818	ukb-bub35-ALT	ALT || id:ukb-bub35-ALT	TRUE	7.35999e-13	0.000285908	91.1782
rs8178824	T	C	T	C	0.0845	-0.0297265	0.0294184	0.03988	finngen_R10_C3_BLADDER_EXALLC	17	0.848163	0.15526	316386	Bladder cancer	17	0.0071	5.311e-33	318818	ukb-bub35-ALT	ALT || id:ukb-bub35-ALT	TRUE	1.41863e-16	0.000407751	130.05
rs9313604	T	C	T	C	0.0159	-0.077343	0.219383	0.7924	finngen_R10_C3_BLADDER_EXALLC	5	0.057495	0.0407169	316386	Bladder cancer	5	0.0029	3.079e-08	318818	ukb-bub35-ALT	ALT || id:ukb-bub35-ALT	TRUE	0.0116138	8.65895e-05	27.6085
rs9375703	G	T	G	T	0.0193	0.0237567	0.338015	0.6503	finngen_R10_C3_BLADDER_EXALLC	6	0.474163	0.0331926	316386	Bladder cancer	6	0.0025	3.28e-14	318818	ukb-bub35-ALT	ALT || id:ukb-bub35-ALT	TRUE	7.76564e-07	0.000166697	53.1546
rs9521719	A	G	A	G	-0.015	-0.0319877	0.403468	0.4274	finngen_R10_C3_BLADDER_EXALLC	13	0.321028	0.0322344	316386	Bladder cancer	13	0.0024	6.249e-10	318818	ukb-bub35-ALT	ALT || id:ukb-bub35-ALT	TRUE	0.000209055	0.000108307	34.5337
rs9653945	A	G	A	G	-0.0181	0.0846209	0.344709	0.3916	finngen_R10_C3_BLADDER_EXALLC	3	0.00844345	0.0321288	316386	Bladder cancer	3	0.0025	4.573e-13	318818	ukb-bub35-ALT	ALT || id:ukb-bub35-ALT	TRUE	0.00118045	0.000148004	47.1931
rs9663238	G	A	G	A	0.0326	-0.0412794	0.32328	0.6636	finngen_R10_C3_BLADDER_EXALLC	10	0.251869	0.036026	316386	Bladder cancer	10	0.0026	1.672e-36	318818	ukb-bub35-ALT	ALT || id:ukb-bub35-ALT	TRUE	9.24144e-16	0.000465	148.318
rs9862438	T	C	T	C	0.0137	0.057505	0.411045	0.4294	finngen_R10_C3_BLADDER_EXALLC	3	0.0690605	0.0316305	316386	Bladder cancer	3	0.0024	1.413e-08	318818	ukb-bub35-ALT	ALT || id:ukb-bub35-ALT	TRUE	0.0061327	9.08746e-05	28.9749
rs9865654	G	A	G	A	-0.0138	0.0279286	0.429661	0.5511	finngen_R10_C3_BLADDER_EXALLC	3	0.369717	0.0311354	316386	Bladder cancer	3	0.0024	1.054e-08	318818	ukb-bub35-ALT	ALT || id:ukb-bub35-ALT	TRUE	0.000620464	9.33356e-05	29.7596
rs10019888	G	A	G	A	-0.0235	-0.0720467	0.164648	0.1851	finngen_R10_C3_BLADDER_EXALLC	4	0.113697	0.0455475	316386	Bladder cancer	4	0.0034	3.132e-12	290198	ukb-bub35-APOA	APOA || id:ukb-bub35-APOA	TRUE	9.71847e-05	0.000151912	44.0909
rs10162642	A	G	A	G	-0.062	-0.0256112	0.215277	0.2301	finngen_R10_C3_BLADDER_EXALLC	15	0.560329	0.0439788	316386	Bladder cancer	15	0.003	6.44e-92	290198	ukb-bub35-APOA	APOA || id:ukb-bub35-APOA	TRUE	9.15965e-48	0.00129876	377.384
rs10242866	T	C	T	C	-0.0274	0.0194105	0.407211	0.3998	finngen_R10_C3_BLADDER_EXALLC	7	0.568567	0.0340438	316386	Bladder cancer	7	0.0025	6.662e-27	290198	ukb-bub35-APOA	APOA || id:ukb-bub35-APOA	TRUE	5.4571e-14	0.000362452	105.22
rs10458643	A	G	A	G	-0.0141	-0.0675694	0.46354	0.4765	finngen_R10_C3_BLADDER_EXALLC	10	0.0329246	0.0316781	316386	Bladder cancer	10	0.0025	2.347e-08	290198	ukb-bub35-APOA	APOA || id:ukb-bub35-APOA	TRUE	0.00938111	9.88764e-05	28.6964
rs10489044	G	A	G	A	-0.0203	0.0705684	0.193088	0.181	finngen_R10_C3_BLADDER_EXALLC	4	0.107261	0.0438142	316386	Bladder cancer	4	0.0032	1.529e-10	290198	ukb-bub35-APOA	APOA || id:ukb-bub35-APOA	TRUE	0.000525564	0.000128411	37.2693
rs10503663	G	A	G	A	0.032	0.0700322	0.0599597	0.06544	finngen_R10_C3_BLADDER_EXALLC	8	0.215971	0.0566002	316386	Bladder cancer	8	0.0052	8.749e-10	290198	ukb-bub35-APOA	APOA || id:ukb-bub35-APOA	TRUE	0.000332654	0.000115435	33.5025
rs1055582	T	C	T	C	0.0173	-0.000398725	0.499096	0.5	finngen_R10_C3_BLADDER_EXALLC	4	0.989913	0.0315384	316386	Bladder cancer	4	0.0025	5.137e-12	290198	ukb-bub35-APOA	APOA || id:ukb-bub35-APOA	TRUE	6.07556e-07	0.000149645	43.4327
rs1056441	C	T	C	T	-0.0183	0.08425	0.319617	0.7239	finngen_R10_C3_BLADDER_EXALLC	20	0.0186608	0.0358169	316386	Bladder cancer	20	0.0027	7.488e-12	290198	ukb-bub35-APOA	APOA || id:ukb-bub35-APOA	TRUE	0.00108363	0.000145652	42.2737
rs10752898	C	T	C	T	0.0138	0.0249203	0.446457	0.5481	finngen_R10_C3_BLADDER_EXALLC	1	0.430502	0.0316114	316386	Bladder cancer	1	0.0025	3.783e-08	290198	ukb-bub35-APOA	APOA || id:ukb-bub35-APOA	TRUE	0.00057903	9.41281e-05	27.3182
rs10761737	C	T	C	T	0.0162	-0.0319115	0.413929	0.4356	finngen_R10_C3_BLADDER_EXALLC	10	0.319636	0.0320652	316386	Bladder cancer	10	0.0025	1.679e-10	290198	ukb-bub35-APOA	APOA || id:ukb-bub35-APOA	TRUE	6.56733e-05	0.000127332	36.9558
rs1077835	G	A	G	A	0.1524	-0.037705	0.228478	0.2106	finngen_R10_C3_BLADDER_EXALLC	15	0.294936	0.0360002	316386	Bladder cancer	15	0.003	1e-200	290198	ukb-bub35-APOA	APOA || id:ukb-bub35-APOA	TRUE	2.1638e-282	0.00818828	2395.82
rs10846506	T	G	T	G	0.0553	0.00836033	0.0951781	0.1033	finngen_R10_C3_BLADDER_EXALLC	12	0.865911	0.049512	316386	Bladder cancer	12	0.0043	2.463e-38	290198	ukb-bub35-APOA	APOA || id:ukb-bub35-APOA	TRUE	4.71876e-20	0.000526721	152.933
rs1086056	G	T	G	T	-0.0207	0.0227433	0.149854	0.864	finngen_R10_C3_BLADDER_EXALLC	3	0.575257	0.0405894	316386	Bladder cancer	3	0.0035	2.551e-09	290198	ukb-bub35-APOA	APOA || id:ukb-bub35-APOA	TRUE	0.00010288	0.000109177	31.6863
rs10879184	T	C	T	C	-0.0155	-0.0453578	0.488023	0.5245	finngen_R10_C3_BLADDER_EXALLC	12	0.157355	0.0320771	316386	Bladder cancer	12	0.0025	7.872e-10	290198	ukb-bub35-APOA	APOA || id:ukb-bub35-APOA	TRUE	0.000466041	0.000120056	34.844
rs11021232	C	T	C	T	-0.0195	0.0177169	0.17947	0.1994	finngen_R10_C3_BLADDER_EXALLC	11	0.669046	0.0414471	316386	Bladder cancer	11	0.0033	2.2e-09	290198	ukb-bub35-APOA	APOA || id:ukb-bub35-APOA	TRUE	7.13172e-05	0.000111992	32.5032
rs11039447	A	G	A	G	-0.0161	-0.0198542	0.440143	0.5736	finngen_R10_C3_BLADDER_EXALLC	11	0.539801	0.0323826	316386	Bladder cancer	11	0.0025	1.691e-10	290198	ukb-bub35-APOA	APOA || id:ukb-bub35-APOA	TRUE	2.37e-05	0.000127748	37.0766
rs11045172	C	A	C	A	0.0288	0.0216946	0.193301	0.1933	finngen_R10_C3_BLADDER_EXALLC	12	0.569835	0.0381749	316386	Bladder cancer	12	0.0032	1.17e-19	290198	ukb-bub35-APOA	APOA || id:ukb-bub35-APOA	TRUE	1.01841e-09	0.000258679	75.0869
rs11057390	G	T	G	T	0.019	-0.0536385	0.299666	0.3313	finngen_R10_C3_BLADDER_EXALLC	12	0.138791	0.0362347	316386	Bladder cancer	12	0.0027	3.543e-12	290198	ukb-bub35-APOA	APOA || id:ukb-bub35-APOA	TRUE	4.94579e-05	0.000151523	43.9782
rs11065991	T	C	T	C	-0.0166	-0.026888	0.399061	0.4233	finngen_R10_C3_BLADDER_EXALLC	12	0.403544	0.0321893	316386	Bladder cancer	12	0.0026	1.035e-10	290198	ukb-bub35-APOA	APOA || id:ukb-bub35-APOA	TRUE	5.50332e-05	0.000132165	38.3588
rs11161245	C	T	C	T	0.0143	0.00951376	0.430571	0.5767	finngen_R10_C3_BLADDER_EXALLC	15	0.771491	0.032758	316386	Bladder cancer	15	0.0025	2.072e-08	290198	ukb-bub35-APOA	APOA || id:ukb-bub35-APOA	TRUE	8.49195e-05	0.000100274	29.1019
rs111849006	A	G	A	G	0.0195	0.00901728	0.175362	0.1503	finngen_R10_C3_BLADDER_EXALLC	14	0.835481	0.0434197	316386	Bladder cancer	14	0.0033	4.738e-09	290198	ukb-bub35-APOA	APOA || id:ukb-bub35-APOA	TRUE	3.72568e-05	0.000109976	31.9181
rs112001035	A	G	A	G	-0.0541	0.0386864	0.0580758	0.05317	finngen_R10_C3_BLADDER_EXALLC	17	0.504651	0.0579841	316386	Bladder cancer	17	0.0054	6.898e-24	290198	ukb-bub35-APOA	APOA || id:ukb-bub35-APOA	TRUE	1.25648e-11	0.000320211	92.9536
rs11216920	G	A	G	A	0.026	-0.0121236	0.0866102	0.0818	finngen_R10_C3_BLADDER_EXALLC	11	0.827513	0.0556403	316386	Bladder cancer	11	0.0045	7.056e-09	290198	ukb-bub35-APOA	APOA || id:ukb-bub35-APOA	TRUE	5.77137e-05	0.000106955	31.0413
rs11218725	G	A	G	A	0.0244	-0.0416396	0.374598	0.3701	finngen_R10_C3_BLADDER_EXALLC	11	0.194739	0.0321123	316386	Bladder cancer	11	0.0026	2.657e-21	290198	ukb-bub35-APOA	APOA || id:ukb-bub35-APOA	TRUE	4.09222e-09	0.000278955	80.9743
rs112259268	A	C	A	C	-0.1587	-0.0335539	0.0273469	0.03272	finngen_R10_C3_BLADDER_EXALLC	17	0.706973	0.089257	316386	Bladder cancer	17	0.0075	1.39e-98	290198	ukb-bub35-APOA	APOA || id:ukb-bub35-APOA	TRUE	5.59844e-51	0.00133983	389.335
rs11226108	C	G	C	G	-0.0199	0.0306015	0.190438	0.1963	finngen_R10_C3_BLADDER_EXALLC	11	0.450052	0.0405142	316386	Bladder cancer	11	0.0032	3.636e-10	290198	ukb-bub35-APOA	APOA || id:ukb-bub35-APOA	TRUE	7.22679e-05	0.000122107	35.4392
rs112390731	A	G	A	G	-0.0532	0.0378784	0.0196642	0.02249	finngen_R10_C3_BLADDER_EXALLC	4	0.802438	0.151397	316386	Bladder cancer	4	0.0091	4.67e-09	290198	ukb-bub35-APOA	APOA || id:ukb-bub35-APOA	TRUE	5.14356e-05	0.00010912	31.6696
rs112495680	G	A	G	A	-0.0333	-0.0403707	0.131059	0.1309	finngen_R10_C3_BLADDER_EXALLC	6	0.37683	0.045681	316386	Bladder cancer	6	0.0037	1.583e-19	290198	ukb-bub35-APOA	APOA || id:ukb-bub35-APOA	TRUE	3.90176e-09	0.000252566	73.3123
rs113933516	G	A	G	A	-0.0201	-0.0428574	0.203116	0.1963	finngen_R10_C3_BLADDER_EXALLC	16	0.243285	0.0367302	316386	Bladder cancer	16	0.0031	7.92e-11	290198	ukb-bub35-APOA	APOA || id:ukb-bub35-APOA	TRUE	0.000106389	0.000130786	37.9585
rs11662253	T	C	T	C	-0.0249	0.0156828	0.117988	0.1278	finngen_R10_C3_BLADDER_EXALLC	18	0.758833	0.0510818	316386	Bladder cancer	18	0.0039	1.173e-10	290198	ukb-bub35-APOA	APOA || id:ukb-bub35-APOA	TRUE	1.08971e-05	0.000129045	37.4532
rs11664369	T	C	T	C	-0.0246	-0.0116226	0.268438	0.2658	finngen_R10_C3_BLADDER_EXALLC	18	0.765218	0.038919	316386	Bladder cancer	18	0.0028	2.223e-18	290198	ukb-bub35-APOA	APOA || id:ukb-bub35-APOA	TRUE	8.34216e-10	0.000237681	68.9906
rs11773763	T	C	T	C	0.0184	-0.00927938	0.319177	0.362	finngen_R10_C3_BLADDER_EXALLC	7	0.781579	0.0334679	316386	Bladder cancer	7	0.0027	6.022e-12	290198	ukb-bub35-APOA	APOA || id:ukb-bub35-APOA	TRUE	2.2473e-06	0.00014714	42.7058
rs11775808	C	T	C	T	-0.016	-0.0479392	0.342532	0.3589	finngen_R10_C3_BLADDER_EXALLC	8	0.152347	0.0334937	316386	Bladder cancer	8	0.0027	1.818e-09	290198	ukb-bub35-APOA	APOA || id:ukb-bub35-APOA	TRUE	0.001003	0.000115304	33.4647
rs11789603	T	C	T	C	0.0785	0.010297	0.10995	0.09202	finngen_R10_C3_BLADDER_EXALLC	9	0.860023	0.0583913	316386	Bladder cancer	9	0.004	2.901e-86	290198	ukb-bub35-APOA	APOA || id:ukb-bub35-APOA	TRUE	7.8981e-45	0.00120609	350.425
rs12229372	C	T	C	T	0.0302	0.0267664	0.102737	0.09714	finngen_R10_C3_BLADDER_EXALLC	12	0.542161	0.0439119	316386	Bladder cancer	12	0.0042	6.73e-13	290198	ukb-bub35-APOA	APOA || id:ukb-bub35-APOA	TRUE	1.83078e-06	0.000168148	48.804
rs12273363	C	T	C	T	-0.0214	0.0223796	0.200193	0.1789	finngen_R10_C3_BLADDER_EXALLC	11	0.538561	0.0363902	316386	Bladder cancer	11	0.0031	4.781e-12	290198	ukb-bub35-APOA	APOA || id:ukb-bub35-APOA	TRUE	5.11394e-06	0.000146653	42.5644
rs12379205	T	C	T	C	0.0261	-0.0227299	0.175148	0.1728	finngen_R10_C3_BLADDER_EXALLC	9	0.57682	0.040732	316386	Bladder cancer	9	0.0033	2.066e-15	290198	ukb-bub35-APOA	APOA || id:ukb-bub35-APOA	TRUE	1.00494e-07	0.00019683	57.1306
rs12443634	C	A	C	A	0.0287	-0.0304308	0.284032	0.7157	finngen_R10_C3_BLADDER_EXALLC	16	0.364218	0.0335378	316386	Bladder cancer	16	0.0028	5.599e-25	290198	ukb-bub35-APOA	APOA || id:ukb-bub35-APOA	TRUE	1.24756e-11	0.000335008	97.2504
rs12479820	T	C	T	C	-0.0286	-0.0489635	0.156056	0.137	finngen_R10_C3_BLADDER_EXALLC	20	0.280569	0.0453768	316386	Bladder cancer	20	0.0034	9.722e-17	290198	ukb-bub35-APOA	APOA || id:ukb-bub35-APOA	TRUE	9.90513e-08	0.000215455	62.5376
rs12485478	G	A	G	A	-0.0577	0.0251266	0.0285153	0.03885	finngen_R10_C3_BLADDER_EXALLC	3	0.788778	0.0937917	316386	Bladder cancer	3	0.0078	1.111e-13	290198	ukb-bub35-APOA	APOA || id:ukb-bub35-APOA	TRUE	2.50905e-07	0.000184457	53.5386
rs12486405	T	C	T	C	0.0169	-0.016958	0.304158	0.2853	finngen_R10_C3_BLADDER_EXALLC	3	0.669872	0.0397773	316386	Bladder cancer	3	0.0027	4.043e-10	290198	ukb-bub35-APOA	APOA || id:ukb-bub35-APOA	TRUE	2.38399e-05	0.000120896	35.0879
rs12575456	A	G	A	G	0.0371	0.0212878	0.3301	0.3027	finngen_R10_C3_BLADDER_EXALLC	11	0.505054	0.0319369	316386	Bladder cancer	11	0.0027	3.826e-44	290198	ukb-bub35-APOA	APOA || id:ukb-bub35-APOA	TRUE	3.0338e-21	0.000608742	176.762
rs12702510	T	C	T	C	-0.03	-0.0397609	0.301703	0.7342	finngen_R10_C3_BLADDER_EXALLC	7	0.228468	0.0330154	316386	Bladder cancer	7	0.0027	4.615e-28	290198	ukb-bub35-APOA	APOA || id:ukb-bub35-APOA	TRUE	6.43295e-13	0.000379221	110.09
rs12712070	A	C	A	C	0.0151	0.039433	0.361054	0.3875	finngen_R10_C3_BLADDER_EXALLC	2	0.240178	0.0335731	316386	Bladder cancer	2	0.0026	5.72e-09	290198	ukb-bub35-APOA	APOA || id:ukb-bub35-APOA	TRUE	0.000719906	0.000105201	30.5321
rs12908761	G	A	G	A	0.0359	0.000796771	0.0983467	0.1145	finngen_R10_C3_BLADDER_EXALLC	15	0.988153	0.0536598	316386	Bladder cancer	15	0.0042	2.252e-17	290198	ukb-bub35-APOA	APOA || id:ukb-bub35-APOA	TRUE	7.15455e-10	0.000228569	66.3451
rs12909187	C	T	C	T	0.0159	0.0177811	0.361838	0.6258	finngen_R10_C3_BLADDER_EXALLC	15	0.580887	0.0322069	316386	Bladder cancer	15	0.0026	8.058e-10	290198	ukb-bub35-APOA	APOA || id:ukb-bub35-APOA	TRUE	5.46904e-05	0.000116753	33.8853
rs12926107	G	A	G	A	-0.0146	-0.0238634	0.438067	0.3845	finngen_R10_C3_BLADDER_EXALLC	16	0.478482	0.0336699	316386	Bladder cancer	16	0.0025	8.564e-09	290198	ukb-bub35-APOA	APOA || id:ukb-bub35-APOA	TRUE	0.00019347	0.000104945	30.4577
rs12928099	A	C	A	C	0.0163	0.0707219	0.287005	0.2894	finngen_R10_C3_BLADDER_EXALLC	16	0.0424942	0.0348616	316386	Bladder cancer	16	0.0028	3.463e-09	290198	ukb-bub35-APOA	APOA || id:ukb-bub35-APOA	TRUE	0.00509375	0.000108738	31.5588
rs12939472	T	C	T	C	0.0151	0.0847359	0.387319	0.3998	finngen_R10_C3_BLADDER_EXALLC	17	0.00761605	0.0317525	316386	Bladder cancer	17	0.0026	5.697e-09	290198	ukb-bub35-APOA	APOA || id:ukb-bub35-APOA	TRUE	0.0188509	0.000108215	31.4069
rs12976739	A	G	A	G	0.0259	-0.0141797	0.39677	0.4213	finngen_R10_C3_BLADDER_EXALLC	19	0.651541	0.0313972	316386	Bladder cancer	19	0.0026	4.213e-24	290198	ukb-bub35-APOA	APOA || id:ukb-bub35-APOA	TRUE	5.92168e-12	0.000321108	93.2142
rs12984037	T	C	T	C	0.0261	-0.010706	0.404182	0.4325	finngen_R10_C3_BLADDER_EXALLC	19	0.73646	0.0318115	316386	Bladder cancer	19	0.0025	1.598e-24	290198	ukb-bub35-APOA	APOA || id:ukb-bub35-APOA	TRUE	2.73978e-13	0.000328097	95.2435
rs13101828	G	A	G	A	0.0152	0.0349969	0.450072	0.4468	finngen_R10_C3_BLADDER_EXALLC	4	0.266508	0.0314964	316386	Bladder cancer	4	0.0025	1.329e-09	290198	ukb-bub35-APOA	APOA || id:ukb-bub35-APOA	TRUE	0.000291896	0.000114368	33.193
rs13135092	G	A	G	A	-0.0721	-0.060006	0.079928	0.08282	finngen_R10_C3_BLADDER_EXALLC	4	0.601603	0.114933	316386	Bladder cancer	4	0.0046	2.833e-55	290198	ukb-bub35-APOA	APOA || id:ukb-bub35-APOA	TRUE	6.14273e-28	0.000764577	222.047
rs1316739	A	G	A	G	-0.0162	-0.0167073	0.229213	0.2526	finngen_R10_C3_BLADDER_EXALLC	12	0.617226	0.0334289	316386	Bladder cancer	12	0.003	4.19e-08	290198	ukb-bub35-APOA	APOA || id:ukb-bub35-APOA	TRUE	0.000379172	9.27329e-05	26.9132
rs13179413	T	C	T	C	-0.0198	0.0615895	0.281634	0.2873	finngen_R10_C3_BLADDER_EXALLC	5	0.0884504	0.0361519	316386	Bladder cancer	5	0.0028	2.065e-12	290198	ukb-bub35-APOA	APOA || id:ukb-bub35-APOA	TRUE	8.54613e-05	0.000158632	46.0417
rs13233394	C	T	C	T	-0.0185	-0.0305287	0.207451	0.2025	finngen_R10_C3_BLADDER_EXALLC	7	0.442832	0.039781	316386	Bladder cancer	7	0.0031	1.845e-09	290198	ukb-bub35-APOA	APOA || id:ukb-bub35-APOA	TRUE	0.000157421	0.000112542	32.663
rs133019	G	A	G	A	0.0194	-0.0150842	0.482699	0.4724	finngen_R10_C3_BLADDER_EXALLC	22	0.632636	0.0315556	316386	Bladder cancer	22	0.0025	9.024e-15	290198	ukb-bub35-APOA	APOA || id:ukb-bub35-APOA	TRUE	1.33839e-07	0.000187955	54.554
rs13379043	C	T	C	T	0.0245	0.0119319	0.29185	0.2996	finngen_R10_C3_BLADDER_EXALLC	14	0.760353	0.0391188	316386	Bladder cancer	14	0.0028	6.061e-18	290198	ukb-bub35-APOA	APOA || id:ukb-bub35-APOA	TRUE	1.00841e-09	0.000248112	72.0189
rs13391980	A	G	A	G	0.0329	-0.0095073	0.12007	0.1575	finngen_R10_C3_BLADDER_EXALLC	2	0.853143	0.0513604	316386	Bladder cancer	2	0.0038	8.392e-18	290198	ukb-bub35-APOA	APOA || id:ukb-bub35-APOA	TRUE	9.09693e-10	0.00022872	66.3889
rs1349852	C	A	C	A	0.0227	0.0263471	0.477604	0.4949	finngen_R10_C3_BLADDER_EXALLC	4	0.403771	0.031557	316386	Bladder cancer	4	0.0025	1.605e-19	290198	ukb-bub35-APOA	APOA || id:ukb-bub35-APOA	TRUE	2.2333e-09	0.000257128	74.6367
rs1364422	T	C	T	C	-0.032	0.0111136	0.28087	0.2822	finngen_R10_C3_BLADDER_EXALLC	7	0.746624	0.0343974	316386	Bladder cancer	7	0.0028	9.544e-31	290198	ukb-bub35-APOA	APOA || id:ukb-bub35-APOA	TRUE	9.76994e-16	0.000413659	120.092
rs138716	T	C	T	C	-0.0157	0.013708	0.290775	0.2935	finngen_R10_C3_BLADDER_EXALLC	22	0.679108	0.0331367	316386	Bladder cancer	22	0.0027	9.985e-09	290198	ukb-bub35-APOA	APOA || id:ukb-bub35-APOA	TRUE	9.10454e-05	0.000101665	29.5057
rs1396954	A	G	A	G	-0.0146	-0.0333717	0.482872	0.4499	finngen_R10_C3_BLADDER_EXALLC	2	0.287754	0.0313921	316386	Bladder cancer	2	0.0025	5.395e-09	290198	ukb-bub35-APOA	APOA || id:ukb-bub35-APOA	TRUE	0.000497083	0.000106455	30.8961
rs139915535	G	A	G	A	-0.1438	-0.38574	0.0243595	0.01227	finngen_R10_C3_BLADDER_EXALLC	8	0.334303	0.399531	316386	Bladder cancer	8	0.0086	3.817e-63	290198	ukb-bub35-APOA	APOA || id:ukb-bub35-APOA	TRUE	3.89109e-30	0.000982892	285.512
rs1408579	T	C	T	C	0.0237	-0.0407001	0.478389	0.4826	finngen_R10_C3_BLADDER_EXALLC	10	0.201876	0.031891	316386	Bladder cancer	10	0.0025	5.637e-21	290198	ukb-bub35-APOA	APOA || id:ukb-bub35-APOA	TRUE	2.46964e-09	0.00028032	81.3707
rs141368429	T	C	T	C	-0.062	0.0704382	0.0538941	0.04703	finngen_R10_C3_BLADDER_EXALLC	11	0.466471	0.0967248	316386	Bladder cancer	11	0.0059	7.249e-26	290198	ukb-bub35-APOA	APOA || id:ukb-bub35-APOA	TRUE	1.38916e-12	0.000392007	113.804
rs143862097	A	C	A	C	-0.0609	0.139989	0.0134989	0.01125	finngen_R10_C3_BLADDER_EXALLC	15	0.194916	0.108002	316386	Bladder cancer	15	0.0109	2.188e-08	290198	ukb-bub35-APOA	APOA || id:ukb-bub35-APOA	TRUE	0.0016982	9.87781e-05	28.6678
rs144033177	C	A	C	A	-0.057	-0.157173	0.0152327	0.01636	finngen_R10_C3_BLADDER_EXALLC	20	0.199256	0.12244	316386	Bladder cancer	20	0.0103	3.455e-08	290198	ukb-bub35-APOA	APOA || id:ukb-bub35-APOA	TRUE	0.00187891	9.74743e-05	28.2894
rs149440231	C	T	C	T	-0.0456	0.128567	0.0245546	0.0184	finngen_R10_C3_BLADDER_EXALLC	2	0.394453	0.150976	316386	Bladder cancer	2	0.0082	2.63e-08	290198	ukb-bub35-APOA	APOA || id:ukb-bub35-APOA	TRUE	0.000610056	9.96083e-05	28.9088
rs150224153	T	C	T	C	-0.1054	-0.104782	0.0288082	0.0317	finngen_R10_C3_BLADDER_EXALLC	20	0.0786394	0.0595814	316386	Bladder cancer	20	0.0076	4.73e-44	290198	ukb-bub35-APOA	APOA || id:ukb-bub35-APOA	TRUE	1.388e-18	0.000621631	180.507
rs150237291	C	T	C	T	0.0562	-0.0410485	0.0213204	0.01738	finngen_R10_C3_BLADDER_EXALLC	18	0.649352	0.0902834	316386	Bladder cancer	18	0.0085	4.666e-11	290198	ukb-bub35-APOA	APOA || id:ukb-bub35-APOA	TRUE	8.17787e-06	0.000131807	38.2549
rs150483923	A	C	A	C	0.0195	0.0389309	0.221142	0.1963	finngen_R10_C3_BLADDER_EXALLC	7	0.339134	0.0407279	316386	Bladder cancer	7	0.003	9.311e-11	290198	ukb-bub35-APOA	APOA || id:ukb-bub35-APOA	TRUE	5.50492e-05	0.000130987	38.0169
rs150844304	C	A	C	A	-0.0874	-0.0154262	0.0248753	0.02249	finngen_R10_C3_BLADDER_EXALLC	15	0.944103	0.220016	316386	Bladder cancer	15	0.0081	2.38e-27	290198	ukb-bub35-APOA	APOA || id:ukb-bub35-APOA	TRUE	9.65646e-15	0.000370579	107.581
rs1573643	C	T	C	T	0.0157	-0.0027623	0.332471	0.3323	finngen_R10_C3_BLADDER_EXALLC	15	0.936737	0.0348021	316386	Bladder cancer	15	0.0027	3.534e-09	290198	ukb-bub35-APOA	APOA || id:ukb-bub35-APOA	TRUE	3.40516e-05	0.000109409	31.7535
rs1601935	T	G	T	G	-0.127	0.0300244	0.347557	0.6401	finngen_R10_C3_BLADDER_EXALLC	15	0.350581	0.0321645	316386	Bladder cancer	15	0.0026	1e-200	290198	ukb-bub35-APOA	APOA || id:ukb-bub35-APOA	TRUE	4.50627e-262	0.00731486	2138.39
rs1603082	C	A	C	A	0.0173	-0.0291919	0.337719	0.6524	finngen_R10_C3_BLADDER_EXALLC	5	0.360179	0.0319029	316386	Bladder cancer	5	0.0026	5.914e-11	290198	ukb-bub35-APOA	APOA || id:ukb-bub35-APOA	TRUE	3.0135e-05	0.000133881	38.857
rs1686726	C	A	C	A	-0.0274	0.0259633	0.408781	0.5695	finngen_R10_C3_BLADDER_EXALLC	12	0.416978	0.0319873	316386	Bladder cancer	12	0.0025	3.061e-27	290198	ukb-bub35-APOA	APOA || id:ukb-bub35-APOA	TRUE	1.93165e-13	0.000362886	105.346
rs174566	G	A	G	A	-0.0398	-0.0282982	0.345568	0.362	finngen_R10_C3_BLADDER_EXALLC	11	0.369478	0.0315317	316386	Bladder cancer	11	0.0026	4.533e-52	290198	ukb-bub35-APOA	APOA || id:ukb-bub35-APOA	TRUE	1.75058e-25	0.000716464	208.064
rs17762576	C	T	C	T	0.0148	-0.0484956	0.473909	0.4611	finngen_R10_C3_BLADDER_EXALLC	15	0.122887	0.0314341	316386	Bladder cancer	15	0.0025	3.809e-09	290198	ukb-bub35-APOA	APOA || id:ukb-bub35-APOA	TRUE	0.00133523	0.000109222	31.6992
rs183078	G	A	G	A	0.016	-0.0713277	0.40191	0.3671	finngen_R10_C3_BLADDER_EXALLC	13	0.0327077	0.0333985	316386	Bladder cancer	13	0.0025	2.785e-10	290198	ukb-bub35-APOA	APOA || id:ukb-bub35-APOA	TRUE	0.0016617	0.000123074	35.7199
rs188099946	T	C	T	C	0.0716	-0.0521728	0.0237373	0.01431	finngen_R10_C3_BLADDER_EXALLC	19	0.737352	0.155572	316386	Bladder cancer	19	0.0081	1.544e-18	290198	ukb-bub35-APOA	APOA || id:ukb-bub35-APOA	TRUE	7.66483e-10	0.000237604	68.9682
rs193695	G	A	G	A	0.1339	0.0561907	0.35116	0.6616	finngen_R10_C3_BLADDER_EXALLC	16	0.0936677	0.0335195	316386	Bladder cancer	16	0.0026	1e-200	290198	ukb-bub35-APOA	APOA || id:ukb-bub35-APOA	TRUE	1.85999e-283	0.00817022	2390.5
rs1943977	G	A	G	A	0.1079	0.0387542	0.171751	0.8344	finngen_R10_C3_BLADDER_EXALLC	18	0.343519	0.040913	316386	Bladder cancer	18	0.0033	1e-200	290198	ukb-bub35-APOA	APOA || id:ukb-bub35-APOA	TRUE	1.67701e-116	0.00331233	964.418
rs205433	C	T	C	T	-0.0176	0.0351432	0.275811	0.729	finngen_R10_C3_BLADDER_EXALLC	16	0.315552	0.0350157	316386	Bladder cancer	16	0.0028	6.401e-10	290198	ukb-bub35-APOA	APOA || id:ukb-bub35-APOA	TRUE	0.000120404	0.000123742	35.914
rs2071379	G	A	G	A	-0.0253	-0.0256277	0.396468	0.5818	finngen_R10_C3_BLADDER_EXALLC	17	0.412389	0.0312649	316386	Bladder cancer	17	0.0025	2.964e-23	290198	ukb-bub35-APOA	APOA || id:ukb-bub35-APOA	TRUE	1.56915e-11	0.000306323	88.9209
rs2111705	A	G	A	G	-0.0176	-0.0180047	0.463308	0.5419	finngen_R10_C3_BLADDER_EXALLC	14	0.566877	0.0314406	316386	Bladder cancer	14	0.0025	1.87e-12	290198	ukb-bub35-APOA	APOA || id:ukb-bub35-APOA	TRUE	2.75739e-06	0.000154046	44.7104
rs2130779	T	G	T	G	-0.0297	0.024573	0.0728436	0.07362	finngen_R10_C3_BLADDER_EXALLC	10	0.632839	0.0514365	316386	Bladder cancer	10	0.0049	1.233e-09	290198	ukb-bub35-APOA	APOA || id:ukb-bub35-APOA	TRUE	5.18919e-05	0.000119148	34.5804
rs2179591	G	A	G	A	-0.0146	0.044851	0.396356	0.408	finngen_R10_C3_BLADDER_EXALLC	20	0.153205	0.0314016	316386	Bladder cancer	20	0.0026	1.229e-08	290198	ukb-bub35-APOA	APOA || id:ukb-bub35-APOA	TRUE	0.00215867	0.000102	29.6031
rs2209169	T	C	T	C	0.0197	-0.0173679	0.421464	0.454	finngen_R10_C3_BLADDER_EXALLC	1	0.581725	0.0315283	316386	Bladder cancer	1	0.0025	8.49e-15	290198	ukb-bub35-APOA	APOA || id:ukb-bub35-APOA	TRUE	1.09758e-07	0.000189258	54.9322
rs2241215	G	A	G	A	0.0243	0.00826162	0.475735	0.546	finngen_R10_C3_BLADDER_EXALLC	12	0.791076	0.0311861	316386	Bladder cancer	12	0.0025	1.799e-22	290198	ukb-bub35-APOA	APOA || id:ukb-bub35-APOA	TRUE	8.12928e-12	0.00029455	85.5023
rs2281718	T	A	T	A	0.0591	0.0123466	0.40253	0.3916	finngen_R10_C3_BLADDER_EXALLC	1	0.695258	0.0315182	316386	Bladder cancer	1	0.0026	4.89e-117	290198	ukb-bub35-APOA	APOA || id:ukb-bub35-APOA	TRUE	1.3239e-58	0.00168004	488.361
rs2302263	T	C	T	C	-0.0285	0.00972908	0.0947986	0.1002	finngen_R10_C3_BLADDER_EXALLC	11	0.835884	0.0469638	316386	Bladder cancer	11	0.0043	4.65e-11	290198	ukb-bub35-APOA	APOA || id:ukb-bub35-APOA	TRUE	3.42853e-06	0.000139401	40.4593
rs2306363	T	G	T	G	0.0186	-0.00731872	0.204558	0.2035	finngen_R10_C3_BLADDER_EXALLC	11	0.862131	0.0421434	316386	Bladder cancer	11	0.0031	1.761e-09	290198	ukb-bub35-APOA	APOA || id:ukb-bub35-APOA	TRUE	2.51953e-05	0.000112585	32.6754
rs235314	T	C	T	C	-0.0229	0.001977	0.470461	0.5327	finngen_R10_C3_BLADDER_EXALLC	21	0.949966	0.0315062	316386	Bladder cancer	21	0.0025	4.566e-20	290198	ukb-bub35-APOA	APOA || id:ukb-bub35-APOA	TRUE	4.97415e-11	0.00026129	75.8451
rs2419605	G	A	G	A	-0.0361	-0.0366091	0.152962	0.1391	finngen_R10_C3_BLADDER_EXALLC	10	0.432205	0.0466106	316386	Bladder cancer	10	0.0035	5.192e-25	290198	ukb-bub35-APOA	APOA || id:ukb-bub35-APOA	TRUE	5.00793e-12	0.0003377	98.0322
rs2435307	T	C	T	C	0.0158	-0.00582986	0.485384	0.4468	finngen_R10_C3_BLADDER_EXALLC	18	0.851146	0.0310667	316386	Bladder cancer	18	0.0025	2.241e-10	290198	ukb-bub35-APOA	APOA || id:ukb-bub35-APOA	TRUE	9.23055e-06	0.000124713	36.1958
rs2494748	T	C	T	C	-0.0376	-0.011249	0.39748	0.6043	finngen_R10_C3_BLADDER_EXALLC	14	0.72643	0.0321512	316386	Bladder cancer	14	0.0026	1.343e-48	290198	ukb-bub35-APOA	APOA || id:ukb-bub35-APOA	TRUE	1.96266e-24	0.000677162	196.643
rs2517951	T	C	T	C	0.0268	-0.0878516	0.333001	0.6789	finngen_R10_C3_BLADDER_EXALLC	17	0.00726424	0.0327257	316386	Bladder cancer	17	0.0027	1.131e-23	290198	ukb-bub35-APOA	APOA || id:ukb-bub35-APOA	TRUE	1.08784e-07	0.000319058	92.619
rs254559	A	C	A	C	-0.0198	-0.0180509	0.398608	0.4121	finngen_R10_C3_BLADDER_EXALLC	5	0.570226	0.0317955	316386	Bladder cancer	5	0.0025	8.166e-15	290198	ukb-bub35-APOA	APOA || id:ukb-bub35-APOA	TRUE	9.98437e-08	0.000187959	54.5553
rs2575850	C	T	C	T	-0.0142	0.0171053	0.431664	0.4714	finngen_R10_C3_BLADDER_EXALLC	11	0.587111	0.0314999	316386	Bladder cancer	11	0.0025	1.471e-08	290198	ukb-bub35-APOA	APOA || id:ukb-bub35-APOA	TRUE	0.00019418	9.89368e-05	28.7139
rs2646929	G	A	G	A	0.0151	0.0074641	0.396547	0.6207	finngen_R10_C3_BLADDER_EXALLC	6	0.81154	0.0313039	316386	Bladder cancer	6	0.0026	3.311e-09	290198	ukb-bub35-APOA	APOA || id:ukb-bub35-APOA	TRUE	5.59289e-05	0.000109124	31.6709
rs2673134	G	A	G	A	-0.0381	0.0235304	0.360178	0.6217	finngen_R10_C3_BLADDER_EXALLC	2	0.462578	0.0320312	316386	Bladder cancer	2	0.0026	3.407e-49	290198	ukb-bub35-APOA	APOA || id:ukb-bub35-APOA	TRUE	7.21975e-24	0.000669046	194.285
rs2678379	G	A	G	A	-0.0706	-0.0864432	0.21531	0.7822	finngen_R10_C3_BLADDER_EXALLC	2	0.0141085	0.0352184	316386	Bladder cancer	2	0.0031	1.76e-117	290198	ukb-bub35-APOA	APOA || id:ukb-bub35-APOA	TRUE	3.30741e-49	0.00168423	489.582
rs2700892	C	A	C	A	-0.0153	0.0412583	0.445024	0.4315	finngen_R10_C3_BLADDER_EXALLC	7	0.184997	0.031126	316386	Bladder cancer	7	0.0025	1.079e-09	290198	ukb-bub35-APOA	APOA || id:ukb-bub35-APOA	TRUE	0.000460066	0.00011563	33.5592
rs2721954	T	C	T	C	0.0394	-0.0363822	0.421513	0.5849	finngen_R10_C3_BLADDER_EXALLC	8	0.283347	0.0339123	316386	Bladder cancer	8	0.0025	2.342e-54	290198	ukb-bub35-APOA	APOA || id:ukb-bub35-APOA	TRUE	1.97635e-26	0.000757054	219.861
rs2740488	C	A	C	A	-0.0892	0.034542	0.269704	0.2495	finngen_R10_C3_BLADDER_EXALLC	9	0.379374	0.0392947	316386	Bladder cancer	9	0.0028	1e-200	290198	ukb-bub35-APOA	APOA || id:ukb-bub35-APOA	TRUE	5.37753e-111	0.00313434	912.433
rs2792759	T	C	T	C	-0.0417	0.038631	0.269898	0.6892	finngen_R10_C3_BLADDER_EXALLC	10	0.250581	0.0336232	316386	Bladder cancer	10	0.0028	1.326e-49	290198	ukb-bub35-APOA	APOA || id:ukb-bub35-APOA	TRUE	2.28784e-23	0.000685307	199.01
rs2804894	A	G	A	G	0.0204	-0.00910747	0.276022	0.7413	finngen_R10_C3_BLADDER_EXALLC	10	0.810347	0.0379512	316386	Bladder cancer	10	0.0028	7.703e-13	290198	ukb-bub35-APOA	APOA || id:ukb-bub35-APOA	TRUE	3.47535e-07	0.000166326	48.2751
rs2820449	A	G	A	G	0.0156	0.016689	0.336782	0.3303	finngen_R10_C3_BLADDER_EXALLC	1	0.607363	0.0324789	316386	Bladder cancer	1	0.0026	3.221e-09	290198	ukb-bub35-APOA	APOA || id:ukb-bub35-APOA	TRUE	6.95704e-05	0.000108714	31.5517
rs28510484	C	G	C	G	-0.0193	0.0226518	0.167063	0.1697	finngen_R10_C3_BLADDER_EXALLC	15	0.586204	0.0416129	316386	Bladder cancer	15	0.0033	7.334e-09	290198	ukb-bub35-APOA	APOA || id:ukb-bub35-APOA	TRUE	0.00011946	0.000103666	30.0866
rs286965	C	T	C	T	-0.0192	-0.0236042	0.364681	0.6288	finngen_R10_C3_BLADDER_EXALLC	5	0.463847	0.032223	316386	Bladder cancer	5	0.0026	1.119e-13	290198	ukb-bub35-APOA	APOA || id:ukb-bub35-APOA	TRUE	1.39027e-06	0.000170819	49.5796
rs2923078	T	A	T	A	-0.0232	-0.0504456	0.289036	0.2955	finngen_R10_C3_BLADDER_EXALLC	11	0.144841	0.0345992	316386	Bladder cancer	11	0.0028	6.165e-17	290198	ukb-bub35-APOA	APOA || id:ukb-bub35-APOA	TRUE	6.51404e-07	0.00022121	64.2086
rs2980859	G	C	G	C	0.0163	-0.0166491	0.299986	0.32	finngen_R10_C3_BLADDER_EXALLC	8	0.637745	0.0353594	316386	Bladder cancer	8	0.0027	2.382e-09	290198	ukb-bub35-APOA	APOA || id:ukb-bub35-APOA	TRUE	5.47816e-05	0.000111587	32.3857
rs3208305	T	A	T	A	0.1003	0.0667958	0.291187	0.32	finngen_R10_C3_BLADDER_EXALLC	8	0.0594073	0.0354323	316386	Bladder cancer	8	0.0027	1e-200	290198	ukb-bub35-APOA	APOA || id:ukb-bub35-APOA	TRUE	1.79959e-143	0.00415275	1210.14
rs34022603	T	C	T	C	-0.0237	0.0261218	0.120098	0.1043	finngen_R10_C3_BLADDER_EXALLC	1	0.643425	0.0564289	316386	Bladder cancer	1	0.0038	6.143e-10	290198	ukb-bub35-APOA	APOA || id:ukb-bub35-APOA	TRUE	2.86408e-05	0.000118713	34.454
rs34138141	T	G	T	G	-0.0212	0.0813853	0.276285	0.2577	finngen_R10_C3_BLADDER_EXALLC	17	0.0306337	0.037647	316386	Bladder cancer	17	0.0028	2.755e-14	290198	ukb-bub35-APOA	APOA || id:ukb-bub35-APOA	TRUE	7.10583e-05	0.000179732	52.167
rs34397747	C	T	C	T	-0.044	-0.0661606	0.0819518	0.0818	finngen_R10_C3_BLADDER_EXALLC	1	0.264373	0.0592776	316386	Bladder cancer	1	0.0046	4.673e-22	290198	ukb-bub35-APOA	APOA || id:ukb-bub35-APOA	TRUE	8.47687e-10	0.000291313	84.5624
rs35628716	T	G	T	G	0.0292	-0.0757348	0.187396	0.1697	finngen_R10_C3_BLADDER_EXALLC	1	0.0637206	0.0408465	316386	Bladder cancer	1	0.0032	5.964e-20	290198	ukb-bub35-APOA	APOA || id:ukb-bub35-APOA	TRUE	1.11208e-07	0.000259678	75.3771
rs36024006	A	G	A	G	-0.0202	-0.0400587	0.446171	0.4438	finngen_R10_C3_BLADDER_EXALLC	8	0.203415	0.0314956	316386	Bladder cancer	8	0.0025	9.195e-16	290198	ukb-bub35-APOA	APOA || id:ukb-bub35-APOA	TRUE	7.21451e-07	0.000201655	58.5314
rs36057735	G	C	G	C	-0.0362	0.00843379	0.195566	0.1421	finngen_R10_C3_BLADDER_EXALLC	6	0.838647	0.0414184	316386	Bladder cancer	6	0.0031	7.115e-31	290198	ukb-bub35-APOA	APOA || id:ukb-bub35-APOA	TRUE	1.11334e-16	0.000412317	119.702
rs36110670	A	T	A	T	0.0156	-0.0106926	0.291506	0.2986	finngen_R10_C3_BLADDER_EXALLC	2	0.751462	0.0337613	316386	Bladder cancer	2	0.0027	1.167e-08	290198	ukb-bub35-APOA	APOA || id:ukb-bub35-APOA	TRUE	7.69783e-05	0.000100522	29.1741
rs367070	G	A	G	A	0.0434	0.0362397	0.223224	0.1779	finngen_R10_C3_BLADDER_EXALLC	19	0.286323	0.0339889	316386	Bladder cancer	19	0.003	2.838e-47	290198	ukb-bub35-APOA	APOA || id:ukb-bub35-APOA	TRUE	2.75451e-22	0.0006532	189.68
rs367677	G	A	G	A	0.0189	0.0768832	0.241001	0.2331	finngen_R10_C3_BLADDER_EXALLC	14	0.0274239	0.0348609	316386	Bladder cancer	14	0.0029	9.69e-11	290198	ukb-bub35-APOA	APOA || id:ukb-bub35-APOA	TRUE	0.00146637	0.000130681	37.9282
rs3732356	T	G	T	G	-0.0428	-0.00267733	0.0719633	0.9407	finngen_R10_C3_BLADDER_EXALLC	3	0.965092	0.0611756	316386	Bladder cancer	3	0.0051	3.69e-17	290198	ukb-bub35-APOA	APOA || id:ukb-bub35-APOA	TRUE	1.63585e-09	0.000244677	71.0218
rs374039502	A	T	A	T	-0.0524	-0.0238725	0.0204688	0.02658	finngen_R10_C3_BLADDER_EXALLC	13	0.893756	0.178749	316386	Bladder cancer	13	0.0093	1.829e-08	290198	ukb-bub35-APOA	APOA || id:ukb-bub35-APOA	TRUE	6.98584e-05	0.000110104	31.9553
rs3747207	A	G	A	G	-0.0248	0.0462375	0.214518	0.2239	finngen_R10_C3_BLADDER_EXALLC	22	0.215233	0.0373093	316386	Bladder cancer	22	0.003	2.686e-16	290198	ukb-bub35-APOA	APOA || id:ukb-bub35-APOA	TRUE	3.1737e-07	0.000207269	60.161
rs3747973	G	A	G	A	0.0151	-0.0379178	0.415951	0.59	finngen_R10_C3_BLADDER_EXALLC	1	0.237025	0.032067	316386	Bladder cancer	1	0.0025	2.787e-09	290198	ukb-bub35-APOA	APOA || id:ukb-bub35-APOA	TRUE	0.000393844	0.000110784	32.1525
rs3749748	T	C	T	C	0.0235	0.0230132	0.245391	0.2127	finngen_R10_C3_BLADDER_EXALLC	5	0.588682	0.0425582	316386	Bladder cancer	5	0.0029	7.026e-16	290198	ukb-bub35-APOA	APOA || id:ukb-bub35-APOA	TRUE	4.29827e-08	0.000204525	59.3645
rs3750567	A	G	A	G	-0.0267	0.00600016	0.149962	0.1196	finngen_R10_C3_BLADDER_EXALLC	10	0.89328	0.0447256	316386	Bladder cancer	10	0.0035	1.571e-14	290198	ukb-bub35-APOA	APOA || id:ukb-bub35-APOA	TRUE	6.07966e-08	0.000181749	52.7524
rs3895838	G	A	G	A	-0.0285	-0.123419	0.0846116	0.1033	finngen_R10_C3_BLADDER_EXALLC	1	0.0179028	0.0521278	316386	Bladder cancer	1	0.0047	1.138e-09	290198	ukb-bub35-APOA	APOA || id:ukb-bub35-APOA	TRUE	0.00611333	0.000125822	36.5175
rs3915932	C	G	C	G	0.0174	-0.024861	0.415586	0.408	finngen_R10_C3_BLADDER_EXALLC	10	0.436398	0.0319431	316386	Bladder cancer	10	0.0025	6.106e-12	290198	ukb-bub35-APOA	APOA || id:ukb-bub35-APOA	TRUE	7.18585e-06	0.000147065	42.684
rs40270	C	A	C	A	-0.0238	0.0249227	0.241796	0.7382	finngen_R10_C3_BLADDER_EXALLC	5	0.467143	0.0342752	316386	Bladder cancer	5	0.003	1.029e-15	290198	ukb-bub35-APOA	APOA || id:ukb-bub35-APOA	TRUE	1.72868e-07	0.000207692	60.2838
rs41272086	A	G	A	G	-0.0386	-0.00665633	0.10099	0.08384	finngen_R10_C3_BLADDER_EXALLC	6	0.89761	0.0517273	316386	Bladder cancer	6	0.0041	7.165e-21	290198	ukb-bub35-APOA	APOA || id:ukb-bub35-APOA	TRUE	1.94657e-11	0.00027055	78.5338
rs412754	C	G	C	G	0.015	0.0173583	0.293811	0.2955	finngen_R10_C3_BLADDER_EXALLC	6	0.59454	0.0326119	316386	Bladder cancer	6	0.0027	3.902e-08	290198	ukb-bub35-APOA	APOA || id:ukb-bub35-APOA	TRUE	0.00026839	9.33687e-05	27.0978
rs4240624	A	G	A	G	0.0942	0.0425229	0.0932484	0.9274	finngen_R10_C3_BLADDER_EXALLC	8	0.344526	0.0449854	316386	Bladder cancer	8	0.0043	4.52e-107	290198	ukb-bub35-APOA	APOA || id:ukb-bub35-APOA	TRUE	6.19439e-52	0.00150059	436.119
rs4344355	T	C	T	C	-0.0476	-0.036887	0.349128	0.2935	finngen_R10_C3_BLADDER_EXALLC	1	0.303519	0.0358503	316386	Bladder cancer	1	0.0026	1.303e-73	290198	ukb-bub35-APOA	APOA || id:ukb-bub35-APOA	TRUE	6.77147e-36	0.00102973	299.132
rs4369653	T	C	T	C	0.0659	0.00087572	0.299939	0.7168	finngen_R10_C3_BLADDER_EXALLC	16	0.979564	0.0341871	316386	Bladder cancer	16	0.0027	1.79e-129	290198	ukb-bub35-APOA	APOA || id:ukb-bub35-APOA	TRUE	2.31602e-69	0.00182377	530.217
rs4418728	T	G	T	G	0.0145	-0.0193214	0.452945	0.4898	finngen_R10_C3_BLADDER_EXALLC	10	0.534761	0.0311257	316386	Bladder cancer	10	0.0025	7.353e-09	290198	ukb-bub35-APOA	APOA || id:ukb-bub35-APOA	TRUE	0.000170343	0.000104194	30.2398
rs4660808	T	C	T	C	-0.0448	0.0162021	0.220563	0.227	finngen_R10_C3_BLADDER_EXALLC	1	0.672696	0.0383526	316386	Bladder cancer	1	0.003	2.482e-50	290198	ukb-bub35-APOA	APOA || id:ukb-bub35-APOA	TRUE	9.46169e-26	0.00069008	200.397
rs4665972	C	T	C	T	-0.029	-0.038375	0.38687	0.5818	finngen_R10_C3_BLADDER_EXALLC	2	0.233701	0.0322241	316386	Bladder cancer	2	0.0026	3.065e-29	290198	ukb-bub35-APOA	APOA || id:ukb-bub35-APOA	TRUE	4.79004e-13	0.000398973	115.827
rs4764474	T	C	T	C	0.0184	0.00646218	0.193413	0.8282	finngen_R10_C3_BLADDER_EXALLC	12	0.860249	0.036705	316386	Bladder cancer	12	0.0032	9.316e-09	290198	ukb-bub35-APOA	APOA || id:ukb-bub35-APOA	TRUE	5.55767e-05	0.000105634	30.6577
rs4784770	A	G	A	G	-0.0213	0.0231669	0.452985	0.5838	finngen_R10_C3_BLADDER_EXALLC	16	0.461695	0.0314743	316386	Bladder cancer	16	0.0025	3.365e-17	290198	ukb-bub35-APOA	APOA || id:ukb-bub35-APOA	TRUE	1.66292e-08	0.000224839	65.2621
rs4790310	T	C	T	C	-0.0149	0.0694109	0.426435	0.5961	finngen_R10_C3_BLADDER_EXALLC	17	0.0292321	0.0318349	316386	Bladder cancer	17	0.0025	3.212e-09	290198	ukb-bub35-APOA	APOA || id:ukb-bub35-APOA	TRUE	0.00517085	0.000108602	31.5193
rs4860948	A	T	A	T	0.0276	-0.00717529	0.238921	0.1871	finngen_R10_C3_BLADDER_EXALLC	4	0.844083	0.0364832	316386	Bladder cancer	4	0.0029	2.754e-21	290198	ukb-bub35-APOA	APOA || id:ukb-bub35-APOA	TRUE	1.61646e-11	0.000277033	80.4163
rs4930352	T	G	T	G	0.0193	0.0149585	0.483682	0.4836	finngen_R10_C3_BLADDER_EXALLC	11	0.635627	0.0315699	316386	Bladder cancer	11	0.0025	3.626e-14	290198	ukb-bub35-APOA	APOA || id:ukb-bub35-APOA	TRUE	1.54154e-07	0.000186047	54
rs49675	A	G	A	G	0.028	0.102138	0.101991	0.08384	finngen_R10_C3_BLADDER_EXALLC	8	0.104969	0.0630004	316386	Bladder cancer	8	0.0042	2.215e-11	290198	ukb-bub35-APOA	APOA || id:ukb-bub35-APOA	TRUE	0.000221413	0.000143611	41.6814
rs4969142	A	G	A	G	0.031	0.0179348	0.482813	0.5061	finngen_R10_C3_BLADDER_EXALLC	17	0.576253	0.0320914	316386	Bladder cancer	17	0.0025	1.899e-35	290198	ukb-bub35-APOA	APOA || id:ukb-bub35-APOA	TRUE	1.05261e-17	0.000479932	139.341
rs540759821	C	A	C	A	-0.033	-0.16	0.0569268	0.06033	finngen_R10_C3_BLADDER_EXALLC	13	0.0338454	0.0754038	316386	Bladder cancer	13	0.0056	2.906e-09	290198	ukb-bub35-APOA	APOA || id:ukb-bub35-APOA	TRUE	0.00530146	0.000116928	33.9361
rs541244	A	G	A	G	-0.0186	-0.0344288	0.324275	0.2996	finngen_R10_C3_BLADDER_EXALLC	1	0.36872	0.0383022	316386	Bladder cancer	1	0.0027	3.656e-12	290198	ukb-bub35-APOA	APOA || id:ukb-bub35-APOA	TRUE	1.34072e-05	0.000151614	44.0045
rs55742087	T	C	T	C	-0.0214	0.0267097	0.184586	0.1881	finngen_R10_C3_BLADDER_EXALLC	3	0.527312	0.0422545	316386	Bladder cancer	3	0.0032	2.844e-11	290198	ukb-bub35-APOA	APOA || id:ukb-bub35-APOA	TRUE	1.12092e-05	0.000137859	40.0116
rs55781197	G	A	G	A	0.0654	0.0046654	0.117966	0.135	finngen_R10_C3_BLADDER_EXALLC	16	0.915178	0.0438026	316386	Bladder cancer	16	0.0039	2.102e-64	290198	ukb-bub35-APOA	APOA || id:ukb-bub35-APOA	TRUE	2.31921e-33	0.000890077	258.527
rs558971	G	A	G	A	0.0233	-0.0538969	0.468719	0.5194	finngen_R10_C3_BLADDER_EXALLC	1	0.0850766	0.0312997	316386	Bladder cancer	1	0.0025	1.464e-20	290198	ukb-bub35-APOA	APOA || id:ukb-bub35-APOA	TRUE	3.0314e-08	0.000270383	78.4852
rs583104	T	G	T	G	-0.0508	-0.0302499	0.237229	0.7761	finngen_R10_C3_BLADDER_EXALLC	1	0.421972	0.0376709	316386	Bladder cancer	1	0.003	1.853e-65	290198	ukb-bub35-APOA	APOA || id:ukb-bub35-APOA	TRUE	1.77281e-31	0.000933941	271.279
rs592962	C	T	C	T	-0.0193	0.00450165	0.403877	0.6033	finngen_R10_C3_BLADDER_EXALLC	18	0.889904	0.0325203	316386	Bladder cancer	18	0.0026	3.994e-14	290198	ukb-bub35-APOA	APOA || id:ukb-bub35-APOA	TRUE	1.40118e-07	0.000179362	52.0594
rs59347135	G	C	G	C	-0.0847	0.151655	0.0461225	0.04192	finngen_R10_C3_BLADDER_EXALLC	8	0.0597462	0.0805535	316386	Bladder cancer	8	0.0062	3.845e-43	290198	ukb-bub35-APOA	APOA || id:ukb-bub35-APOA	TRUE	1.09914e-17	0.000631251	183.302
rs59916403	T	G	T	G	0.0196	-0.0383256	0.35294	0.3374	finngen_R10_C3_BLADDER_EXALLC	2	0.2241	0.0315256	316386	Bladder cancer	2	0.0026	5.274e-14	290198	ukb-bub35-APOA	APOA || id:ukb-bub35-APOA	TRUE	4.15855e-06	0.000175464	50.9278
rs600626	G	A	G	A	-0.0496	0.00294678	0.161266	0.1687	finngen_R10_C3_BLADDER_EXALLC	11	0.936836	0.0371847	316386	Bladder cancer	11	0.0034	4.111e-48	290198	ukb-bub35-APOA	APOA || id:ukb-bub35-APOA	TRUE	1.07146e-25	0.000665519	193.26
rs6018652	A	G	A	G	0.0283	0.00816515	0.206777	0.8395	finngen_R10_C3_BLADDER_EXALLC	20	0.830126	0.0380589	316386	Bladder cancer	20	0.0031	3.55e-20	290198	ukb-bub35-APOA	APOA || id:ukb-bub35-APOA	TRUE	1.16092e-10	0.000262724	76.2616
rs60219248	G	A	G	A	-0.0319	0.0149831	0.163313	0.1513	finngen_R10_C3_BLADDER_EXALLC	18	0.727292	0.0429648	316386	Bladder cancer	18	0.0034	2.095e-20	290198	ukb-bub35-APOA	APOA || id:ukb-bub35-APOA	TRUE	6.38379e-11	0.000278096	80.7249
rs6065905	C	T	C	T	0.0237	0.0378667	0.197559	0.2086	finngen_R10_C3_BLADDER_EXALLC	20	0.386661	0.0437417	316386	Bladder cancer	20	0.0031	2.548e-14	290198	ukb-bub35-APOA	APOA || id:ukb-bub35-APOA	TRUE	8.54715e-07	0.000178089	51.6899
rs61352607	T	G	T	G	0.0347	0.000798272	0.233131	0.1953	finngen_R10_C3_BLADDER_EXALLC	12	0.982655	0.0367183	316386	Bladder cancer	12	0.0029	3.525e-32	290198	ukb-bub35-APOA	APOA || id:ukb-bub35-APOA	TRUE	6.36192e-18	0.000430537	124.994
rs613808	G	A	G	A	-0.092	0.00733163	0.304359	0.7004	finngen_R10_C3_BLADDER_EXALLC	11	0.820688	0.0323464	316386	Bladder cancer	11	0.0028	1e-200	290198	ukb-bub35-APOA	APOA || id:ukb-bub35-APOA	TRUE	1.03356e-122	0.00358407	1043.83
rs6141464	T	C	T	C	0.019	0.0343227	0.29483	0.3446	finngen_R10_C3_BLADDER_EXALLC	20	0.314389	0.0341161	316386	Bladder cancer	20	0.0028	7.76e-12	290198	ukb-bub35-APOA	APOA || id:ukb-bub35-APOA	TRUE	2.61419e-05	0.000150108	43.5672
rs61805076	C	T	C	T	-0.0158	0.0115772	0.327394	0.3231	finngen_R10_C3_BLADDER_EXALLC	1	0.736127	0.0343551	316386	Bladder cancer	1	0.0027	2.439e-09	290198	ukb-bub35-APOA	APOA || id:ukb-bub35-APOA	TRUE	6.52182e-05	0.000109945	31.9091
rs61854123	A	G	A	G	0.0353	-0.0184504	0.239516	0.273	finngen_R10_C3_BLADDER_EXALLC	10	0.592259	0.0344503	316386	Bladder cancer	10	0.0029	8.482e-34	290198	ukb-bub35-APOA	APOA || id:ukb-bub35-APOA	TRUE	3.77016e-17	0.000453946	131.793
rs61980899	C	T	C	T	-0.0154	0.0195724	0.472674	0.545	finngen_R10_C3_BLADDER_EXALLC	14	0.531531	0.0312823	316386	Bladder cancer	14	0.0025	1.082e-09	290198	ukb-bub35-APOA	APOA || id:ukb-bub35-APOA	TRUE	5.92076e-05	0.000118226	34.3127
rs62114538	T	G	T	G	0.0143	-0.0190667	0.362132	0.3476	finngen_R10_C3_BLADDER_EXALLC	2	0.5534	0.0321707	316386	Bladder cancer	2	0.0026	3.357e-08	290198	ukb-bub35-APOA	APOA || id:ukb-bub35-APOA	TRUE	0.000367843	9.44713e-05	27.4178
rs62369502	C	T	C	T	-0.0307	-0.00403249	0.0752355	0.07566	finngen_R10_C3_BLADDER_EXALLC	5	0.950367	0.0647832	316386	Bladder cancer	5	0.0047	7.262e-11	290198	ukb-bub35-APOA	APOA || id:ukb-bub35-APOA	TRUE	2.95053e-06	0.000131148	38.0635
rs62453447	G	A	G	A	-0.0149	0.0129333	0.490759	0.5112	finngen_R10_C3_BLADDER_EXALLC	7	0.68001	0.0313573	316386	Bladder cancer	7	0.0025	3.291e-09	290198	ukb-bub35-APOA	APOA || id:ukb-bub35-APOA	TRUE	5.84473e-05	0.000110967	32.2058
rs635769	C	T	C	T	0.0164	-0.0491901	0.373252	0.6115	finngen_R10_C3_BLADDER_EXALLC	6	0.119143	0.0315649	316386	Bladder cancer	6	0.0026	1.931e-10	290198	ukb-bub35-APOA	APOA || id:ukb-bub35-APOA	TRUE	0.00050616	0.000125838	36.5224
rs6420186	G	A	G	A	-0.0186	-0.000904147	0.367655	0.6247	finngen_R10_C3_BLADDER_EXALLC	8	0.978231	0.033135	316386	Bladder cancer	8	0.0026	1.13e-12	290198	ukb-bub35-APOA	APOA || id:ukb-bub35-APOA	TRUE	2.63922e-07	0.000160861	46.6887
rs6505176	G	T	G	T	-0.0185	-0.058927	0.334238	0.3425	finngen_R10_C3_BLADDER_EXALLC	17	0.0776712	0.0333985	316386	Bladder cancer	17	0.0027	2.941e-12	290198	ukb-bub35-APOA	APOA || id:ukb-bub35-APOA	TRUE	0.000193027	0.000152317	44.2085
rs6554195	T	G	T	G	0.016	0.00423139	0.481698	0.4642	finngen_R10_C3_BLADDER_EXALLC	4	0.892803	0.0313999	316386	Bladder cancer	4	0.0025	1.338e-10	290198	ukb-bub35-APOA	APOA || id:ukb-bub35-APOA	TRUE	5.93151e-06	0.000127828	37.1001
rs6754311	C	T	C	T	0.0233	0.0429325	0.293144		finngen_R10_C3_BLADDER_EXALLC	2	0.184674	0.0323652	316386	Bladder cancer	2	0.0031	3.605e-14	290198	ukb-bub35-APOA	APOA || id:ukb-bub35-APOA	TRUE	6.46656e-06	0.000224985	65.3045
rs6762415	G	T	G	T	-0.0152	0.00518878	0.463759	0.5092	finngen_R10_C3_BLADDER_EXALLC	3	0.869398	0.0315575	316386	Bladder cancer	3	0.0025	1.309e-09	290198	ukb-bub35-APOA	APOA || id:ukb-bub35-APOA	TRUE	1.89253e-05	0.000114913	33.3512
rs686030	A	C	A	C	0.0594	-0.0020552	0.138062	0.8671	finngen_R10_C3_BLADDER_EXALLC	9	0.96575	0.047863	316386	Bladder cancer	9	0.0036	5.121e-61	290198	ukb-bub35-APOA	APOA || id:ukb-bub35-APOA	TRUE	1.41847e-32	0.000839756	243.899
rs6934962	T	C	T	C	0.0188	0.0477794	0.400396	0.4213	finngen_R10_C3_BLADDER_EXALLC	6	0.129151	0.0314865	316386	Bladder cancer	6	0.0026	2.046e-13	290198	ukb-bub35-APOA	APOA || id:ukb-bub35-APOA	TRUE	3.01433e-05	0.000169707	49.2567
rs7025776	G	T	G	T	0.0479	0.123592	0.0700112	0.06544	finngen_R10_C3_BLADDER_EXALLC	9	0.100228	0.0751891	316386	Bladder cancer	9	0.005	2.072e-21	290198	ukb-bub35-APOA	APOA || id:ukb-bub35-APOA	TRUE	7.40571e-09	0.000298776	86.7296
rs7135240	A	G	A	G	-0.0149	0.0348796	0.483283		finngen_R10_C3_BLADDER_EXALLC	12	0.282198	0.0324342	316386	Bladder cancer	12	0.0025	2.401e-09	290198	ukb-bub35-APOA	APOA || id:ukb-bub35-APOA	TRUE	0.000370216	0.000110881	32.1808
rs7136506	C	T	C	T	-0.0341	-0.0513433	0.222024	0.2157	finngen_R10_C3_BLADDER_EXALLC	12	0.174814	0.0378388	316386	Bladder cancer	12	0.0031	8.113e-29	290198	ukb-bub35-APOA	APOA || id:ukb-bub35-APOA	TRUE	2.46613e-12	0.000401703	116.619
rs7147511	T	C	T	C	-0.0176	0.0202755	0.489604	0.4744	finngen_R10_C3_BLADDER_EXALLC	14	0.522379	0.0316962	316386	Bladder cancer	14	0.0025	3.654e-12	290198	ukb-bub35-APOA	APOA || id:ukb-bub35-APOA	TRUE	3.45469e-06	0.000154813	44.9331
rs715	C	T	C	T	-0.0263	-0.0239133	0.308302	0.2935	finngen_R10_C3_BLADDER_EXALLC	2	0.479092	0.0337871	316386	Bladder cancer	2	0.0027	2.413e-22	290198	ukb-bub35-APOA	APOA || id:ukb-bub35-APOA	TRUE	5.95273e-11	0.000295008	85.6355
rs7170463	G	A	G	A	0.0197	-0.00608031	0.312673	0.3313	finngen_R10_C3_BLADDER_EXALLC	15	0.853057	0.0328276	316386	Bladder cancer	15	0.0027	2.091e-13	290198	ukb-bub35-APOA	APOA || id:ukb-bub35-APOA	TRUE	2.73028e-07	0.000166808	48.415
rs7250344	T	C	T	C	-0.0149	0.00911434	0.42166	0.4121	finngen_R10_C3_BLADDER_EXALLC	19	0.773355	0.0316482	316386	Bladder cancer	19	0.0025	2.876e-09	290198	ukb-bub35-APOA	APOA || id:ukb-bub35-APOA	TRUE	4.04176e-05	0.00010828	31.4258
rs7281200	T	A	T	A	-0.0156	-0.0102853	0.263081	0.2597	finngen_R10_C3_BLADDER_EXALLC	21	0.767255	0.0347515	316386	Bladder cancer	21	0.0028	3.593e-08	290198	ukb-bub35-APOA	APOA || id:ukb-bub35-APOA	TRUE	0.000134022	9.43601e-05	27.3855
rs72959041	A	G	A	G	-0.0384	0.0422648	0.0470933	0.0501	finngen_R10_C3_BLADDER_EXALLC	6	0.517542	0.0653102	316386	Bladder cancer	6	0.0059	7.187e-11	290198	ukb-bub35-APOA	APOA || id:ukb-bub35-APOA	TRUE	2.1116e-05	0.000132343	38.4106
rs7298336	T	G	T	G	-0.022	0.0937021	0.135896	0.1462	finngen_R10_C3_BLADDER_EXALLC	12	0.0740918	0.0524634	316386	Bladder cancer	12	0.0036	1.096e-09	290198	ukb-bub35-APOA	APOA || id:ukb-bub35-APOA	TRUE	0.00148273	0.000113671	32.9905
rs73216701	G	A	G	A	0.0182	-0.00845008	0.429232	0.4172	finngen_R10_C3_BLADDER_EXALLC	3	0.788628	0.0315193	316386	Bladder cancer	3	0.0025	6.239e-13	290198	ukb-bub35-APOA	APOA || id:ukb-bub35-APOA	TRUE	3.93482e-07	0.000162302	47.1071
rs737338	T	C	T	C	-0.1255	0.0081691	0.0416368	0.04192	finngen_R10_C3_BLADDER_EXALLC	19	0.899307	0.0645591	316386	Bladder cancer	19	0.0064	5.337e-85	290198	ukb-bub35-APOA	APOA || id:ukb-bub35-APOA	TRUE	5.69261e-45	0.00125697	365.227
rs7495432	C	A	C	A	-0.0146	-0.0148326	0.428552	0.5961	finngen_R10_C3_BLADDER_EXALLC	15	0.642362	0.0319394	316386	Bladder cancer	15	0.0026	1.403e-08	290198	ukb-bub35-APOA	APOA || id:ukb-bub35-APOA	TRUE	0.000188319	0.000104404	30.3007
rs75340846	G	A	G	A	0.044	8.71858e-06	0.0305774	0.03783	finngen_R10_C3_BLADDER_EXALLC	6	0.999922	0.0891849	316386	Bladder cancer	6	0.0077	9.839e-09	290198	ukb-bub35-APOA	APOA || id:ukb-bub35-APOA	TRUE	3.6791e-05	0.000114775	33.3112
rs7535218	T	A	T	A	-0.0157	0.0708218	0.370615	0.3681	finngen_R10_C3_BLADDER_EXALLC	1	0.0246269	0.0315155	316386	Bladder cancer	1	0.0026	1.265e-09	290198	ukb-bub35-APOA	APOA || id:ukb-bub35-APOA	TRUE	0.00500661	0.000114992	33.3741
rs7569754	C	A	C	A	-0.0205	-0.11231	0.127393	0.1104	finngen_R10_C3_BLADDER_EXALLC	2	0.0152971	0.0463083	316386	Bladder cancer	2	0.0037	3.67e-08	290198	ukb-bub35-APOA	APOA || id:ukb-bub35-APOA	TRUE	0.0201327	9.34334e-05	27.1165
rs76456334	C	T	C	T	-0.0401	0.127592	0.0384488	0.02965	finngen_R10_C3_BLADDER_EXALLC	7	0.145417	0.0876372	316386	Bladder cancer	7	0.0065	8.914e-10	290198	ukb-bub35-APOA	APOA || id:ukb-bub35-APOA	TRUE	0.000564005	0.000118898	34.5078
rs77712507	A	G	A	G	-0.1012	-0.0207876	0.0722864	0.07669	finngen_R10_C3_BLADDER_EXALLC	16	0.739816	0.062595	316386	Bladder cancer	16	0.0049	8.98e-95	290198	ukb-bub35-APOA	APOA || id:ukb-bub35-APOA	TRUE	8.35067e-49	0.0013736	399.163
rs7794796	T	C	T	C	-0.0183	0.0769493	0.344192	0.2996	finngen_R10_C3_BLADDER_EXALLC	7	0.0189692	0.0327983	316386	Bladder cancer	7	0.0027	7.065e-12	290198	ukb-bub35-APOA	APOA || id:ukb-bub35-APOA	TRUE	0.00106758	0.000151185	43.88
rs78132593	A	C	A	C	0.0388	0.0644152	0.209774	0.1881	finngen_R10_C3_BLADDER_EXALLC	1	0.106592	0.0399176	316386	Bladder cancer	1	0.0031	7.314e-37	290198	ukb-bub35-APOA	APOA || id:ukb-bub35-APOA	TRUE	2.33182e-15	0.00049911	144.912
rs78296522	A	C	A	C	0.0748	-0.0531468	0.0444425	0.05215	finngen_R10_C3_BLADDER_EXALLC	11	0.487479	0.0765447	316386	Bladder cancer	11	0.0061	1.964e-34	290198	ukb-bub35-APOA	APOA || id:ukb-bub35-APOA	TRUE	5.52605e-17	0.000475213	137.971
rs7844647	C	T	C	T	0.0168	0.0362758	0.2794	0.2587	finngen_R10_C3_BLADDER_EXALLC	8	0.320237	0.0364958	316386	Bladder cancer	8	0.0028	2.615e-09	290198	ukb-bub35-APOA	APOA || id:ukb-bub35-APOA	TRUE	0.000266709	0.00011365	32.9845
rs7952521	A	G	A	G	0.0297	0.0173566	0.105425	0.1247	finngen_R10_C3_BLADDER_EXALLC	11	0.72683	0.0496832	316386	Bladder cancer	11	0.0042	1.474e-12	290198	ukb-bub35-APOA	APOA || id:ukb-bub35-APOA	TRUE	1.14303e-06	0.000166381	48.2911
rs79940707	T	C	T	C	0.02	0.01272	0.151706	0.1616	finngen_R10_C3_BLADDER_EXALLC	16	0.759938	0.0416282	316386	Bladder cancer	16	0.0035	8.134e-09	290198	ukb-bub35-APOA	APOA || id:ukb-bub35-APOA	TRUE	9.02252e-05	0.000102953	29.8796
rs8029797	A	T	A	T	0.0158	-0.016302	0.323576	0.318	finngen_R10_C3_BLADDER_EXALLC	15	0.629854	0.0338263	316386	Bladder cancer	15	0.0027	3.003e-09	290198	ukb-bub35-APOA	APOA || id:ukb-bub35-APOA	TRUE	9.90802e-05	0.00010928	31.716
rs8070063	T	G	T	G	-0.0163	0.0152436	0.460439	0.5532	finngen_R10_C3_BLADDER_EXALLC	17	0.635628	0.0321717	316386	Bladder cancer	17	0.0025	1.107e-10	290198	ukb-bub35-APOA	APOA || id:ukb-bub35-APOA	TRUE	1.18161e-05	0.000132013	38.3148
rs8103728	G	C	G	C	0.0246	0.0646241	0.332595	0.3333	finngen_R10_C3_BLADDER_EXALLC	19	0.0494254	0.0328892	316386	Bladder cancer	19	0.0027	2.04e-20	290198	ukb-bub35-APOA	APOA || id:ukb-bub35-APOA	TRUE	1.78211e-07	0.000268661	77.9854
rs814573	T	A	T	A	-0.0998	0.153312	0.189945	0.1963	finngen_R10_C3_BLADDER_EXALLC	19	0.156504	0.1082	316386	Bladder cancer	19	0.0033	9.08e-200	290198	ukb-bub35-APOA	APOA || id:ukb-bub35-APOA	TRUE	1.52984e-96	0.00306502	892.191
rs867772	G	A	G	A	0.0295	-0.0145438	0.309765	0.7106	finngen_R10_C3_BLADDER_EXALLC	1	0.674365	0.0346145	316386	Bladder cancer	1	0.0027	7.928e-28	290198	ukb-bub35-APOA	APOA || id:ukb-bub35-APOA	TRUE	2.96962e-14	0.000372137	108.033
rs878825	C	T	C	T	-0.0356	-0.0935294	0.2047	0.1922	finngen_R10_C3_BLADDER_EXALLC	22	0.00604853	0.0340709	316386	Bladder cancer	22	0.0031	3.724e-30	290198	ukb-bub35-APOA	APOA || id:ukb-bub35-APOA	TRUE	1.61192e-10	0.000412647	119.798
rs921919	A	G	A	G	-0.0407	-0.019499	0.345561	0.6708	finngen_R10_C3_BLADDER_EXALLC	12	0.538366	0.031691	316386	Bladder cancer	12	0.0027	1.111e-49	290198	ukb-bub35-APOA	APOA || id:ukb-bub35-APOA	TRUE	1.32378e-25	0.000749226	217.585
rs9306	C	T	C	T	-0.0149	0.0162855	0.430369	0.4192	finngen_R10_C3_BLADDER_EXALLC	6	0.606038	0.0315771	316386	Bladder cancer	6	0.0026	9.677e-09	290198	ukb-bub35-APOA	APOA || id:ukb-bub35-APOA	TRUE	0.000155567	0.000108852	31.5919
rs9381118	C	T	C	T	-0.0179	-0.0394629	0.261816	0.7331	finngen_R10_C3_BLADDER_EXALLC	6	0.285806	0.0369722	316386	Bladder cancer	6	0.0028	3.29e-10	290198	ukb-bub35-APOA	APOA || id:ukb-bub35-APOA	TRUE	0.00010506	0.00012385	35.9453
rs9426827	C	T	C	T	0.019	0.0456736	0.471199	0.4663	finngen_R10_C3_BLADDER_EXALLC	1	0.145497	0.0313774	316386	Bladder cancer	1	0.0025	3.358e-14	290198	ukb-bub35-APOA	APOA || id:ukb-bub35-APOA	TRUE	7.40205e-06	0.000179901	52.216
rs9471972	A	G	A	G	0.0285	0.00950879	0.4626	0.5399	finngen_R10_C3_BLADDER_EXALLC	6	0.764214	0.0317011	316386	Bladder cancer	6	0.0025	4.559e-30	290198	ukb-bub35-APOA	APOA || id:ukb-bub35-APOA	TRUE	1.0145e-15	0.000403853	117.244
rs9647335	T	A	T	A	0.0346	-0.00364543	0.18935	0.1973	finngen_R10_C3_BLADDER_EXALLC	3	0.93929	0.047864	316386	Bladder cancer	3	0.0032	1.358e-27	290198	ukb-bub35-APOA	APOA || id:ukb-bub35-APOA	TRUE	8.78755e-15	0.00036752	106.692
rs9817452	T	G	T	G	0.0198	0.00926083	0.37999	0.3896	finngen_R10_C3_BLADDER_EXALLC	3	0.783605	0.0337218	316386	Bladder cancer	3	0.0026	2.011e-14	290198	ukb-bub35-APOA	APOA || id:ukb-bub35-APOA	TRUE	1.09769e-07	0.000184727	53.617
rs9953300	A	G	A	G	0.1376	0.0446982	0.0163102	0.01431	finngen_R10_C3_BLADDER_EXALLC	18	0.833372	0.212465	316386	Bladder cancer	18	0.0105	2.949e-39	290198	ukb-bub35-APOA	APOA || id:ukb-bub35-APOA	TRUE	1.18642e-20	0.000607553	176.417
rs9968117	T	C	T	C	0.0261	0.0708346	0.125013	0.1074	finngen_R10_C3_BLADDER_EXALLC	3	0.18311	0.0532095	316386	Bladder cancer	3	0.0038	4.7e-12	290198	ukb-bub35-APOA	APOA || id:ukb-bub35-APOA	TRUE	5.3562e-05	0.000149028	43.2538
rs1007205	C	T	C	T	0.0462	0.0278468	0.360611	0.6963	finngen_R10_C3_BLADDER_EXALLC	1	0.430824	0.0353483	316386	Bladder cancer	1	0.0025	5.503e-77	317412	ukb-bub35-APOB	APOB || id:ukb-bub35-APOB	TRUE	7.76239e-36	0.000984279	312.728
rs10079286	A	G	A	G	-0.0162	0.0279207	0.212231	0.2229	finngen_R10_C3_BLADDER_EXALLC	5	0.42618	0.0350875	316386	Bladder cancer	5	0.0029	2.524e-08	317412	ukb-bub35-APOB	APOB || id:ukb-bub35-APOB	TRUE	0.000715306	8.77542e-05	27.8565
rs10087526	G	T	G	T	0.0284	-0.0434234	0.19748	0.1656	finngen_R10_C3_BLADDER_EXALLC	8	0.247227	0.0375274	316386	Bladder cancer	8	0.003	1.916e-21	317412	ukb-bub35-APOB	APOB || id:ukb-bub35-APOB	TRUE	4.3754e-09	0.00025565	81.1666
rs10145740	T	C	T	C	-0.0199	0.0154393	0.248175	0.2546	finngen_R10_C3_BLADDER_EXALLC	14	0.698662	0.0398817	316386	Bladder cancer	14	0.0028	5.994e-13	317412	ukb-bub35-APOB	APOB || id:ukb-bub35-APOB	TRUE	2.06112e-06	0.000147778	46.9133
rs10187080	A	G	A	G	-0.0168	0.0167057	0.378055	0.3834	finngen_R10_C3_BLADDER_EXALLC	2	0.616013	0.0333109	316386	Bladder cancer	2	0.0024	6.151e-12	317412	ukb-bub35-APOB	APOB || id:ukb-bub35-APOB	TRUE	4.41767e-06	0.000132726	42.1341
rs10423733	C	T	C	T	-0.1345	0.0355364	0.187825	0.1738	finngen_R10_C3_BLADDER_EXALLC	19	0.423245	0.0443759	316386	Bladder cancer	19	0.0031	1e-200	317412	ukb-bub35-APOB	APOB || id:ukb-bub35-APOB	TRUE	1.74284e-198	0.00551922	1761.58
rs10451244	C	T	C	T	0.0175	-0.0261748	0.192427	0.2045	finngen_R10_C3_BLADDER_EXALLC	17	0.555552	0.0444046	316386	Bladder cancer	17	0.003	6.748e-09	317412	ukb-bub35-APOB	APOB || id:ukb-bub35-APOB	TRUE	0.000212041	9.51818e-05	30.2145
rs10500834	T	A	T	A	0.0257	-0.0403134	0.276197	0.2843	finngen_R10_C3_BLADDER_EXALLC	11	0.206963	0.0319451	316386	Bladder cancer	11	0.0027	2.755e-21	317412	ukb-bub35-APOB	APOB || id:ukb-bub35-APOB	TRUE	5.48432e-09	0.00026408	83.8438
rs1062196	C	T	C	T	-0.0131	-0.0115057	0.447772	0.411	finngen_R10_C3_BLADDER_EXALLC	3	0.713751	0.0313658	316386	Bladder cancer	3	0.0024	3.934e-08	317412	ukb-bub35-APOB	APOB || id:ukb-bub35-APOB	TRUE	0.000322106	8.48688e-05	26.9405
rs10810657	A	T	A	T	-0.0178	-0.0220362	0.395944	0.4172	finngen_R10_C3_BLADDER_EXALLC	9	0.481893	0.0313343	316386	Bladder cancer	9	0.0025	9.561e-13	317412	ukb-bub35-APOB	APOB || id:ukb-bub35-APOB	TRUE	5.82346e-06	0.000151559	48.1135
rs10835849	C	T	C	T	0.0191	0.0646637	0.154997	0.1605	finngen_R10_C3_BLADDER_EXALLC	11	0.0947589	0.038702	316386	Bladder cancer	11	0.0033	6.474e-09	317412	ukb-bub35-APOB	APOB || id:ukb-bub35-APOB	TRUE	0.00365075	9.55605e-05	30.3347
rs10846740	C	T	C	T	-0.0319	0.0144243	0.148194	0.8384	finngen_R10_C3_BLADDER_EXALLC	12	0.745404	0.0444227	316386	Bladder cancer	12	0.0035	9.252e-20	317412	ukb-bub35-APOB	APOB || id:ukb-bub35-APOB	TRUE	5.31613e-10	0.000256911	81.5671
rs10900446	A	G	A	G	0.0136	0.000733254	0.38653	0.3609	finngen_R10_C3_BLADDER_EXALLC	1	0.981914	0.0323456	316386	Bladder cancer	1	0.0025	3.381e-08	317412	ukb-bub35-APOB	APOB || id:ukb-bub35-APOB	TRUE	0.000129484	8.77171e-05	27.8447
rs10910476	T	C	T	C	0.0189	0.0375384	0.455747	0.545	finngen_R10_C3_BLADDER_EXALLC	1	0.228148	0.0311485	316386	Bladder cancer	1	0.0024	4.218e-15	317412	ukb-bub35-APOB	APOB || id:ukb-bub35-APOB	TRUE	2.46608e-06	0.000177206	56.2569
rs10953260	C	T	C	T	0.0247	-0.0166751	0.188268	0.8149	finngen_R10_C3_BLADDER_EXALLC	7	0.700364	0.0433312	316386	Bladder cancer	7	0.0031	7.433e-16	317412	ukb-bub35-APOB	APOB || id:ukb-bub35-APOB	TRUE	8.46382e-08	0.000186472	59.199
rs10953298	T	C	T	C	-0.022	0.0383634	0.232554	0.2485	finngen_R10_C3_BLADDER_EXALLC	7	0.289457	0.0362153	316386	Bladder cancer	7	0.0028	6.938e-15	317412	ukb-bub35-APOB	APOB || id:ukb-bub35-APOB	TRUE	1.57482e-06	0.000172762	54.8457
rs11065979	T	C	T	C	-0.0171	-0.0260559	0.421069	0.4407	finngen_R10_C3_BLADDER_EXALLC	12	0.417639	0.032147	316386	Bladder cancer	12	0.0024	2.36e-12	317412	ukb-bub35-APOB	APOB || id:ukb-bub35-APOB	TRUE	8.18357e-06	0.000142562	45.2569
rs11122454	T	C	T	C	-0.0268	-0.0113332	0.402567	0.6084	finngen_R10_C3_BLADDER_EXALLC	1	0.719153	0.0315169	316386	Bladder cancer	1	0.0025	1.043e-27	317412	ukb-bub35-APOB	APOB || id:ukb-bub35-APOB	TRUE	2.49633e-13	0.000345483	109.698
rs111575111	T	C	T	C	0.015	0.0510058	0.265932	0.2566	finngen_R10_C3_BLADDER_EXALLC	18	0.13658	0.0342632	316386	Bladder cancer	18	0.0027	3.225e-08	317412	ukb-bub35-APOB	APOB || id:ukb-bub35-APOB	TRUE	0.0040835	8.78455e-05	27.8855
rs11188604	G	T	G	T	-0.016	0.0264072	0.355585	0.3272	finngen_R10_C3_BLADDER_EXALLC	10	0.424002	0.0330297	316386	Bladder cancer	10	0.0025	1.426e-10	317412	ukb-bub35-APOB	APOB || id:ukb-bub35-APOB	TRUE	7.62381e-05	0.000117322	37.2435
rs111962739	T	C	T	C	0.0262	-0.00345356	0.154915	0.1881	finngen_R10_C3_BLADDER_EXALLC	2	0.931171	0.0399849	316386	Bladder cancer	2	0.0033	2.184e-15	317412	ukb-bub35-APOB	APOB || id:ukb-bub35-APOB	TRUE	2.88732e-08	0.000179732	57.0591
rs112170089	A	G	A	G	0.0546	-0.0274696	0.020805	0.01227	finngen_R10_C3_BLADDER_EXALLC	6	0.826435	0.125274	316386	Bladder cancer	6	0.0087	3.364e-10	317412	ukb-bub35-APOB	APOB || id:ukb-bub35-APOB	TRUE	1.87873e-05	0.000121465	38.559
rs113177823	A	G	A	G	-0.0483	0.00433722	0.0530221	0.05112	finngen_R10_C3_BLADDER_EXALLC	3	0.946908	0.0651331	316386	Bladder cancer	3	0.0053	1.583e-19	317412	ukb-bub35-APOB	APOB || id:ukb-bub35-APOB	TRUE	1.64398e-10	0.000234272	74.3778
rs113330691	A	G	A	G	-0.3385	-0.149867	0.0343574	0.02352	finngen_R10_C3_BLADDER_EXALLC	19	0.156887	0.105867	316386	Bladder cancer	19	0.0065	1e-200	317412	ukb-bub35-APOB	APOB || id:ukb-bub35-APOB	TRUE	9.43638e-280	0.00760298	2431.75
rs113965199	T	G	T	G	-0.0388	0.0540359	0.0307275	0.03681	finngen_R10_C3_BLADDER_EXALLC	19	0.498996	0.0799264	316386	Bladder cancer	19	0.007	2.515e-08	317412	ukb-bub35-APOB	APOB || id:ukb-bub35-APOB	TRUE	0.000586658	8.9674e-05	28.466
rs114165349	C	G	C	G	0.1249	0.0475042	0.0222082	0.02147	finngen_R10_C3_BLADDER_EXALLC	1	0.575141	0.0847538	316386	Bladder cancer	1	0.008	1.643e-54	317412	ukb-bub35-APOB	APOB || id:ukb-bub35-APOB	TRUE	2.09976e-26	0.000677508	215.194
rs114863007	A	G	A	G	-0.0306	-0.0593634	0.0907189	0.08078	finngen_R10_C3_BLADDER_EXALLC	6	0.182028	0.0444824	316386	Bladder cancer	6	0.0041	1.194e-13	317412	ukb-bub35-APOB	APOB || id:ukb-bub35-APOB	TRUE	1.50078e-05	0.000154479	49.0407
rs11487400	A	G	A	G	0.0152	0.000602496	0.274916	0.2648	finngen_R10_C3_BLADDER_EXALLC	1	0.986103	0.0345901	316386	Bladder cancer	1	0.0027	2.367e-08	317412	ukb-bub35-APOB	APOB || id:ukb-bub35-APOB	TRUE	7.33569e-05	9.21097e-05	29.2392
rs11588341	G	A	G	A	0.0188	-0.0348358	0.439411	0.547	finngen_R10_C3_BLADDER_EXALLC	1	0.275926	0.0319736	316386	Bladder cancer	1	0.0024	1.019e-14	317412	ukb-bub35-APOB	APOB || id:ukb-bub35-APOB	TRUE	1.90448e-06	0.000174125	55.2786
rs11621792	T	C	T	C	0.0271	0.00434049	0.442404	0.4693	finngen_R10_C3_BLADDER_EXALLC	14	0.892949	0.0322536	316386	Bladder cancer	14	0.0024	4.946e-29	317412	ukb-bub35-APOB	APOB || id:ukb-bub35-APOB	TRUE	3.21751e-15	0.000362332	115.05
rs116293108	A	G	A	G	0.0458	0.180037	0.0326804	0.02658	finngen_R10_C3_BLADDER_EXALLC	1	0.262947	0.160826	316386	Bladder cancer	1	0.007	4.504e-11	317412	ukb-bub35-APOB	APOB || id:ukb-bub35-APOB	TRUE	0.00012792	0.000132623	42.1014
rs11641811	A	C	A	C	0.0217	0.0479981	0.472402	0.4918	finngen_R10_C3_BLADDER_EXALLC	16	0.132143	0.0318775	316386	Bladder cancer	16	0.0024	1.191e-19	317412	ukb-bub35-APOB	APOB || id:ukb-bub35-APOB	TRUE	1.02401e-07	0.000234728	74.5224
rs116692022	G	A	G	A	0.0645	0.124494	0.0126592	0.01022	finngen_R10_C3_BLADDER_EXALLC	4	0.584265	0.227525	316386	Bladder cancer	4	0.0109	3.319e-09	317412	ukb-bub35-APOB	APOB || id:ukb-bub35-APOB	TRUE	0.000148498	0.000103997	33.0133
rs116734477	T	C	T	C	-0.0796	-0.172574	0.0400676	0.02965	finngen_R10_C3_BLADDER_EXALLC	5	0.0565679	0.0905124	316386	Bladder cancer	5	0.006	1.226e-39	317412	ukb-bub35-APOB	APOB || id:ukb-bub35-APOB	TRUE	1.03032e-15	0.000487405	154.783
rs11673465	C	T	C	T	0.0162	0.0696707	0.208981	0.2444	finngen_R10_C3_BLADDER_EXALLC	19	0.0589251	0.0368872	316386	Bladder cancer	19	0.0029	3.569e-08	317412	ukb-bub35-APOB	APOB || id:ukb-bub35-APOB	TRUE	0.00905025	8.67668e-05	27.5431
rs11673631	C	G	C	G	0.0427	0.0476	0.0417589	0.03067	finngen_R10_C3_BLADDER_EXALLC	19	0.529832	0.0757645	316386	Bladder cancer	19	0.006	1.632e-12	317412	ukb-bub35-APOB	APOB || id:ukb-bub35-APOB	TRUE	4.57433e-06	0.000145918	46.3227
rs1169288	C	A	C	A	0.0332	0.0132792	0.314821	0.3374	finngen_R10_C3_BLADDER_EXALLC	12	0.683702	0.0325937	316386	Bladder cancer	12	0.0026	8.52e-38	317412	ukb-bub35-APOB	APOB || id:ukb-bub35-APOB	TRUE	2.48461e-18	0.000475526	151.008
rs117664574	G	C	G	C	-0.0718	0.172994	0.0257474	0.02965	finngen_R10_C3_BLADDER_EXALLC	19	0.107937	0.107614	316386	Bladder cancer	19	0.0077	1.202e-20	317412	ukb-bub35-APOB	APOB || id:ukb-bub35-APOB	TRUE	5.02918e-08	0.000258633	82.1139
rs11768269	C	T	C	T	0.0187	-0.0462247	0.186287	0.1779	finngen_R10_C3_BLADDER_EXALLC	7	0.225196	0.0381132	316386	Bladder cancer	7	0.0031	1.173e-09	317412	ukb-bub35-APOB	APOB || id:ukb-bub35-APOB	TRUE	0.000664996	0.000106015	33.6538
rs117753190	G	C	G	C	0.1094	-0.0289791	0.0348146	0.02556	finngen_R10_C3_BLADDER_EXALLC	17	0.846187	0.149388	316386	Bladder cancer	17	0.0066	1.53e-62	317412	ukb-bub35-APOB	APOB || id:ukb-bub35-APOB	TRUE	5.69005e-31	0.000804335	255.509
rs11779535	A	G	A	G	0.019	-0.0473213	0.136458	0.1534	finngen_R10_C3_BLADDER_EXALLC	8	0.337775	0.0493665	316386	Bladder cancer	8	0.0035	4.508e-08	317412	ukb-bub35-APOB	APOB || id:ukb-bub35-APOB	TRUE	0.00159376	8.50785e-05	27.0071
rs11781667	T	G	T	G	0.0259	-0.102802	0.356409	0.3732	finngen_R10_C3_BLADDER_EXALLC	8	0.00165924	0.0326845	316386	Bladder cancer	8	0.0025	2.449e-25	317412	ukb-bub35-APOB	APOB || id:ukb-bub35-APOB	TRUE	3.51639e-07	0.000307743	97.7108
rs118039278	A	G	A	G	0.1278	0.00328385	0.0754961	0.07464	finngen_R10_C3_BLADDER_EXALLC	6	0.965019	0.0748776	316386	Bladder cancer	6	0.0045	1.8e-179	317412	ukb-bub35-APOB	APOB || id:ukb-bub35-APOB	TRUE	3.26782e-89	0.00227995	725.332
rs12054451	G	T	G	T	0.0195	0.0353993	0.267662	0.2986	finngen_R10_C3_BLADDER_EXALLC	3	0.335762	0.0367757	316386	Bladder cancer	3	0.0027	8.371e-13	317412	ukb-bub35-APOB	APOB || id:ukb-bub35-APOB	TRUE	9.80597e-06	0.000149072	47.3242
rs12208357	T	C	T	C	0.0794	-0.00137108	0.0675445	0.06237	finngen_R10_C3_BLADDER_EXALLC	6	0.983655	0.0669249	316386	Bladder cancer	6	0.0047	6.84e-63	317412	ukb-bub35-APOB	APOB || id:ukb-bub35-APOB	TRUE	9.35415e-33	0.000794125	252.264
rs12445804	A	G	A	G	0.0355	0.0469029	0.0771298	0.06851	finngen_R10_C3_BLADDER_EXALLC	16	0.347223	0.0498973	316386	Bladder cancer	16	0.0046	9.39e-15	317412	ukb-bub35-APOB	APOB || id:ukb-bub35-APOB	TRUE	1.69114e-06	0.000179411	56.9571
rs12466268	C	A	C	A	0.0291	-0.0311664	0.261941	0.2454	finngen_R10_C3_BLADDER_EXALLC	2	0.433699	0.0398101	316386	Bladder cancer	2	0.0027	7.13e-27	317412	ukb-bub35-APOB	APOB || id:ukb-bub35-APOB	TRUE	1.66063e-12	0.000327424	103.962
rs12471768	C	T	C	T	0.0179	-0.00936629	0.299729	0.7168	finngen_R10_C3_BLADDER_EXALLC	2	0.799047	0.0367911	316386	Bladder cancer	2	0.0026	6.782e-12	317412	ukb-bub35-APOB	APOB || id:ukb-bub35-APOB	TRUE	2.81431e-06	0.000134503	42.6982
rs1250240	G	A	G	A	0.0147	0.103983	0.268723	0.7669	finngen_R10_C3_BLADDER_EXALLC	2	0.0082319	0.0393516	316386	Bladder cancer	2	0.0027	4.443e-08	317412	ukb-bub35-APOB	APOB || id:ukb-bub35-APOB	TRUE	0.0480807	8.49281e-05	26.9593
rs12543764	C	T	C	T	-0.0262	-0.00611011	0.18525	0.1881	finngen_R10_C3_BLADDER_EXALLC	8	0.870085	0.0373592	316386	Bladder cancer	8	0.0031	1.773e-17	317412	ukb-bub35-APOB	APOB || id:ukb-bub35-APOB	TRUE	4.75923e-09	0.000207212	65.7848
rs12614487	T	C	T	C	-0.0301	0.10843	0.0784995	0.06339	finngen_R10_C3_BLADDER_EXALLC	2	0.102727	0.0664491	316386	Bladder cancer	2	0.0045	1.502e-11	317412	ukb-bub35-APOB	APOB || id:ukb-bub35-APOB	TRUE	0.000355565	0.000131077	41.6105
rs12638256	G	A	G	A	-0.0175	0.0654064	0.462222	0.5644	finngen_R10_C3_BLADDER_EXALLC	3	0.0439663	0.0324692	316386	Bladder cancer	3	0.0024	3.385e-13	317412	ukb-bub35-APOB	APOB || id:ukb-bub35-APOB	TRUE	0.000194459	0.000152251	48.3333
rs12691088	A	G	A	G	0.3073	-0.141473	0.020082	0.02249	finngen_R10_C3_BLADDER_EXALLC	19	0.115537	0.0898934	316386	Bladder cancer	19	0.009	1e-200	317412	ukb-bub35-APOB	APOB || id:ukb-bub35-APOB	TRUE	5.1462e-117	0.00371665	1184.1
rs12701710	A	G	A	G	-0.0206	0.0473373	0.213416	0.2188	finngen_R10_C3_BLADDER_EXALLC	7	0.185736	0.0357722	316386	Bladder cancer	7	0.0029	1.175e-12	317412	ukb-bub35-APOB	APOB || id:ukb-bub35-APOB	TRUE	4.46075e-05	0.000142474	45.2292
rs12746961	T	C	T	C	-0.1678	0.0761716	0.0912184	0.07669	finngen_R10_C3_BLADDER_EXALLC	1	0.279859	0.0704877	316386	Bladder cancer	1	0.0041	1e-200	317412	ukb-bub35-APOB	APOB || id:ukb-bub35-APOB	TRUE	4.706e-174	0.00466827	1488.7
rs12750160	T	C	T	C	-0.2789	0.420386	0.0119668	0.01125	finngen_R10_C3_BLADDER_EXALLC	1	0.183593	0.316134	316386	Bladder cancer	1	0.0114	2.54e-133	317412	ukb-bub35-APOB	APOB || id:ukb-bub35-APOB	TRUE	5.22782e-60	0.0018394	584.92
rs12897637	C	T	C	T	0.0182	0.0439368	0.162287	0.1483	finngen_R10_C3_BLADDER_EXALLC	14	0.339005	0.0459526	316386	Bladder cancer	14	0.0032	2.144e-08	317412	ukb-bub35-APOB	APOB || id:ukb-bub35-APOB	TRUE	0.000832655	9.00641e-05	28.5898
rs12933677	C	T	C	T	-0.023	-0.00351332	0.460959	0.4836	finngen_R10_C3_BLADDER_EXALLC	16	0.91141	0.0315775	316386	Bladder cancer	16	0.0024	1.236e-21	317412	ukb-bub35-APOB	APOB || id:ukb-bub35-APOB	TRUE	2.20323e-11	0.000262887	83.465
rs12980022	C	T	C	T	-0.016	0.000728487	0.237814	0.2423	finngen_R10_C3_BLADDER_EXALLC	19	0.986387	0.042696	316386	Bladder cancer	19	0.0028	1.295e-08	317412	ukb-bub35-APOB	APOB || id:ukb-bub35-APOB	TRUE	5.69298e-05	9.28044e-05	29.4598
rs13066351	T	C	T	C	-0.0416	-0.0285871	0.0821839	0.08384	finngen_R10_C3_BLADDER_EXALLC	3	0.621649	0.0579255	316386	Bladder cancer	3	0.0043	9.912e-22	317412	ukb-bub35-APOB	APOB || id:ukb-bub35-APOB	TRUE	8.83139e-11	0.000261071	82.8883
rs13076933	G	T	G	T	-0.0259	-0.0166737	0.251287	0.2515	finngen_R10_C3_BLADDER_EXALLC	3	0.63423	0.0350449	316386	Bladder cancer	3	0.0028	5.559e-21	317412	ukb-bub35-APOB	APOB || id:ukb-bub35-APOB	TRUE	5.70264e-10	0.000252415	80.1392
rs13192012	T	C	T	C	0.0146	0.0301433	0.337421	0.3078	finngen_R10_C3_BLADDER_EXALLC	6	0.353718	0.032503	316386	Bladder cancer	6	0.0025	7.148e-09	317412	ukb-bub35-APOB	APOB || id:ukb-bub35-APOB	TRUE	0.000520889	9.53115e-05	30.2557
rs13234407	A	G	A	G	-0.023	0.0267549	0.484287	0.4468	finngen_R10_C3_BLADDER_EXALLC	7	0.391073	0.0311948	316386	Bladder cancer	7	0.0024	4.857e-22	317412	ukb-bub35-APOB	APOB || id:ukb-bub35-APOB	TRUE	7.10826e-10	0.000264239	83.8942
rs13263353	A	G	A	G	-0.0155	0.0107966	0.243329	0.2607	finngen_R10_C3_BLADDER_EXALLC	8	0.766344	0.0363326	316386	Bladder cancer	8	0.0028	2.685e-08	317412	ukb-bub35-APOB	APOB || id:ukb-bub35-APOB	TRUE	0.000214914	8.84697e-05	28.0836
rs13389219	T	C	T	C	-0.0231	0.00314704	0.394877	0.4356	finngen_R10_C3_BLADDER_EXALLC	2	0.923035	0.0325742	316386	Bladder cancer	2	0.0024	3.81e-21	317412	ukb-bub35-APOB	APOB || id:ukb-bub35-APOB	TRUE	1.67715e-11	0.000255011	80.9638
rs138026891	T	C	T	C	-0.0919	-0.00431474	0.0102142	0.01125	finngen_R10_C3_BLADDER_EXALLC	2	0.972409	0.12475	316386	Bladder cancer	2	0.0118	8.127e-15	317412	ukb-bub35-APOB	APOB || id:ukb-bub35-APOB	TRUE	4.30345e-08	0.000170768	54.2127
rs138495951	A	G	A	G	-0.0892	-0.256665	0.0123069	0.01534	finngen_R10_C3_BLADDER_EXALLC	4	0.43296	0.327322	316386	Bladder cancer	4	0.0117	3.141e-14	317412	ukb-bub35-APOB	APOB || id:ukb-bub35-APOB	TRUE	1.35522e-06	0.000193433	61.4094
rs138658504	A	G	A	G	-0.0454	-0.0134317	0.0803995	0.07771	finngen_R10_C3_BLADDER_EXALLC	2	0.81655	0.0578991	316386	Bladder cancer	2	0.0044	3.342e-25	317412	ukb-bub35-APOB	APOB || id:ukb-bub35-APOB	TRUE	1.03659e-12	0.000304785	96.7714
rs139369546	T	C	T	C	0.0668	-0.180194	0.0110368	0.01227	finngen_R10_C3_BLADDER_EXALLC	12	0.584376	0.32942	316386	Bladder cancer	12	0.0118	1.569e-08	317412	ukb-bub35-APOB	APOB || id:ukb-bub35-APOB	TRUE	0.000303229	9.74106e-05	30.9221
rs141453190	T	C	T	C	-0.0508	0.0558555	0.030267	0.01943	finngen_R10_C3_BLADDER_EXALLC	19	0.619373	0.112444	316386	Bladder cancer	19	0.0069	2.365e-13	317412	ukb-bub35-APOB	APOB || id:ukb-bub35-APOB	TRUE	1.23435e-06	0.000151488	48.0912
rs143327185	A	G	A	G	0.0467	0.101069	0.0300797	0.0317	finngen_R10_C3_BLADDER_EXALLC	6	0.283765	0.0942896	316386	Bladder cancer	6	0.0071	3.54e-11	317412	ukb-bub35-APOB	APOB || id:ukb-bub35-APOB	TRUE	0.000100852	0.000127255	40.397
rs1434282	T	C	T	C	0.0146	0.00434417	0.273033	0.7147	finngen_R10_C3_BLADDER_EXALLC	1	0.89969	0.0344631	316386	Bladder cancer	1	0.0027	4.88e-08	317412	ukb-bub35-APOB	APOB || id:ukb-bub35-APOB	TRUE	0.000190533	8.46185e-05	26.861
rs145730801	C	T	C	T	0.046	0.125981	0.0424122	0.0501	finngen_R10_C3_BLADDER_EXALLC	14	0.581114	0.228326	316386	Bladder cancer	14	0.006	1.108e-14	317412	ukb-bub35-APOB	APOB || id:ukb-bub35-APOB	TRUE	5.00504e-07	0.000171876	54.5645
rs1471251	T	A	T	A	0.0214	0.034096	0.39467	0.3671	finngen_R10_C3_BLADDER_EXALLC	4	0.287978	0.0320883	316386	Bladder cancer	4	0.0024	2.004e-18	317412	ukb-bub35-APOB	APOB || id:ukb-bub35-APOB	TRUE	2.89449e-08	0.000218818	69.4704
rs147351845	T	C	T	C	0.0278	0.0806778	0.063351	0.06237	finngen_R10_C3_BLADDER_EXALLC	19	0.211219	0.0645309	316386	Bladder cancer	19	0.005	2.43e-08	317412	ukb-bub35-APOB	APOB || id:ukb-bub35-APOB	TRUE	0.00233837	9.1717e-05	29.1146
rs147539187	G	C	G	C	-0.0263	-0.0473303	0.0760835	0.05317	finngen_R10_C3_BLADDER_EXALLC	6	0.636671	0.1002	316386	Bladder cancer	6	0.0045	7.864e-09	317412	ukb-bub35-APOB	APOB || id:ukb-bub35-APOB	TRUE	0.000147678	9.72444e-05	30.8694
rs148601586	G	C	G	C	0.2358	0.0565174	0.0128598	0.01227	finngen_R10_C3_BLADDER_EXALLC	19	0.849032	0.296907	316386	Bladder cancer	19	0.0107	8.68e-107	317412	ukb-bub35-APOB	APOB || id:ukb-bub35-APOB	TRUE	1.00563e-53	0.00141166	448.709
rs149394327	C	G	C	G	0.0941	-0.0283463	0.0294337	0.03988	finngen_R10_C3_BLADDER_EXALLC	17	0.855338	0.155482	316386	Bladder cancer	17	0.0071	2.781e-40	317412	ukb-bub35-APOB	APOB || id:ukb-bub35-APOB	TRUE	2.60297e-20	0.000505917	160.664
rs149661872	T	C	T	C	0.2717	-0.00866291	0.0101544	0.01329	finngen_R10_C3_BLADDER_EXALLC	19	0.952826	0.146436	316386	Bladder cancer	19	0.0119	8.19e-116	317412	ukb-bub35-APOB	APOB || id:ukb-bub35-APOB	TRUE	3.23802e-58	0.00148399	471.733
rs150272003	G	T	G	T	-0.0642	-0.122183	0.0128806	0.01943	finngen_R10_C3_BLADDER_EXALLC	12	0.336729	0.127188	316386	Bladder cancer	12	0.0107	2.256e-09	317412	ukb-bub35-APOB	APOB || id:ukb-bub35-APOB	TRUE	0.00037186	0.000104811	33.2715
rs150820726	T	A	T	A	0.0766	-0.0515316	0.0100628	0.02045	finngen_R10_C3_BLADDER_EXALLC	19	0.492654	0.0751087	316386	Bladder cancer	19	0.0123	5.53e-10	317412	ukb-bub35-APOB	APOB || id:ukb-bub35-APOB	TRUE	9.06246e-05	0.0001169	37.1095
rs1510226	C	T	C	T	0.1366	0.143639	0.0193215	0.01125	finngen_R10_C3_BLADDER_EXALLC	6	0.327759	0.146774	316386	Bladder cancer	6	0.0088	6.947e-55	317412	ukb-bub35-APOB	APOB || id:ukb-bub35-APOB	TRUE	9.28981e-25	0.000707129	224.609
rs1571790	T	A	T	A	-0.0159	0.0257427	0.387759	0.4059	finngen_R10_C3_BLADDER_EXALLC	9	0.432575	0.0328019	316386	Bladder cancer	9	0.0025	9.683e-11	317412	ukb-bub35-APOB	APOB || id:ukb-bub35-APOB	TRUE	8.2138e-05	0.000120035	38.1049
rs165722	T	C	T	C	0.0144	-0.0485467	0.487422	0.502	finngen_R10_C3_BLADDER_EXALLC	22	0.121356	0.0313385	316386	Bladder cancer	22	0.0024	1.759e-09	317412	ukb-bub35-APOB	APOB || id:ukb-bub35-APOB	TRUE	0.00167311	0.000103614	32.8917
rs17185536	T	C	T	C	-0.0263	-0.0166362	0.242711	0.2454	finngen_R10_C3_BLADDER_EXALLC	6	0.669757	0.039008	316386	Bladder cancer	6	0.0028	3.673e-21	317412	ukb-bub35-APOB	APOB || id:ukb-bub35-APOB	TRUE	2.38505e-10	0.000254269	80.7279
rs17244834	T	A	T	A	0.0709	0.0240755	0.378572	0.3855	finngen_R10_C3_BLADDER_EXALLC	5	0.442747	0.0313662	316386	Bladder cancer	5	0.0025	2e-183	317412	ukb-bub35-APOB	APOB || id:ukb-bub35-APOB	TRUE	1.45353e-84	0.00236517	752.507
rs17447211	G	C	G	C	0.0197	0.0122019	0.323293	0.32	finngen_R10_C3_BLADDER_EXALLC	1	0.722632	0.034377	316386	Bladder cancer	1	0.0025	1.147e-14	317412	ukb-bub35-APOB	APOB || id:ukb-bub35-APOB	TRUE	1.06007e-07	0.000169808	53.9081
rs174564	G	A	G	A	-0.0524	-0.0269704	0.341411	0.3589	finngen_R10_C3_BLADDER_EXALLC	11	0.39207	0.0315123	316386	Bladder cancer	11	0.0025	8.95e-96	317412	ukb-bub35-APOB	APOB || id:ukb-bub35-APOB	TRUE	9.18217e-46	0.00123477	392.412
rs17476364	C	T	C	T	-0.0317	-0.0887064	0.104313	0.1012	finngen_R10_C3_BLADDER_EXALLC	10	0.178131	0.0658777	316386	Bladder cancer	10	0.0039	2.422e-16	317412	ukb-bub35-APOB	APOB || id:ukb-bub35-APOB	TRUE	1.67e-06	0.000187777	59.6136
rs1757219	C	T	C	T	0.0148	-0.01322	0.267815	0.7137	finngen_R10_C3_BLADDER_EXALLC	10	0.704482	0.0348558	316386	Bladder cancer	10	0.0027	4.256e-08	317412	ukb-bub35-APOB	APOB || id:ukb-bub35-APOB	TRUE	0.000312898	8.59032e-05	27.2689
rs17725246	C	T	C	T	0.0429	0.014149	0.185774	0.1984	finngen_R10_C3_BLADDER_EXALLC	7	0.672949	0.0335202	316386	Bladder cancer	7	0.0031	1.318e-44	317412	ukb-bub35-APOB	APOB || id:ukb-bub35-APOB	TRUE	2.59676e-21	0.000556768	176.822
rs1856066	T	C	T	C	-0.0149	-0.0240506	0.499728	0.5174	finngen_R10_C3_BLADDER_EXALLC	13	0.447211	0.0316425	316386	Bladder cancer	13	0.0024	3.529e-10	317412	ukb-bub35-APOB	APOB || id:ukb-bub35-APOB	TRUE	0.000118883	0.000111005	35.238
rs1883711	C	G	C	G	0.1431	0.0805737	0.0301658	0.03988	finngen_R10_C3_BLADDER_EXALLC	20	0.21642	0.0651836	316386	Bladder cancer	20	0.0071	4.84e-91	317412	ukb-bub35-APOB	APOB || id:ukb-bub35-APOB	TRUE	1.00377e-40	0.00119818	380.77
rs2122982	A	G	A	G	-0.0276	5.52239e-05	0.231642	0.1912	finngen_R10_C3_BLADDER_EXALLC	12	0.9988	0.0367186	316386	Bladder cancer	12	0.0028	8.432e-23	317412	ukb-bub35-APOB	APOB || id:ukb-bub35-APOB	TRUE	3.33154e-12	0.000271162	86.0929
rs2125345	C	T	C	T	-0.0213	0.0170173	0.312207	0.3129	finngen_R10_C3_BLADDER_EXALLC	17	0.648081	0.0372835	316386	Bladder cancer	17	0.0026	5.888e-16	317412	ukb-bub35-APOB	APOB || id:ukb-bub35-APOB	TRUE	4.63096e-08	0.000194845	61.8579
rs2220729	A	G	A	G	0.0138	0.0181786	0.337885	0.3517	finngen_R10_C3_BLADDER_EXALLC	12	0.580887	0.0329269	316386	Bladder cancer	12	0.0025	4.487e-08	317412	ukb-bub35-APOB	APOB || id:ukb-bub35-APOB	TRUE	0.00044929	8.521e-05	27.0488
rs2238162	T	C	T	C	-0.0316	-0.0630508	0.478576	0.5164	finngen_R10_C3_BLADDER_EXALLC	13	0.0450257	0.031456	316386	Bladder cancer	13	0.0024	2.821e-40	317412	ukb-bub35-APOB	APOB || id:ukb-bub35-APOB	TRUE	3.18686e-15	0.000498363	158.264
rs224433	T	C	T	C	-0.0249	-0.0142231	0.219915	0.227	finngen_R10_C3_BLADDER_EXALLC	20	0.715524	0.0390265	316386	Bladder cancer	20	0.0029	1.048e-17	317412	ukb-bub35-APOB	APOB || id:ukb-bub35-APOB	TRUE	6.31129e-09	0.000212728	67.5365
rs2301179	G	A	G	A	0.0156	0.0297512	0.497974	0.5215	finngen_R10_C3_BLADDER_EXALLC	10	0.354168	0.0321102	316386	Bladder cancer	10	0.0024	6.167e-11	317412	ukb-bub35-APOB	APOB || id:ukb-bub35-APOB	TRUE	8.26183e-05	0.000121678	38.6265
rs240766	A	G	A	G	-0.0152	0.052535	0.443504	0.5389	finngen_R10_C3_BLADDER_EXALLC	6	0.097798	0.0317312	316386	Bladder cancer	6	0.0024	3.136e-10	317412	ukb-bub35-APOB	APOB || id:ukb-bub35-APOB	TRUE	0.00095667	0.000114045	36.2032
rs2605108	G	A	G	A	0.0153	-0.000812805	0.331198	0.6687	finngen_R10_C3_BLADDER_EXALLC	1	0.980352	0.0330038	316386	Bladder cancer	1	0.0025	1.512e-09	317412	ukb-bub35-APOB	APOB || id:ukb-bub35-APOB	TRUE	1.65881e-05	0.000103705	32.9203
rs2617801	G	C	G	C	-0.0302	-0.0704579	0.405299	0.3681	finngen_R10_C3_BLADDER_EXALLC	19	0.0411851	0.0345101	316386	Bladder cancer	19	0.0024	5.065e-35	317412	ukb-bub35-APOB	APOB || id:ukb-bub35-APOB	TRUE	9.69687e-14	0.000439661	139.614
rs2618567	T	G	T	G	-0.0386	0.0379502	0.346262	0.6155	finngen_R10_C3_BLADDER_EXALLC	20	0.254922	0.0333342	316386	Bladder cancer	20	0.0025	1.432e-53	317412	ukb-bub35-APOB	APOB || id:ukb-bub35-APOB	TRUE	5.42193e-24	0.000674548	214.253
rs2651316	A	G	A	G	-0.0163	-0.0671033	0.248855	0.7229	finngen_R10_C3_BLADDER_EXALLC	3	0.100101	0.0408081	316386	Bladder cancer	3	0.0028	4.07e-09	317412	ukb-bub35-APOB	APOB || id:ukb-bub35-APOB	TRUE	0.00318515	9.93288e-05	31.5311
rs2721961	G	T	G	T	-0.0299	0.0106238	0.285983	0.2423	finngen_R10_C3_BLADDER_EXALLC	8	0.753526	0.0338345	316386	Bladder cancer	8	0.0027	4.615e-29	317412	ukb-bub35-APOB	APOB || id:ukb-bub35-APOB	TRUE	2.92741e-14	0.000365108	115.931
rs272838	T	C	T	C	-0.0244	0.0598427	0.16732	0.181	finngen_R10_C3_BLADDER_EXALLC	5	0.127578	0.039274	316386	Bladder cancer	5	0.0032	4.441e-14	317412	ukb-bub35-APOB	APOB || id:ukb-bub35-APOB	TRUE	1.64108e-05	0.000165896	52.6658
rs2740488	C	A	C	A	-0.0153	0.034542	0.269704	0.2495	finngen_R10_C3_BLADDER_EXALLC	9	0.379374	0.0392947	316386	Bladder cancer	9	0.0027	1.457e-08	317412	ukb-bub35-APOB	APOB || id:ukb-bub35-APOB	TRUE	0.000720818	9.22145e-05	29.2725
rs2807834	G	T	G	T	0.0218	-0.0165208	0.309266	0.7065	finngen_R10_C3_BLADDER_EXALLC	1	0.633003	0.0345982	316386	Bladder cancer	1	0.0026	2.565e-17	317412	ukb-bub35-APOB	APOB || id:ukb-bub35-APOB	TRUE	2.32533e-08	0.000203042	64.4607
rs28406917	T	C	T	C	0.0198	-0.00232278	0.416205	0.411	finngen_R10_C3_BLADDER_EXALLC	7	0.941253	0.0315188	316386	Bladder cancer	7	0.0024	3.003e-16	317412	ukb-bub35-APOB	APOB || id:ukb-bub35-APOB	TRUE	7.62536e-09	0.000190515	60.4827
rs28478252	C	A	C	A	0.0241	0.0552287	0.242847	0.7444	finngen_R10_C3_BLADDER_EXALLC	3	0.144524	0.0378499	316386	Bladder cancer	3	0.0028	4.204e-18	317412	ukb-bub35-APOB	APOB || id:ukb-bub35-APOB	TRUE	4.45553e-07	0.00021359	67.81
rs28601761	G	C	G	C	-0.0979	0.0170052	0.412733	0.411	finngen_R10_C3_BLADDER_EXALLC	8	0.591886	0.0317199	316386	Bladder cancer	8	0.0024	1e-200	317412	ukb-bub35-APOB	APOB || id:ukb-bub35-APOB	TRUE	1.27731e-177	0.00464622	1481.64
rs28689500	T	G	T	G	-0.0242	0.00752848	0.397485	0.6022	finngen_R10_C3_BLADDER_EXALLC	2	0.809032	0.0311513	316386	Bladder cancer	2	0.0024	3.267e-23	317412	ukb-bub35-APOB	APOB || id:ukb-bub35-APOB	TRUE	3.58105e-12	0.000280511	89.0619
rs28732146	A	T	A	T	0.0275	0.0833578	0.19737	0.1912	finngen_R10_C3_BLADDER_EXALLC	6	0.04128	0.0408475	316386	Bladder cancer	6	0.003	3.794e-20	317412	ukb-bub35-APOB	APOB || id:ukb-bub35-APOB	TRUE	4.85116e-07	0.000239603	76.0706
rs28794323	G	A	G	A	-0.0157	0.0231298	0.364187	0.6278	finngen_R10_C3_BLADDER_EXALLC	17	0.467288	0.0318198	316386	Bladder cancer	17	0.0026	1.338e-09	317412	ukb-bub35-APOB	APOB || id:ukb-bub35-APOB	TRUE	0.000175513	0.000114152	36.2371
rs2898476	A	G	A	G	0.0315	-0.101555	0.145504	0.1411	finngen_R10_C3_BLADDER_EXALLC	8	0.0116869	0.0402763	316386	Bladder cancer	8	0.0034	9.84e-21	317412	ukb-bub35-APOB	APOB || id:ukb-bub35-APOB	TRUE	1.92492e-06	0.000246738	78.3364
rs2947337	A	G	A	G	0.0251	0.0896834	0.184595	0.1667	finngen_R10_C3_BLADDER_EXALLC	12	0.0335112	0.042186	316386	Bladder cancer	12	0.0031	9.255e-16	317412	ukb-bub35-APOB	APOB || id:ukb-bub35-APOB	TRUE	2.48685e-05	0.000189658	60.2107
rs2972147	C	T	C	T	0.016	0.0257537	0.348628	0.6268	finngen_R10_C3_BLADDER_EXALLC	2	0.426962	0.032419	316386	Bladder cancer	2	0.0025	1.359e-10	317412	ukb-bub35-APOB	APOB || id:ukb-bub35-APOB	TRUE	7.50959e-05	0.000116268	36.909
rs3208305	T	A	T	A	-0.0465	0.0667958	0.291187	0.32	finngen_R10_C3_BLADDER_EXALLC	8	0.0594073	0.0354323	316386	Bladder cancer	8	0.0026	3.721e-70	317412	ukb-bub35-APOB	APOB || id:ukb-bub35-APOB	TRUE	1.31423e-29	0.000892564	283.562
rs326222	C	T	C	T	0.0157	-0.0317431	0.313889	0.7025	finngen_R10_C3_BLADDER_EXALLC	11	0.321314	0.0320068	316386	Bladder cancer	11	0.0026	1.321e-09	317412	ukb-bub35-APOB	APOB || id:ukb-bub35-APOB	TRUE	0.000364628	0.00010617	33.7028
rs33982662	A	C	A	C	-0.0183	0.0800247	0.278033	0.2526	finngen_R10_C3_BLADDER_EXALLC	9	0.0258184	0.0359027	316386	Bladder cancer	9	0.0026	4.131e-12	317412	ukb-bub35-APOB	APOB || id:ukb-bub35-APOB	TRUE	0.000685247	0.000134445	42.68
rs34042070	G	C	G	C	0.0672	0.00340166	0.190972	0.2004	finngen_R10_C3_BLADDER_EXALLC	16	0.930888	0.0392223	316386	Bladder cancer	16	0.0031	4.21e-107	317412	ukb-bub35-APOB	APOB || id:ukb-bub35-APOB	TRUE	1.62971e-52	0.00139541	443.536
rs34707604	C	T	C	T	0.0307	0.0287477	0.252562	0.2219	finngen_R10_C3_BLADDER_EXALLC	4	0.422716	0.0358576	316386	Bladder cancer	4	0.0029	4.751e-26	317412	ukb-bub35-APOB	APOB || id:ukb-bub35-APOB	TRUE	4.78854e-12	0.000355836	112.986
rs34933589	C	T	C	T	-0.0328	-0.0183411	0.445834	0.453	finngen_R10_C3_BLADDER_EXALLC	1	0.557799	0.0312927	316386	Bladder cancer	1	0.0024	1.378e-42	317412	ukb-bub35-APOB	APOB || id:ukb-bub35-APOB	TRUE	2.45977e-20	0.000531607	168.827
rs35081008	T	C	T	C	-0.0359	0.000542686	0.146155	0.1554	finngen_R10_C3_BLADDER_EXALLC	19	0.9906	0.0460628	316386	Bladder cancer	19	0.0034	3.355e-26	317412	ukb-bub35-APOB	APOB || id:ukb-bub35-APOB	TRUE	9.2366e-14	0.000321671	102.134
rs35878749	A	G	A	G	-0.049	0.0340295	0.346513	0.365	finngen_R10_C3_BLADDER_EXALLC	19	0.300823	0.0328892	316386	Bladder cancer	19	0.0025	3.98e-85	317412	ukb-bub35-APOB	APOB || id:ukb-bub35-APOB	TRUE	2.77243e-39	0.00108737	345.519
rs36101491	T	C	T	C	0.0146	-0.0182414	0.290576	0.2883	finngen_R10_C3_BLADDER_EXALLC	2	0.611471	0.03591	316386	Bladder cancer	2	0.0026	2.621e-08	317412	ukb-bub35-APOB	APOB || id:ukb-bub35-APOB	TRUE	0.000308677	8.78823e-05	27.8972
rs36178701	G	C	G	C	0.0261	-0.0840222	0.108218	0.1217	finngen_R10_C3_BLADDER_EXALLC	9	0.104025	0.0516854	316386	Bladder cancer	9	0.0039	1.639e-11	317412	ukb-bub35-APOB	APOB || id:ukb-bub35-APOB	TRUE	0.000346507	0.000131483	41.7395
rs368766870	T	A	T	A	0.0355	0.00541606	0.0380104	0.02761	finngen_R10_C3_BLADDER_EXALLC	19	0.933693	0.0650974	316386	Bladder cancer	19	0.0065	3.865e-08	317412	ukb-bub35-APOB	APOB || id:ukb-bub35-APOB	TRUE	0.000144802	9.21636e-05	29.2564
rs3741298	T	C	T	C	-0.082	-0.0106249	0.198577	0.7628	finngen_R10_C3_BLADDER_EXALLC	11	0.774246	0.0370431	316386	Bladder cancer	11	0.003	3.81e-164	317412	ukb-bub35-APOB	APOB || id:ukb-bub35-APOB	TRUE	2.46011e-81	0.00214017	680.769
rs3780181	G	A	G	A	-0.0361	-0.0035041	0.0706539	0.05419	finngen_R10_C3_BLADDER_EXALLC	9	0.959336	0.0687256	316386	Bladder cancer	9	0.0047	2.032e-14	317412	ukb-bub35-APOB	APOB || id:ukb-bub35-APOB	TRUE	7.02521e-08	0.000171143	54.3317
rs3798227	G	A	G	A	-0.0209	-0.0269387	0.417844	0.4121	finngen_R10_C3_BLADDER_EXALLC	6	0.399555	0.0319779	316386	Bladder cancer	6	0.0024	4.149e-18	317412	ukb-bub35-APOB	APOB || id:ukb-bub35-APOB	TRUE	2.75519e-08	0.000212508	67.4666
rs3805946	C	T	C	T	-0.0194	0.00588873	0.491296	0.4969	finngen_R10_C3_BLADDER_EXALLC	6	0.853	0.0317808	316386	Bladder cancer	6	0.0024	8.565e-16	317412	ukb-bub35-APOB	APOB || id:ukb-bub35-APOB	TRUE	2.40768e-08	0.000188123	59.7233
rs3860847	A	G	A	G	0.0182	-0.0288137	0.225623	0.2025	finngen_R10_C3_BLADDER_EXALLC	8	0.452672	0.0383688	316386	Bladder cancer	8	0.0029	5.038e-10	317412	ukb-bub35-APOB	APOB || id:ukb-bub35-APOB	TRUE	9.51769e-05	0.000115747	36.7434
rs3952344	T	C	T	C	0.0167	0.0117894	0.486178	0.5143	finngen_R10_C3_BLADDER_EXALLC	17	0.70853	0.0315367	316386	Bladder cancer	17	0.0024	2.997e-12	317412	ukb-bub35-APOB	APOB || id:ukb-bub35-APOB	TRUE	3.29344e-06	0.000139338	44.2336
rs4299376	T	G	T	G	-0.0683	-0.000482162	0.316666	0.6902	finngen_R10_C3_BLADDER_EXALLC	2	0.989744	0.0375097	316386	Bladder cancer	2	0.0026	1.12e-157	317412	ukb-bub35-APOB	APOB || id:ukb-bub35-APOB	TRUE	9.07316e-77	0.00201886	642.102
rs4418728	T	G	T	G	-0.0329	-0.0193214	0.452945	0.4898	finngen_R10_C3_BLADDER_EXALLC	10	0.534761	0.0311257	316386	Bladder cancer	10	0.0024	5.268e-43	317412	ukb-bub35-APOB	APOB || id:ukb-bub35-APOB	TRUE	2.3493e-20	0.000536412	170.354
rs4470903	G	C	G	C	0.0442	0.0755549	0.210403	0.1912	finngen_R10_C3_BLADDER_EXALLC	7	0.0464333	0.03794	316386	Bladder cancer	7	0.0029	7.266e-52	317412	ukb-bub35-APOB	APOB || id:ukb-bub35-APOB	TRUE	8.13096e-21	0.00064913	206.174
rs4532825	G	C	G	C	0.0141	0.00454501	0.327632	0.3241	finngen_R10_C3_BLADDER_EXALLC	1	0.899774	0.0360867	316386	Bladder cancer	1	0.0026	3.54e-08	317412	ukb-bub35-APOB	APOB || id:ukb-bub35-APOB	TRUE	0.000182275	8.75914e-05	27.8048
rs4609471	A	C	A	C	-0.065	0.00646394	0.221228	0.2096	finngen_R10_C3_BLADDER_EXALLC	1	0.862171	0.0372323	316386	Bladder cancer	1	0.0029	6.32e-109	317412	ukb-bub35-APOB	APOB || id:ukb-bub35-APOB	TRUE	1.31127e-55	0.00145582	462.765
rs4665972	C	T	C	T	-0.0656	-0.038375	0.38687	0.5818	finngen_R10_C3_BLADDER_EXALLC	2	0.233701	0.0322241	316386	Bladder cancer	2	0.0025	7.08e-156	317412	ukb-bub35-APOB	APOB || id:ukb-bub35-APOB	TRUE	5.00985e-70	0.00204153	649.327
rs4689085	C	T	C	T	0.0175	0.0337284	0.291418	0.7117	finngen_R10_C3_BLADDER_EXALLC	4	0.368354	0.0374943	316386	Bladder cancer	4	0.0026	2.204e-11	317412	ukb-bub35-APOB	APOB || id:ukb-bub35-APOB	TRUE	3.80852e-05	0.000126477	40.1502
rs4719853	A	T	A	T	-0.0158	-0.0199671	0.231474	0.2209	finngen_R10_C3_BLADDER_EXALLC	7	0.585972	0.0366582	316386	Bladder cancer	7	0.0028	3.083e-08	317412	ukb-bub35-APOB	APOB || id:ukb-bub35-APOB	TRUE	0.000316582	8.88188e-05	28.1945
rs4794003	T	C	T	C	0.0132	-0.0246534	0.482136	0.5542	finngen_R10_C3_BLADDER_EXALLC	17	0.430279	0.0312577	316386	Bladder cancer	17	0.0024	3.404e-08	317412	ukb-bub35-APOB	APOB || id:ukb-bub35-APOB	TRUE	0.000875614	8.70088e-05	27.6199
rs4812975	A	G	A	G	-0.0422	-0.0354056	0.25984	0.7106	finngen_R10_C3_BLADDER_EXALLC	20	0.322082	0.0357564	316386	Bladder cancer	20	0.0027	8.523e-54	317412	ukb-bub35-APOB	APOB || id:ukb-bub35-APOB	TRUE	4.61154e-25	0.000684994	217.573
rs4817999	A	C	A	C	0.0212	0.0703615	0.431096	0.5992	finngen_R10_C3_BLADDER_EXALLC	21	0.0366826	0.0336774	316386	Bladder cancer	21	0.0024	1.056e-18	317412	ukb-bub35-APOB	APOB || id:ukb-bub35-APOB	TRUE	1.91443e-06	0.000220452	69.9892
rs4980169	G	A	G	A	0.0197	-0.0133553	0.427091	0.6074	finngen_R10_C3_BLADDER_EXALLC	10	0.679352	0.0323101	316386	Bladder cancer	10	0.0024	3.065e-16	317412	ukb-bub35-APOB	APOB || id:ukb-bub35-APOB	TRUE	3.65545e-08	0.000189919	60.2937
rs531660643	T	G	T	G	-0.5444	-0.0844043	0.0221306	0.01738	finngen_R10_C3_BLADDER_EXALLC	19	0.420136	0.104696	316386	Bladder cancer	19	0.0083	1e-200	317412	ukb-bub35-APOB	APOB || id:ukb-bub35-APOB	TRUE	0	0.0128274	4124.47
rs553108	G	A	G	A	0.0153	-0.0143899	0.413054	0.6258	finngen_R10_C3_BLADDER_EXALLC	6	0.646976	0.0314212	316386	Bladder cancer	6	0.0024	2.273e-10	317412	ukb-bub35-APOB	APOB || id:ukb-bub35-APOB	TRUE	2.91561e-05	0.000113506	36.0319
rs55681913	C	T	C	T	-0.0224	0.0325219	0.102115	0.1043	finngen_R10_C3_BLADDER_EXALLC	5	0.495758	0.0477435	316386	Bladder cancer	5	0.0039	1.378e-08	317412	ukb-bub35-APOB	APOB || id:ukb-bub35-APOB	TRUE	0.000349011	9.20103e-05	29.2077
rs558971	G	A	G	A	0.0443	-0.0538969	0.468719	0.5194	finngen_R10_C3_BLADDER_EXALLC	1	0.0850766	0.0312997	316386	Bladder cancer	1	0.0024	4.745e-76	317412	ukb-bub35-APOB	APOB || id:ukb-bub35-APOB	TRUE	3.05859e-32	0.000977404	310.541
rs55976025	C	G	C	G	-0.0228	-0.00172601	0.117385	0.1227	finngen_R10_C3_BLADDER_EXALLC	7	0.968551	0.0437788	316386	Bladder cancer	7	0.0038	1.24e-09	317412	ukb-bub35-APOB	APOB || id:ukb-bub35-APOB	TRUE	2.53998e-05	0.000107717	34.1941
rs55977330	G	A	G	A	0.0241	0.144515	0.0868229	0.09407	finngen_R10_C3_BLADDER_EXALLC	3	0.0751571	0.0812108	316386	Bladder cancer	3	0.0043	2.296e-08	317412	ukb-bub35-APOB	APOB || id:ukb-bub35-APOB	TRUE	0.00692369	9.20987e-05	29.2357
rs55979739	G	A	G	A	0.0172	0.00555818	0.378329	0.3548	finngen_R10_C3_BLADDER_EXALLC	16	0.861598	0.0318812	316386	Bladder cancer	16	0.0025	2.717e-12	317412	ukb-bub35-APOB	APOB || id:ukb-bub35-APOB	TRUE	2.16424e-06	0.000139161	44.1772
rs56241103	T	C	T	C	0.0286	0.0168352	0.0845403	0.08691	finngen_R10_C3_BLADDER_EXALLC	11	0.750926	0.0530379	316386	Bladder cancer	11	0.0045	3.359e-10	317412	ukb-bub35-APOB	APOB || id:ukb-bub35-APOB	TRUE	1.9929e-05	0.000126609	40.1921
rs56265089	A	G	A	G	-0.0448	-0.0869666	0.0311926	0.03067	finngen_R10_C3_BLADDER_EXALLC	16	0.614369	0.172605	316386	Bladder cancer	16	0.0069	9.249e-11	317412	ukb-bub35-APOB	APOB || id:ukb-bub35-APOB	TRUE	2.32983e-05	0.000121304	38.5078
rs59950280	A	G	A	G	0.0347	0.00682461	0.337497	0.3088	finngen_R10_C3_BLADDER_EXALLC	4	0.851246	0.0363923	316386	Bladder cancer	4	0.0026	1.01e-41	317412	ukb-bub35-APOB	APOB || id:ukb-bub35-APOB	TRUE	1.45955e-20	0.000538452	171.002
rs604349	G	A	G	A	0.1213	0.0754678	0.107657	0.90286	finngen_R10_C3_BLADDER_EXALLC	1	0.169757	0.0549662	316386	Bladder cancer	1	0.004	1e-200	317412	ukb-bub35-APOB	APOB || id:ukb-bub35-APOB	TRUE	6.84201e-93	0.002827	899.862
rs6050555	G	A	G	A	-0.0167	0.00491196	0.462256	0.5562	finngen_R10_C3_BLADDER_EXALLC	20	0.874997	0.0312238	316386	Bladder cancer	20	0.0024	6.472e-12	317412	ukb-bub35-APOB	APOB || id:ukb-bub35-APOB	TRUE	1.54875e-06	0.00013865	44.0151
rs6093446	A	G	A	G	0.0304	-0.0343896	0.295594	0.2597	finngen_R10_C3_BLADDER_EXALLC	20	0.341231	0.0361336	316386	Bladder cancer	20	0.0026	4.183e-31	317412	ukb-bub35-APOB	APOB || id:ukb-bub35-APOB	TRUE	3.27681e-14	0.000384854	122.203
rs61962260	A	G	A	G	0.0159	0.00887629	0.241929	0.2198	finngen_R10_C3_BLADDER_EXALLC	13	0.832896	0.04207	316386	Bladder cancer	13	0.0028	1.25e-08	317412	ukb-bub35-APOB	APOB || id:ukb-bub35-APOB	TRUE	0.000112132	9.27304e-05	29.4363
rs62119267	C	A	C	A	-0.3968	-0.0912752	0.0217423	0.01329	finngen_R10_C3_BLADDER_EXALLC	19	0.561674	0.157274	316386	Bladder cancer	19	0.0082	1e-200	317412	ukb-bub35-APOB	APOB || id:ukb-bub35-APOB	TRUE	1.67499e-249	0.0066978	2140.28
rs62122481	A	C	A	C	0.1059	-0.0529952	0.365007	0.3016	finngen_R10_C3_BLADDER_EXALLC	2	0.115605	0.03368	316386	Bladder cancer	2	0.0025	1e-200	317412	ukb-bub35-APOB	APOB || id:ukb-bub35-APOB	TRUE	3.11198e-182	0.00519867	1658.73
rs62168795	C	T	C	T	0.0182	0.0374028	0.292781		finngen_R10_C3_BLADDER_EXALLC	2	0.24788	0.032369	316386	Bladder cancer	2	0.003	9.126e-10	317412	ukb-bub35-APOB	APOB || id:ukb-bub35-APOB	TRUE	0.000523398	0.000137173	43.5461
rs62305783	T	C	T	C	0.0229	0.0597159	0.0945119	0.091	finngen_R10_C3_BLADDER_EXALLC	4	0.18437	0.0449865	316386	Bladder cancer	4	0.0042	3.823e-08	317412	ukb-bub35-APOB	APOB || id:ukb-bub35-APOB	TRUE	0.00358154	8.97574e-05	28.4924
rs62509311	T	A	T	A	-0.0183	-0.0179252	0.275719	0.2587	finngen_R10_C3_BLADDER_EXALLC	8	0.609305	0.0350742	316386	Bladder cancer	8	0.0027	7.268e-12	317412	ukb-bub35-APOB	APOB || id:ukb-bub35-APOB	TRUE	9.55798e-06	0.000133754	42.4605
rs6426328	T	G	T	G	0.0133	0.0299455	0.489063	0.4867	finngen_R10_C3_BLADDER_EXALLC	1	0.351639	0.0321505	316386	Bladder cancer	1	0.0024	2.289e-08	317412	ukb-bub35-APOB	APOB || id:ukb-bub35-APOB	TRUE	0.00112928	8.84027e-05	28.0624
rs6448429	T	C	T	C	0.0208	-0.0619441	0.168246	0.1851	finngen_R10_C3_BLADDER_EXALLC	4	0.161237	0.0442166	316386	Bladder cancer	4	0.0032	1.499e-10	317412	ukb-bub35-APOB	APOB || id:ukb-bub35-APOB	TRUE	0.000317042	0.000121087	38.4388
rs6602909	C	T	C	T	0.0301	0.00734032	0.337892	0.363	finngen_R10_C3_BLADDER_EXALLC	13	0.823381	0.032887	316386	Bladder cancer	13	0.0025	2.319e-32	317412	ukb-bub35-APOB	APOB || id:ukb-bub35-APOB	TRUE	6.93942e-17	0.000405387	128.726
rs6603984	G	A	G	A	0.0174	-0.040778	0.197241	0.8037	finngen_R10_C3_BLADDER_EXALLC	1	0.277701	0.0375662	316386	Bladder cancer	1	0.003	4.427e-09	317412	ukb-bub35-APOB	APOB || id:ukb-bub35-APOB	TRUE	0.000869593	9.58762e-05	30.435
rs6676150	C	G	C	G	-0.0135	0.0384007	0.389458	0.3978	finngen_R10_C3_BLADDER_EXALLC	1	0.235422	0.0323645	316386	Bladder cancer	1	0.0024	3.386e-08	317412	ukb-bub35-APOB	APOB || id:ukb-bub35-APOB	TRUE	0.00172136	8.6671e-05	27.5126
rs6706968	C	A	C	A	0.0281	0.0192641	0.409348	0.5419	finngen_R10_C3_BLADDER_EXALLC	2	0.539159	0.0313704	316386	Bladder cancer	2	0.0024	9.836e-31	317412	ukb-bub35-APOB	APOB || id:ukb-bub35-APOB	TRUE	4.60868e-15	0.000381827	121.242
rs6709904	G	A	G	A	-0.0443	0.0151286	0.115884	0.1115	finngen_R10_C3_BLADDER_EXALLC	2	0.770976	0.0519707	316386	Bladder cancer	2	0.0037	2.679e-32	317412	ukb-bub35-APOB	APOB || id:ukb-bub35-APOB	TRUE	1.54906e-16	0.000402133	127.693
rs6751673	A	G	A	G	0.0214	-0.0993033	0.332508	0.319	finngen_R10_C3_BLADDER_EXALLC	2	0.00374283	0.0342536	316386	Bladder cancer	2	0.0025	4.456e-17	317412	ukb-bub35-APOB	APOB || id:ukb-bub35-APOB	TRUE	6.43948e-05	0.000203285	64.5379
rs67560206	C	G	C	G	0.0276	-0.0853445	0.0805483	0.08078	finngen_R10_C3_BLADDER_EXALLC	5	0.0866722	0.0498153	316386	Bladder cancer	5	0.0044	3.496e-10	317412	ukb-bub35-APOB	APOB || id:ukb-bub35-APOB	TRUE	0.00128463	0.000112832	35.8181
rs67749743	A	G	A	G	-0.0267	0.0954674	0.0668511	0.07975	finngen_R10_C3_BLADDER_EXALLC	3	0.10494	0.058881	316386	Bladder cancer	3	0.0048	2.496e-08	317412	ukb-bub35-APOB	APOB || id:ukb-bub35-APOB	TRUE	0.00539209	8.89431e-05	28.2339
rs685903	C	T	C	T	-0.0201	-0.0732136	0.470658	0.4397	finngen_R10_C3_BLADDER_EXALLC	11	0.0186681	0.031127	316386	Bladder cancer	11	0.0024	4.867e-17	317412	ukb-bub35-APOB	APOB || id:ukb-bub35-APOB	TRUE	2.11418e-05	0.000201309	63.9105
rs686030	A	C	A	C	0.0196	-0.0020552	0.138062	0.8671	finngen_R10_C3_BLADDER_EXALLC	9	0.96575	0.047863	316386	Bladder cancer	9	0.0034	1.25e-08	317412	ukb-bub35-APOB	APOB || id:ukb-bub35-APOB	TRUE	5.28849e-05	9.14308e-05	29.0237
rs6874202	C	T	C	T	0.0445	-0.0219008	0.370208	0.6462	finngen_R10_C3_BLADDER_EXALLC	5	0.509162	0.0331758	316386	Bladder cancer	5	0.0025	1.184e-72	317412	ukb-bub35-APOB	APOB || id:ukb-bub35-APOB	TRUE	9.6942e-34	0.000923407	293.369
rs687914	T	G	T	G	0.0162	0.0433512	0.243496	0.2229	finngen_R10_C3_BLADDER_EXALLC	2	0.301833	0.0419862	316386	Bladder cancer	2	0.0028	5.821e-09	317412	ukb-bub35-APOB	APOB || id:ukb-bub35-APOB	TRUE	0.00078781	9.66859e-05	30.692
rs7012637	A	G	A	G	0.0286	0.00994537	0.47326	0.4714	finngen_R10_C3_BLADDER_EXALLC	8	0.751244	0.0313735	316386	Bladder cancer	8	0.0024	6.711e-32	317412	ukb-bub35-APOB	APOB || id:ukb-bub35-APOB	TRUE	2.51515e-16	0.00040781	129.496
rs71435595	C	A	C	A	0.0717	-0.036597	0.0378697	0.04499	finngen_R10_C3_BLADDER_EXALLC	2	0.704249	0.0964116	316386	Bladder cancer	2	0.0063	4.918e-30	317412	ukb-bub35-APOB	APOB || id:ukb-bub35-APOB	TRUE	7.73513e-15	0.000374623	118.954
rs71628040	C	T	C	T	-0.0305	0.161016	0.0527348	0.04192	finngen_R10_C3_BLADDER_EXALLC	5	0.0359973	0.0767855	316386	Bladder cancer	5	0.0053	8.058e-09	317412	ukb-bub35-APOB	APOB || id:ukb-bub35-APOB	TRUE	0.00982694	9.29391e-05	29.5025
rs7177289	T	C	T	C	0.0298	-0.0295096	0.354629	0.3323	finngen_R10_C3_BLADDER_EXALLC	15	0.355157	0.0319149	316386	Bladder cancer	15	0.0025	4.887e-33	317412	ukb-bub35-APOB	APOB || id:ukb-bub35-APOB	TRUE	8.04274e-15	0.000406487	129.075
rs7186323	T	C	T	C	-0.0188	0.0637038	0.179486	0.18	finngen_R10_C3_BLADDER_EXALLC	16	0.163143	0.0456796	316386	Bladder cancer	16	0.0031	1.325e-09	317412	ukb-bub35-APOB	APOB || id:ukb-bub35-APOB	TRUE	0.000974499	0.000104103	33.0467
rs7217274	G	A	G	A	-0.0159	-0.071517	0.336061	0.318	finngen_R10_C3_BLADDER_EXALLC	17	0.0287766	0.0327079	316386	Bladder cancer	17	0.0026	1.073e-09	317412	ukb-bub35-APOB	APOB || id:ukb-bub35-APOB	TRUE	0.00554944	0.000112816	35.813
rs7250652	G	A	G	A	0.0238	0.0340908	0.450734	0.4141	finngen_R10_C3_BLADDER_EXALLC	19	0.274918	0.0312242	316386	Bladder cancer	19	0.0024	4.13e-23	317412	ukb-bub35-APOB	APOB || id:ukb-bub35-APOB	TRUE	4.56289e-10	0.00028047	89.0491
rs72663045	G	T	G	T	0.0503	-0.105452	0.0199806	0.02147	finngen_R10_C3_BLADDER_EXALLC	4	0.396073	0.124258	316386	Bladder cancer	4	0.0086	4.132e-09	317412	ukb-bub35-APOB	APOB || id:ukb-bub35-APOB	TRUE	0.000412822	9.90853e-05	31.4538
rs72749499	G	A	G	A	0.0305	0.0632207	0.0724642	0.06339	finngen_R10_C3_BLADDER_EXALLC	15	0.465162	0.0865594	316386	Bladder cancer	15	0.0046	3.334e-11	317412	ukb-bub35-APOB	APOB || id:ukb-bub35-APOB	TRUE	3.07763e-05	0.00012505	39.6971
rs72750932	C	G	C	G	0.0235	-0.122138	0.134475	0.1646	finngen_R10_C3_BLADDER_EXALLC	15	0.00656992	0.0449385	316386	Bladder cancer	15	0.0035	2.992e-11	317412	ukb-bub35-APOB	APOB || id:ukb-bub35-APOB	TRUE	0.00479686	0.000128554	40.8097
rs72784331	A	C	A	C	0.0202	0.000728689	0.137896	0.1513	finngen_R10_C3_BLADDER_EXALLC	2	0.987171	0.045318	316386	Bladder cancer	2	0.0035	1.011e-08	317412	ukb-bub35-APOB	APOB || id:ukb-bub35-APOB	TRUE	4.77747e-05	9.70162e-05	30.7969
rs73075609	T	C	T	C	0.0607	-0.0140949	0.0258766	0.01431	finngen_R10_C3_BLADDER_EXALLC	20	0.929505	0.159323	316386	Bladder cancer	20	0.0075	4.588e-16	317412	ukb-bub35-APOB	APOB || id:ukb-bub35-APOB	TRUE	1.5548e-08	0.00018575	58.9698
rs73147887	G	C	G	C	0.0173	0.0454066	0.220488	0.2106	finngen_R10_C3_BLADDER_EXALLC	20	0.297198	0.0435571	316386	Bladder cancer	20	0.0029	3.183e-09	317412	ukb-bub35-APOB	APOB || id:ukb-bub35-APOB	TRUE	0.000507	0.00010288	32.6584
rs73201540	T	G	T	G	0.0356	0.00245553	0.0424921	0.05624	finngen_R10_C3_BLADDER_EXALLC	21	0.966257	0.058046	316386	Bladder cancer	21	0.0059	1.294e-09	317412	ukb-bub35-APOB	APOB || id:ukb-bub35-APOB	TRUE	2.30461e-05	0.000103129	32.7375
rs7501528	G	C	G	C	-0.0167	-0.0267442	0.199517	0.228	finngen_R10_C3_BLADDER_EXALLC	17	0.477462	0.0376472	316386	Bladder cancer	17	0.003	3.654e-08	317412	ukb-bub35-APOB	APOB || id:ukb-bub35-APOB	TRUE	0.000603041	8.9083e-05	28.2784
rs75911530	A	G	A	G	0.043	0.032152	0.0320217	0.02761	finngen_R10_C3_BLADDER_EXALLC	16	0.838217	0.157473	316386	Bladder cancer	16	0.0071	1.134e-09	317412	ukb-bub35-APOB	APOB || id:ukb-bub35-APOB	TRUE	3.55835e-05	0.000114624	36.3871
rs76508224	A	G	A	G	0.0415	0.0879842	0.052404	0.07771	finngen_R10_C3_BLADDER_EXALLC	2	0.0741037	0.049264	316386	Bladder cancer	2	0.0053	6.743e-15	317412	ukb-bub35-APOB	APOB || id:ukb-bub35-APOB	TRUE	1.9704e-05	0.000171046	54.3011
rs76877263	G	C	G	C	-0.0184	-0.0236449	0.213325	0.2423	finngen_R10_C3_BLADDER_EXALLC	17	0.504341	0.0354138	316386	Bladder cancer	17	0.0029	3.046e-10	317412	ukb-bub35-APOB	APOB || id:ukb-bub35-APOB	TRUE	6.06578e-05	0.000113633	36.0722
rs76895963	G	T	G	T	-0.0813	-0.163334	0.0202045	0.02352	finngen_R10_C3_BLADDER_EXALLC	12	0.0823038	0.0940067	316386	Bladder cancer	12	0.0093	2.276e-18	317412	ukb-bub35-APOB	APOB || id:ukb-bub35-APOB	TRUE	7.55015e-07	0.000261695	83.0862
rs7690671	A	T	A	T	-0.0152	-0.00881783	0.317824	0.316	finngen_R10_C3_BLADDER_EXALLC	4	0.788268	0.0328337	316386	Bladder cancer	4	0.0026	4.138e-09	317412	ukb-bub35-APOB	APOB || id:ukb-bub35-APOB	TRUE	8.13551e-05	0.000100184	31.8027
rs76910258	A	G	A	G	0.04	-0.0392169	0.067671	0.08487	finngen_R10_C3_BLADDER_EXALLC	1	0.559372	0.0671782	316386	Bladder cancer	1	0.0049	2.043e-16	317412	ukb-bub35-APOB	APOB || id:ukb-bub35-APOB	TRUE	8.58925e-08	0.000201893	64.0959
rs7734476	A	G	A	G	0.0245	-0.0114078	0.448382	0.5879	finngen_R10_C3_BLADDER_EXALLC	5	0.714077	0.031136	316386	Bladder cancer	5	0.0024	1.599e-24	317412	ukb-bub35-APOB	APOB || id:ukb-bub35-APOB	TRUE	3.57986e-12	0.000296926	94.2754
rs7735249	G	C	G	C	0.0209	0.0323868	0.11014	0.1166	finngen_R10_C3_BLADDER_EXALLC	5	0.497605	0.0477496	316386	Bladder cancer	5	0.0038	4.246e-08	317412	ukb-bub35-APOB	APOB || id:ukb-bub35-APOB	TRUE	0.000659514	8.56228e-05	27.1799
rs7746081	A	G	A	G	-0.033	0.049887	0.317139	0.3364	finngen_R10_C3_BLADDER_EXALLC	6	0.122806	0.032329	316386	Bladder cancer	6	0.0026	3.232e-37	317412	ukb-bub35-APOB	APOB || id:ukb-bub35-APOB	TRUE	3.41399e-15	0.000471672	149.784
rs77498041	A	G	A	G	-0.0199	0.0151235	0.185721	0.1667	finngen_R10_C3_BLADDER_EXALLC	11	0.71041	0.0407306	316386	Bladder cancer	11	0.0031	7.177e-11	317412	ukb-bub35-APOB	APOB || id:ukb-bub35-APOB	TRUE	1.93186e-05	0.000119776	38.0227
rs78348000	G	C	G	C	0.02	0.0406377	0.151716	0.1421	finngen_R10_C3_BLADDER_EXALLC	20	0.441824	0.0528368	316386	Bladder cancer	20	0.0033	2.285e-09	317412	ukb-bub35-APOB	APOB || id:ukb-bub35-APOB	TRUE	0.000185749	0.000102959	32.6835
rs7864568	G	A	G	A	0.018	-0.00423484	0.308013	0.6708	finngen_R10_C3_BLADDER_EXALLC	9	0.893176	0.0315358	316386	Bladder cancer	9	0.0026	4.027e-12	317412	ukb-bub35-APOB	APOB || id:ukb-bub35-APOB	TRUE	1.61681e-06	0.000138115	43.8453
rs78689694	C	G	C	G	0.0559	0.0734087	0.132365	0.1299	finngen_R10_C3_BLADDER_EXALLC	11	0.102342	0.0449367	316386	Bladder cancer	11	0.0035	2.121e-56	317412	ukb-bub35-APOB	APOB || id:ukb-bub35-APOB	TRUE	4.20312e-24	0.000717735	227.98
rs78833965	A	T	A	T	-0.0495	0.0232054	0.108691	0.09509	finngen_R10_C3_BLADDER_EXALLC	6	0.647775	0.0507938	316386	Bladder cancer	6	0.0038	1.196e-38	317412	ukb-bub35-APOB	APOB || id:ukb-bub35-APOB	TRUE	6.72238e-19	0.000474747	150.761
rs79500827	G	A	G	A	-0.0273	0.0159307	0.0657056	0.06748	finngen_R10_C3_BLADDER_EXALLC	1	0.788876	0.0594939	316386	Bladder cancer	1	0.0048	9.888e-09	317412	ukb-bub35-APOB	APOB || id:ukb-bub35-APOB	TRUE	0.000128747	9.15043e-05	29.047
rs7956316	A	G	A	G	0.0163	0.0819011	0.254755	0.7239	finngen_R10_C3_BLADDER_EXALLC	12	0.0509401	0.0419579	316386	Bladder cancer	12	0.0028	6.387e-09	317412	ukb-bub35-APOB	APOB || id:ukb-bub35-APOB	TRUE	0.00630303	0.000100885	32.0252
rs799158	C	T	C	T	-0.0638	-0.15033	0.0420416	0.94888	finngen_R10_C3_BLADDER_EXALLC	7	0.147151	0.1037	316386	Bladder cancer	7	0.0059	6.116e-27	317412	ukb-bub35-APOB	APOB || id:ukb-bub35-APOB	TRUE	3.7465e-11	0.000327867	104.102
rs80276949	A	G	A	G	0.055	-0.0961197	0.0216998	0.01943	finngen_R10_C3_BLADDER_EXALLC	10	0.480397	0.136212	316386	Bladder cancer	10	0.0081	9.633e-12	317412	ukb-bub35-APOB	APOB || id:ukb-bub35-APOB	TRUE	1.72387e-05	0.000128435	40.7718
rs8107974	T	A	T	A	-0.1173	0.0653179	0.0784072	0.07055	finngen_R10_C3_BLADDER_EXALLC	19	0.303358	0.0634611	316386	Bladder cancer	19	0.0044	2.19e-154	317412	ukb-bub35-APOB	APOB || id:ukb-bub35-APOB	TRUE	3.17947e-73	0.00198848	632.421
rs8112973	G	A	G	A	-0.0507	-0.335355	0.0230276	0.9683	finngen_R10_C3_BLADDER_EXALLC	19	0.0617561	0.179522	316386	Bladder cancer	19	0.008	2.321e-10	317412	ukb-bub35-APOB	APOB || id:ukb-bub35-APOB	TRUE	0.00160174	0.000115658	36.7154
rs8126001	T	C	T	C	-0.0203	0.0312053	0.485201	0.4836	finngen_R10_C3_BLADDER_EXALLC	20	0.320515	0.0314126	316386	Bladder cancer	20	0.0024	2.184e-17	317412	ukb-bub35-APOB	APOB || id:ukb-bub35-APOB	TRUE	1.34313e-07	0.000205864	65.3569
rs907348	C	T	C	T	-0.0141	-0.0765836	0.363393	0.6258	finngen_R10_C3_BLADDER_EXALLC	12	0.0217591	0.0333763	316386	Bladder cancer	12	0.0025	1.363e-08	317412	ukb-bub35-APOB	APOB || id:ukb-bub35-APOB	TRUE	0.0182265	9.19848e-05	29.1996
rs9491697	G	A	G	A	0.0205	0.021868	0.459373	0.4264	finngen_R10_C3_BLADDER_EXALLC	6	0.487169	0.031473	316386	Bladder cancer	6	0.0024	1.009e-17	317412	ukb-bub35-APOB	APOB || id:ukb-bub35-APOB	TRUE	2.97279e-08	0.000208738	66.2693
rs9604570	G	A	G	A	-0.0173	-0.00170331	0.184088	0.1728	finngen_R10_C3_BLADDER_EXALLC	13	0.97318	0.0506633	316386	Bladder cancer	13	0.0031	1.883e-08	317412	ukb-bub35-APOB	APOB || id:ukb-bub35-APOB	TRUE	8.88973e-05	8.99065e-05	28.5398
rs9616822	A	G	A	G	0.0184	0.030712	0.351629	0.3476	finngen_R10_C3_BLADDER_EXALLC	22	0.329944	0.0315245	316386	Bladder cancer	22	0.0025	1.714e-13	317412	ukb-bub35-APOB	APOB || id:ukb-bub35-APOB	TRUE	6.46758e-06	0.000154374	49.0074
rs9834932	G	A	G	A	-0.0399	-0.0629504	0.0899281	0.1155	finngen_R10_C3_BLADDER_EXALLC	3	0.272651	0.0573853	316386	Bladder cancer	3	0.0042	9.808e-22	317412	ukb-bub35-APOB	APOB || id:ukb-bub35-APOB	TRUE	2.93059e-09	0.000260583	82.7334
rs9894946	G	A	G	A	-0.0211	0.0733491	0.159101	0.8292	finngen_R10_C3_BLADDER_EXALLC	17	0.0932975	0.0437056	316386	Bladder cancer	17	0.0033	2.216e-10	317412	ukb-bub35-APOB	APOB || id:ukb-bub35-APOB	TRUE	0.000869173	0.000119127	37.8167
rs9895297	T	G	T	G	0.0163	0.0100011	0.485621	0.4611	finngen_R10_C3_BLADDER_EXALLC	17	0.750171	0.0314091	316386	Bladder cancer	17	0.0024	1.469e-11	317412	ukb-bub35-APOB	APOB || id:ukb-bub35-APOB	TRUE	4.80591e-06	0.000132735	42.1371
rs1008897	A	G	A	G	-0.0189	0.028777	0.361314	0.6728	finngen_R10_C3_BLADDER_EXALLC	7	0.376455	0.0325367	316386	Bladder cancer	7	0.0025	3.568e-14	317763	ukb-bub35-AST	AST || id:ukb-bub35-AST	TRUE	2.43288e-06	0.000164864	52.396
rs10241695	T	C	T	C	0.0387	0.0945986	0.0345361	0.03476	finngen_R10_C3_BLADDER_EXALLC	7	0.4748	0.132363	316386	Bladder cancer	7	0.0065	2.569e-09	317763	ukb-bub35-AST	AST || id:ukb-bub35-AST	TRUE	0.000216079	9.9876e-05	31.7399
rs10405357	C	T	C	T	-0.0249	-0.00530051	0.4416	0.4591	finngen_R10_C3_BLADDER_EXALLC	19	0.868268	0.0319579	316386	Bladder cancer	19	0.0024	1.408e-24	317763	ukb-bub35-AST	AST || id:ukb-bub35-AST	TRUE	5.5775e-13	0.000305776	97.1934
rs10445367	T	G	T	G	-0.0303	0.0378429	0.171691	0.1984	finngen_R10_C3_BLADDER_EXALLC	17	0.529763	0.0602241	316386	Bladder cancer	17	0.0032	1.019e-20	317763	ukb-bub35-AST	AST || id:ukb-bub35-AST	TRUE	4.29217e-10	0.000261129	82.9983
rs10733608	T	G	T	G	-0.0311	-0.0174696	0.484036	0.4683	finngen_R10_C3_BLADDER_EXALLC	9	0.576176	0.0312527	316386	Bladder cancer	9	0.0024	2.449e-38	317763	ukb-bub35-AST	AST || id:ukb-bub35-AST	TRUE	2.01469e-18	0.000483112	153.588
rs10790512	G	A	G	A	-0.016	0.0079733	0.363039	0.3517	finngen_R10_C3_BLADDER_EXALLC	11	0.805972	0.0324612	316386	Bladder cancer	11	0.0025	1.004e-10	317763	ukb-bub35-AST	AST || id:ukb-bub35-AST	TRUE	1.38269e-05	0.000118396	37.626
rs10833712	G	T	G	T	0.0298	-0.0230887	0.434203	0.5971	finngen_R10_C3_BLADDER_EXALLC	11	0.466861	0.0317329	316386	Bladder cancer	11	0.0024	1.723e-34	317763	ukb-bub35-AST	AST || id:ukb-bub35-AST	TRUE	1.52408e-16	0.000436331	138.709
rs10858828	C	G	C	G	-0.0164	0.015689	0.222854	0.2464	finngen_R10_C3_BLADDER_EXALLC	12	0.656475	0.0352732	316386	Bladder cancer	12	0.0029	1.055e-08	317763	ukb-bub35-AST	AST || id:ukb-bub35-AST	TRUE	0.000233653	9.31624e-05	29.6061
rs10922478	G	A	G	A	0.0243	0.0166346	0.428528	0.6074	finngen_R10_C3_BLADDER_EXALLC	1	0.613861	0.0329679	316386	Bladder cancer	1	0.0024	4.438e-24	317763	ukb-bub35-AST	AST || id:ukb-bub35-AST	TRUE	1.08982e-11	0.000289212	91.927
rs11070250	A	G	A	G	-0.023	0.0770049	0.283145	0.2618	finngen_R10_C3_BLADDER_EXALLC	15	0.0272502	0.0348768	316386	Bladder cancer	15	0.0026	2.854e-18	317763	ukb-bub35-AST	AST || id:ukb-bub35-AST	TRUE	2.79694e-06	0.000214746	68.2527
rs11102009	T	C	T	C	-0.0192	0.0561098	0.467415	0.5389	finngen_R10_C3_BLADDER_EXALLC	1	0.0752593	0.0315422	316386	Bladder cancer	1	0.0024	2.191e-15	317763	ukb-bub35-AST	AST || id:ukb-bub35-AST	TRUE	1.1268e-05	0.000183537	58.3317
rs11138338	A	G	A	G	0.0371	0.038803	0.0711894	0.06851	finngen_R10_C3_BLADDER_EXALLC	9	0.659136	0.0879674	316386	Bladder cancer	9	0.0046	1.034e-15	317763	ukb-bub35-AST	AST || id:ukb-bub35-AST	TRUE	7.27173e-08	0.000182021	57.8495
rs11142398	A	C	A	C	0.0151	0.0319588	0.412219	0.3967	finngen_R10_C3_BLADDER_EXALLC	9	0.339549	0.0334627	316386	Bladder cancer	9	0.0024	6.131e-10	317763	ukb-bub35-AST	AST || id:ukb-bub35-AST	TRUE	0.000164634	0.000110491	35.1137
rs11190081	C	T	C	T	0.0405	0.0410656	0.411787	0.6155	finngen_R10_C3_BLADDER_EXALLC	10	0.203505	0.0322937	316386	Bladder cancer	10	0.0024	1.02e-61	317763	ukb-bub35-AST	AST || id:ukb-bub35-AST	TRUE	3.14624e-28	0.000794598	252.693
rs11207420	A	G	A	G	-0.0221	-0.00946165	0.26681	0.229	finngen_R10_C3_BLADDER_EXALLC	1	0.78654	0.0349388	316386	Bladder cancer	1	0.0027	1.913e-16	317763	ukb-bub35-AST	AST || id:ukb-bub35-AST	TRUE	2.27588e-08	0.000191088	60.7319
rs11237123	A	G	A	G	0.0239	0.0268846	0.192829	0.2219	finngen_R10_C3_BLADDER_EXALLC	11	0.463836	0.0367003	316386	Bladder cancer	11	0.003	2.572e-15	317763	ukb-bub35-AST	AST || id:ukb-bub35-AST	TRUE	3.24864e-07	0.000177813	56.5121
rs112694524	A	G	A	G	0.0349	0.0953888	0.0686491	0.05624	finngen_R10_C3_BLADDER_EXALLC	2	0.275971	0.0875597	316386	Bladder cancer	2	0.0048	2.152e-13	317763	ukb-bub35-AST	AST || id:ukb-bub35-AST	TRUE	1.27499e-05	0.00015575	49.4991
rs1144599	A	G	A	G	0.014	-0.00283122	0.34051	0.3425	finngen_R10_C3_BLADDER_EXALLC	1	0.932962	0.0336574	316386	Bladder cancer	1	0.0025	3.187e-08	317763	ukb-bub35-AST	AST || id:ukb-bub35-AST	TRUE	9.78429e-05	8.80287e-05	27.9745
rs1144700	T	C	T	C	-0.0173	-0.0283679	0.188269	0.1943	finngen_R10_C3_BLADDER_EXALLC	6	0.52952	0.0451187	316386	Bladder cancer	6	0.0031	3.638e-08	317763	ukb-bub35-AST	AST || id:ukb-bub35-AST	TRUE	0.000471073	9.14773e-05	29.0706
rs115693911	G	A	G	A	0.0314	-0.0480999	0.0599645	0.05521	finngen_R10_C3_BLADDER_EXALLC	2	0.417064	0.059271	316386	Bladder cancer	2	0.005	4.621e-10	317763	ukb-bub35-AST	AST || id:ukb-bub35-AST	TRUE	0.000112808	0.000111155	35.3245
rs1159208	G	A	G	A	-0.0137	0.0252375	0.408461	0.5787	finngen_R10_C3_BLADDER_EXALLC	2	0.432667	0.0321646	316386	Bladder cancer	2	0.0024	1.503e-08	317763	ukb-bub35-AST	AST || id:ukb-bub35-AST	TRUE	0.000507969	9.06995e-05	28.8234
rs11612438	A	G	A	G	0.0256	0.0471524	0.0939543	0.1084	finngen_R10_C3_BLADDER_EXALLC	12	0.330234	0.0484289	316386	Bladder cancer	12	0.0041	4.172e-10	317763	ukb-bub35-AST	AST || id:ukb-bub35-AST	TRUE	0.000198437	0.000111578	35.4589
rs11657987	T	G	T	G	0.0238	0.00130074	0.491192	0.4969	finngen_R10_C3_BLADDER_EXALLC	17	0.967062	0.0315	316386	Bladder cancer	17	0.0024	4.508e-23	317763	ukb-bub35-AST	AST || id:ukb-bub35-AST	TRUE	3.0604e-12	0.000283132	89.9938
rs116626383	C	G	C	G	-0.0345	-0.0503538	0.0420981	0.0593	finngen_R10_C3_BLADDER_EXALLC	17	0.532529	0.0806758	316386	Bladder cancer	17	0.006	7.513e-09	317763	ukb-bub35-AST	AST || id:ukb-bub35-AST	TRUE	0.000295114	9.59957e-05	30.5066
rs117643180	A	C	A	C	0.0629	-0.0609884	0.0247739	0.0317	finngen_R10_C3_BLADDER_EXALLC	17	0.551861	0.102506	316386	Bladder cancer	17	0.0076	1.6e-16	317763	ukb-bub35-AST	AST || id:ukb-bub35-AST	TRUE	5.81181e-08	0.000191175	60.7596
rs117812504	A	G	A	G	0.0319	-0.0132934	0.0491007	0.03374	finngen_R10_C3_BLADDER_EXALLC	10	0.882432	0.0898889	316386	Bladder cancer	10	0.0056	1.129e-08	317763	ukb-bub35-AST	AST || id:ukb-bub35-AST	TRUE	8.89733e-05	9.50241e-05	30.1978
rs118163056	T	C	T	C	0.0427	-0.0525022	0.0402819	0.0317	finngen_R10_C3_BLADDER_EXALLC	11	0.518914	0.0813962	316386	Bladder cancer	11	0.0062	5.867e-12	317763	ukb-bub35-AST	AST || id:ukb-bub35-AST	TRUE	1.04377e-05	0.000140974	44.8024
rs11915472	G	A	G	A	-0.0349	-0.0214519	0.0884425	0.07464	finngen_R10_C3_BLADDER_EXALLC	3	0.698821	0.0554438	316386	Bladder cancer	3	0.0042	7.503e-17	317763	ukb-bub35-AST	AST || id:ukb-bub35-AST	TRUE	2.20328e-08	0.000196393	62.4183
rs1200485	G	A	G	A	0.036	-0.0515592	0.472451	0.5521	finngen_R10_C3_BLADDER_EXALLC	5	0.101838	0.0315153	316386	Bladder cancer	5	0.0024	2.965e-51	317763	ukb-bub35-AST	AST || id:ukb-bub35-AST	TRUE	3.88284e-21	0.000646033	205.417
rs12147688	T	G	T	G	0.0192	0.012463	0.256311	0.2536	finngen_R10_C3_BLADDER_EXALLC	14	0.736485	0.0370359	316386	Bladder cancer	14	0.0027	2.514e-12	317763	ukb-bub35-AST	AST || id:ukb-bub35-AST	TRUE	1.7141e-06	0.000140537	44.6635
rs12154498	C	A	C	A	0.0205	0.00472383	0.139744	0.8384	finngen_R10_C3_BLADDER_EXALLC	7	0.906801	0.0403489	316386	Bladder cancer	7	0.0034	2.285e-09	317763	ukb-bub35-AST	AST || id:ukb-bub35-AST	TRUE	2.96882e-05	0.000101041	32.1102
rs12355992	A	G	A	G	0.0194	-0.00587002	0.132237	0.1391	finngen_R10_C3_BLADDER_EXALLC	10	0.89119	0.0429099	316386	Bladder cancer	10	0.0035	2.842e-08	317763	ukb-bub35-AST	AST || id:ukb-bub35-AST	TRUE	0.000134413	8.63749e-05	27.4489
rs12410006	G	A	G	A	0.0267	0.0407268	0.249963	0.2597	finngen_R10_C3_BLADDER_EXALLC	1	0.25256	0.0355956	316386	Bladder cancer	1	0.0027	2.615e-22	317763	ukb-bub35-AST	AST || id:ukb-bub35-AST	TRUE	6.63226e-10	0.000267307	84.9626
rs12419615	C	T	C	T	-0.0551	-0.0914993	0.099093	0.09714	finngen_R10_C3_BLADDER_EXALLC	11	0.0627856	0.0491745	316386	Bladder cancer	11	0.004	3.176e-43	317763	ukb-bub35-AST	AST || id:ukb-bub35-AST	TRUE	4.04145e-17	0.000542071	172.342
rs12480826	A	C	A	C	-0.0202	-0.0614505	0.157673	0.1401	finngen_R10_C3_BLADDER_EXALLC	20	0.174896	0.0452961	316386	Bladder cancer	20	0.0033	6.858e-10	317763	ukb-bub35-AST	AST || id:ukb-bub35-AST	TRUE	0.000770362	0.000108385	34.4444
rs12536253	C	G	C	G	-0.0194	-0.0549034	0.24693	0.2342	finngen_R10_C3_BLADDER_EXALLC	7	0.181847	0.0411234	316386	Bladder cancer	7	0.0028	2.514e-12	317763	ukb-bub35-AST	AST || id:ukb-bub35-AST	TRUE	7.85722e-05	0.000139972	44.484
rs12602010	A	G	A	G	0.0169	0.0915173	0.24384	0.227	finngen_R10_C3_BLADDER_EXALLC	17	0.0206101	0.0395314	316386	Bladder cancer	17	0.0028	1.157e-09	317763	ukb-bub35-AST	AST || id:ukb-bub35-AST	TRUE	0.00867987	0.000105323	33.471
rs1265749	C	G	C	G	0.0195	0.0156145	0.37438	0.3681	finngen_R10_C3_BLADDER_EXALLC	10	0.623406	0.0317996	316386	Bladder cancer	10	0.0025	2.863e-15	317763	ukb-bub35-AST	AST || id:ukb-bub35-AST	TRUE	2.44755e-07	0.000178124	56.6109
rs12799680	C	T	C	T	-0.028	-0.00718901	0.0876374	0.09305	finngen_R10_C3_BLADDER_EXALLC	11	0.885229	0.0498048	316386	Bladder cancer	11	0.0042	3.88e-11	317763	ukb-bub35-AST	AST || id:ukb-bub35-AST	TRUE	4.09247e-06	0.000125373	39.8436
rs12931564	T	C	T	C	0.0241	0.00962734	0.33045	0.3395	finngen_R10_C3_BLADDER_EXALLC	16	0.778832	0.0342803	316386	Bladder cancer	16	0.0025	1.216e-21	317763	ukb-bub35-AST	AST || id:ukb-bub35-AST	TRUE	3.84419e-11	0.000257012	81.6893
rs12932751	T	C	T	C	-0.07	-0.0169557	0.0820555	0.0818	finngen_R10_C3_BLADDER_EXALLC	16	0.802898	0.0679319	316386	Bladder cancer	16	0.0043	1.117e-59	317763	ukb-bub35-AST	AST || id:ukb-bub35-AST	TRUE	1.04191e-29	0.000738159	234.732
rs13032148	A	G	A	G	0.0152	0.0525034	0.345306	0.3047	finngen_R10_C3_BLADDER_EXALLC	2	0.117401	0.0335319	316386	Bladder cancer	2	0.0025	1.397e-09	317763	ukb-bub35-AST	AST || id:ukb-bub35-AST	TRUE	0.00144215	0.000104462	33.1975
rs13121957	G	A	G	A	0.0165	0.0596294	0.212957	0.2188	finngen_R10_C3_BLADDER_EXALLC	4	0.127331	0.0391086	316386	Bladder cancer	4	0.0029	1.471e-08	317763	ukb-bub35-AST	AST || id:ukb-bub35-AST	TRUE	0.00328798	9.12616e-05	29.002
rs13135092	G	A	G	A	0.0586	-0.060006	0.079928	0.08282	finngen_R10_C3_BLADDER_EXALLC	4	0.601603	0.114933	316386	Bladder cancer	4	0.0044	1.708e-40	317763	ukb-bub35-AST	AST || id:ukb-bub35-AST	TRUE	1.61504e-19	0.000505064	160.571
rs132641	G	A	G	A	0.0273	-0.0289163	0.165199	0.8722	finngen_R10_C3_BLADDER_EXALLC	22	0.536343	0.0467635	316386	Bladder cancer	22	0.0032	1.102e-17	317763	ukb-bub35-AST	AST || id:ukb-bub35-AST	TRUE	2.29703e-08	0.000205563	65.3334
rs138420351	T	C	T	C	-0.0842	0.0944413	0.0110116	0.02249	finngen_R10_C3_BLADDER_EXALLC	17	0.257461	0.0833983	316386	Bladder cancer	17	0.0125	1.533e-11	317763	ukb-bub35-AST	AST || id:ukb-bub35-AST	TRUE	7.61601e-05	0.000154417	49.0754
rs139744333	T	C	T	C	-0.0147	0.00263972	0.309148	0.3129	finngen_R10_C3_BLADDER_EXALLC	3	0.934221	0.0319829	316386	Bladder cancer	3	0.0026	1.191e-08	317763	ukb-bub35-AST	AST || id:ukb-bub35-AST	TRUE	8.31855e-05	9.23031e-05	29.333
rs1408579	T	C	T	C	-0.0482	-0.0407001	0.478389	0.4826	finngen_R10_C3_BLADDER_EXALLC	10	0.201876	0.031891	316386	Bladder cancer	10	0.0024	2.35e-89	317763	ukb-bub35-AST	AST || id:ukb-bub35-AST	TRUE	3.05607e-40	0.00115945	368.856
rs142451335	T	C	T	C	0.0261	-0.06966	0.0718289	0.07055	finngen_R10_C3_BLADDER_EXALLC	1	0.375297	0.0785703	316386	Bladder cancer	1	0.0046	1.443e-08	317763	ukb-bub35-AST	AST || id:ukb-bub35-AST	TRUE	0.000724769	9.08319e-05	28.8654
rs143105156	A	T	A	T	0.0709	0.145228	0.0126485	0.01431	finngen_R10_C3_BLADDER_EXALLC	1	0.0627032	0.0780254	316386	Bladder cancer	1	0.0109	7.735e-11	317763	ukb-bub35-AST	AST || id:ukb-bub35-AST	TRUE	0.00104999	0.000125555	39.9014
rs145571340	A	G	A	G	-0.0282	0.00608474	0.106919	0.1258	finngen_R10_C3_BLADDER_EXALLC	5	0.907562	0.052403	316386	Bladder cancer	5	0.0039	2.946e-13	317763	ukb-bub35-AST	AST || id:ukb-bub35-AST	TRUE	5.03355e-07	0.000151871	48.2659
rs148828372	T	C	T	C	-0.0534	0.0273144	0.02447	0.02045	finngen_R10_C3_BLADDER_EXALLC	17	0.763641	0.0908352	316386	Bladder cancer	17	0.0078	5.964e-12	317763	ukb-bub35-AST	AST || id:ukb-bub35-AST	TRUE	3.78746e-06	0.00013614	43.266
rs149756794	T	C	T	C	0.0395	0.00455508	0.0626955	0.0818	finngen_R10_C3_BLADDER_EXALLC	11	0.940254	0.0607744	316386	Bladder cancer	11	0.0049	6.557e-16	317763	ukb-bub35-AST	AST || id:ukb-bub35-AST	TRUE	1.69364e-08	0.000183375	58.2803
rs155795	C	G	C	G	0.0145	-0.0469152	0.386859	0.3947	finngen_R10_C3_BLADDER_EXALLC	5	0.135859	0.0314574	316386	Bladder cancer	5	0.0025	4.027e-09	317763	ukb-bub35-AST	AST || id:ukb-bub35-AST	TRUE	0.00235816	9.97422e-05	31.6974
rs157595	G	A	G	A	0.0187	-0.0172918	0.383424	0.6022	finngen_R10_C3_BLADDER_EXALLC	19	0.610654	0.0339628	316386	Bladder cancer	19	0.0025	1.81e-13	317763	ukb-bub35-AST	AST || id:ukb-bub35-AST	TRUE	8.52958e-07	0.00016534	52.5474
rs1707302	G	A	G	A	0.016	-0.0379484	0.336237	0.6769	finngen_R10_C3_BLADDER_EXALLC	1	0.244151	0.0325829	316386	Bladder cancer	1	0.0025	1.939e-10	317763	ukb-bub35-AST	AST || id:ukb-bub35-AST	TRUE	0.000219004	0.000114269	36.3144
rs17138358	C	G	C	G	-0.0257	0.018971	0.403695	0.3998	finngen_R10_C3_BLADDER_EXALLC	7	0.577303	0.0340392	316386	Bladder cancer	7	0.0024	3.573e-26	317763	ukb-bub35-AST	AST || id:ukb-bub35-AST	TRUE	7.56993e-13	0.000317993	101.078
rs17141457	T	C	T	C	-0.051	0.0784299	0.0729637	0.07771	finngen_R10_C3_BLADDER_EXALLC	10	0.238239	0.0664998	316386	Bladder cancer	10	0.0046	1.925e-28	317763	ukb-bub35-AST	AST || id:ukb-bub35-AST	TRUE	2.63817e-12	0.000351863	111.848
rs17305868	G	A	G	A	-0.015	0.0304505	0.491397	0.5634	finngen_R10_C3_BLADDER_EXALLC	11	0.333061	0.0314582	316386	Bladder cancer	11	0.0024	3.134e-10	317763	ukb-bub35-AST	AST || id:ukb-bub35-AST	TRUE	0.000191996	0.000112467	35.7415
rs17532301	A	G	A	G	-0.0335	-0.0510894	0.07256	0.07566	finngen_R10_C3_BLADDER_EXALLC	13	0.530583	0.0814672	316386	Bladder cancer	13	0.0046	2.821e-13	317763	ukb-bub35-AST	AST || id:ukb-bub35-AST	TRUE	2.60266e-06	0.000151044	48.0031
rs17576323	C	T	C	T	-0.0188	0.0254886	0.194183	0.2035	finngen_R10_C3_BLADDER_EXALLC	2	0.492604	0.037146	316386	Bladder cancer	2	0.003	4.09e-10	317763	ukb-bub35-AST	AST || id:ukb-bub35-AST	TRUE	8.12891e-05	0.00011061	35.1513
rs1778796	G	A	G	A	-0.0161	-0.0258789	0.453133	0.5593	finngen_R10_C3_BLADDER_EXALLC	13	0.416508	0.0318512	316386	Bladder cancer	13	0.0025	2.506e-10	317763	ukb-bub35-AST	AST || id:ukb-bub35-AST	TRUE	7.08027e-05	0.000128466	40.8268
rs17826137	A	T	A	T	0.0179	-0.0192149	0.25826	0.2342	finngen_R10_C3_BLADDER_EXALLC	3	0.604817	0.0371313	316386	Bladder cancer	3	0.0027	4.103e-11	317763	ukb-bub35-AST	AST || id:ukb-bub35-AST	TRUE	1.58642e-05	0.000122757	39.0121
rs1864529	A	G	A	G	-0.0185	0.0559972	0.155036	0.8538	finngen_R10_C3_BLADDER_EXALLC	18	0.262515	0.0499767	316386	Bladder cancer	18	0.0033	2.411e-08	317763	ukb-bub35-AST	AST || id:ukb-bub35-AST	TRUE	0.00154254	8.96694e-05	28.496
rs188247550	T	C	T	C	0.0938	-0.103939	0.0127316	0.01329	finngen_R10_C3_BLADDER_EXALLC	19	0.159186	0.07383	316386	Bladder cancer	19	0.011	1.991e-17	317763	ukb-bub35-AST	AST || id:ukb-bub35-AST	TRUE	4.99902e-07	0.000221184	70.2992
rs1887646	A	G	A	G	0.0166	0.000619501	0.460799	0.4796	finngen_R10_C3_BLADDER_EXALLC	13	0.984408	0.0316995	316386	Bladder cancer	13	0.0024	5.225e-12	317763	ukb-bub35-AST	AST || id:ukb-bub35-AST	TRUE	1.10729e-06	0.000136933	43.518
rs1888923	T	G	T	G	-0.0135	0.0372778	0.488792	0.5358	finngen_R10_C3_BLADDER_EXALLC	10	0.233397	0.0312824	316386	Bladder cancer	10	0.0024	1.922e-08	317763	ukb-bub35-AST	AST || id:ukb-bub35-AST	TRUE	0.00175078	9.10792e-05	28.9441
rs1890426	C	T	C	T	0.0201	0.0478595	0.403321	0.4233	finngen_R10_C3_BLADDER_EXALLC	6	0.128705	0.0315025	316386	Bladder cancer	6	0.0024	1.296e-16	317763	ukb-bub35-AST	AST || id:ukb-bub35-AST	TRUE	1.29878e-06	0.000194453	61.8015
rs2070895	A	G	A	G	-0.0199	-0.0328602	0.227361	0.2076	finngen_R10_C3_BLADDER_EXALLC	15	0.360869	0.0359635	316386	Bladder cancer	15	0.0029	3.292e-12	317763	ukb-bub35-AST	AST || id:ukb-bub35-AST	TRUE	2.66884e-05	0.000139133	44.2171
rs2094197	A	G	A	G	0.0146	-0.0154571	0.439221	0.4663	finngen_R10_C3_BLADDER_EXALLC	6	0.630769	0.0321591	316386	Bladder cancer	6	0.0024	1.854e-09	317763	ukb-bub35-AST	AST || id:ukb-bub35-AST	TRUE	7.60343e-05	0.000105005	33.37
rs213209	T	C	T	C	0.024	-0.0056911	0.276821	0.3067	finngen_R10_C3_BLADDER_EXALLC	6	0.871033	0.0350553	316386	Bladder cancer	6	0.0027	1.9e-19	317763	ukb-bub35-AST	AST || id:ukb-bub35-AST	TRUE	7.12106e-10	0.00023062	73.299
rs2137537	C	T	C	T	-0.026	-0.0457978	0.462229	0.5685	finngen_R10_C3_BLADDER_EXALLC	12	0.159314	0.0325411	316386	Bladder cancer	12	0.0024	2.021e-27	317763	ukb-bub35-AST	AST || id:ukb-bub35-AST	TRUE	2.82777e-11	0.000336071	106.826
rs2138157	C	A	C	A	0.02	0.025388	0.345994	0.6299	finngen_R10_C3_BLADDER_EXALLC	2	0.433654	0.0324259	316386	Bladder cancer	2	0.0025	1.296e-15	317763	ukb-bub35-AST	AST || id:ukb-bub35-AST	TRUE	3.46395e-07	0.000181026	57.5333
rs2168028	T	C	T	C	-0.0131	0.0178426	0.445487	0.4284	finngen_R10_C3_BLADDER_EXALLC	12	0.576618	0.031957	316386	Bladder cancer	12	0.0024	4.574e-08	317763	ukb-bub35-AST	AST || id:ukb-bub35-AST	TRUE	0.000539899	8.47851e-05	26.9437
rs217184	C	T	C	T	-0.0264	-0.0564189	0.190272	0.2157	finngen_R10_C3_BLADDER_EXALLC	16	0.140812	0.0383079	316386	Bladder cancer	16	0.003	3.382e-18	317763	ukb-bub35-AST	AST || id:ukb-bub35-AST	TRUE	2.30387e-07	0.000214759	68.2568
rs2239222	G	A	G	A	-0.0139	-0.0332077	0.357947	0.3497	finngen_R10_C3_BLADDER_EXALLC	14	0.305632	0.0324158	316386	Bladder cancer	14	0.0025	2.726e-08	317763	ukb-bub35-AST	AST || id:ukb-bub35-AST	TRUE	0.00136474	8.88074e-05	28.222
rs2244278	A	C	A	C	-0.0237	0.0517103	0.121023	0.1115	finngen_R10_C3_BLADDER_EXALLC	9	0.343815	0.0546243	316386	Bladder cancer	9	0.0037	1.103e-10	317763	ukb-bub35-AST	AST || id:ukb-bub35-AST	TRUE	0.000116123	0.000119501	37.9773
rs2247650	T	G	T	G	-0.0194	0.0157368	0.494587	0.5266	finngen_R10_C3_BLADDER_EXALLC	5	0.613018	0.0311145	316386	Bladder cancer	5	0.0024	3.164e-16	317763	ukb-bub35-AST	AST || id:ukb-bub35-AST	TRUE	8.73029e-08	0.000188158	59.8005
rs2257150	T	G	T	G	-0.0278	0.0234719	0.082492	0.07157	finngen_R10_C3_BLADDER_EXALLC	16	0.707213	0.0624915	316386	Bladder cancer	16	0.0044	1.758e-10	317763	ukb-bub35-AST	AST || id:ukb-bub35-AST	TRUE	2.70716e-05	0.000116988	37.1786
rs2291160	A	G	A	G	-0.0181	-0.0242168	0.44543	0.4387	finngen_R10_C3_BLADDER_EXALLC	16	0.441597	0.0314709	316386	Bladder cancer	16	0.0024	7.351e-14	317763	ukb-bub35-AST	AST || id:ukb-bub35-AST	TRUE	1.73477e-06	0.000161854	51.4392
rs2296661	T	C	T	C	-0.039	-0.0165068	0.0554642	0.06339	finngen_R10_C3_BLADDER_EXALLC	13	0.816229	0.0710282	316386	Bladder cancer	13	0.0053	1.551e-13	317763	ukb-bub35-AST	AST || id:ukb-bub35-AST	TRUE	4.83059e-07	0.000159364	50.6478
rs2304282	G	A	G	A	0.0246	-0.0277063	0.401961	0.6022	finngen_R10_C3_BLADDER_EXALLC	8	0.385417	0.0319212	316386	Bladder cancer	8	0.0024	4.023e-24	317763	ukb-bub35-AST	AST || id:ukb-bub35-AST	TRUE	3.4688e-11	0.000290947	92.4785
rs2367585	T	C	T	C	0.0288	0.0642002	0.279036	0.2638	finngen_R10_C3_BLADDER_EXALLC	5	0.0760712	0.0361905	316386	Bladder cancer	5	0.0026	1.808e-27	317763	ukb-bub35-AST	AST || id:ukb-bub35-AST	TRUE	5.10596e-11	0.000333725	106.08
rs2373816	A	G	A	G	-0.0134	-0.00353271	0.386155	0.6053	finngen_R10_C3_BLADDER_EXALLC	7	0.918286	0.0344342	316386	Bladder cancer	7	0.0025	4.447e-08	317763	ukb-bub35-AST	AST || id:ukb-bub35-AST	TRUE	0.000204583	8.51256e-05	27.0519
rs2394529	C	G	C	G	0.0241	0.0412815	0.318248	0.3354	finngen_R10_C3_BLADDER_EXALLC	10	0.251795	0.0360222	316386	Bladder cancer	10	0.0026	8.114e-21	317763	ukb-bub35-AST	AST || id:ukb-bub35-AST	TRUE	9.7117e-09	0.000252032	80.1062
rs2452170	A	G	A	G	0.0146	-0.0924164	0.478262	0.4652	finngen_R10_C3_BLADDER_EXALLC	19	0.00351083	0.0316596	316386	Bladder cancer	19	0.0024	1.225e-09	317763	ukb-bub35-AST	AST || id:ukb-bub35-AST	TRUE	0.0257152	0.000106379	33.8065
rs2489207	G	A	G	A	0.0258	0.000688035	0.158739	0.8364	finngen_R10_C3_BLADDER_EXALLC	10	0.986012	0.039244	316386	Bladder cancer	10	0.0033	5.48e-15	317763	ukb-bub35-AST	AST || id:ukb-bub35-AST	TRUE	3.59471e-08	0.00017778	56.5017
rs2491441	C	T	C	T	0.0384	0.0669763	0.196355	0.1881	finngen_R10_C3_BLADDER_EXALLC	1	0.0704142	0.0370191	316386	Bladder cancer	1	0.003	1.094e-37	317763	ukb-bub35-AST	AST || id:ukb-bub35-AST	TRUE	8.51735e-15	0.00046537	147.945
rs2583442	C	T	C	T	-0.0194	0.0257403	0.29137	0.2955	finngen_R10_C3_BLADDER_EXALLC	11	0.485364	0.036893	316386	Bladder cancer	11	0.0026	1.736e-13	317763	ukb-bub35-AST	AST || id:ukb-bub35-AST	TRUE	1.78526e-06	0.000155417	49.3931
rs2738759	G	A	G	A	0.0297	0.0863567	0.0776195	0.91411	finngen_R10_C3_BLADDER_EXALLC	20	0.184482	0.0650727	316386	Bladder cancer	20	0.0044	1.66e-11	317763	ukb-bub35-AST	AST || id:ukb-bub35-AST	TRUE	0.000129052	0.000126306	40.1402
rs2800290	C	T	C	T	0.0221	0.0320408	0.411367	0.4305	finngen_R10_C3_BLADDER_EXALLC	9	0.314368	0.0318466	316386	Bladder cancer	9	0.0024	6.546e-20	317763	ukb-bub35-AST	AST || id:ukb-bub35-AST	TRUE	6.96724e-09	0.000236531	75.1782
rs28374650	T	C	T	C	0.0302	-0.0408335	0.25308		finngen_R10_C3_BLADDER_EXALLC	6	0.216157	0.0330151	316386	Bladder cancer	6	0.0028	4.921e-28	317763	ukb-bub35-AST	AST || id:ukb-bub35-AST	TRUE	1.55807e-11	0.000344807	109.604
rs28377268	T	G	T	G	-0.021	0.00169527	0.115873	0.1104	finngen_R10_C3_BLADDER_EXALLC	9	0.972885	0.0498753	316386	Bladder cancer	9	0.0038	3.003e-08	317763	ukb-bub35-AST	AST || id:ukb-bub35-AST	TRUE	0.000104748	9.03578e-05	28.7148
rs2849422	C	T	C	T	-0.0543	-0.000332163	0.0989035	0.1125	finngen_R10_C3_BLADDER_EXALLC	18	0.994851	0.0514713	316386	Bladder cancer	18	0.004	2.876e-42	317763	ukb-bub35-AST	AST || id:ukb-bub35-AST	TRUE	9.42322e-22	0.000525548	167.087
rs2853916	A	G	A	G	0.0171	0.00513313	0.184694	0.184	finngen_R10_C3_BLADDER_EXALLC	6	0.909159	0.0449882	316386	Bladder cancer	6	0.0031	2.795e-08	317763	ukb-bub35-AST	AST || id:ukb-bub35-AST	TRUE	0.000135952	8.80634e-05	27.9856
rs28650790	T	C	T	C	0.0173	0.0741188	0.189887	0.1789	finngen_R10_C3_BLADDER_EXALLC	5	0.108555	0.0461879	316386	Bladder cancer	5	0.003	1.131e-08	317763	ukb-bub35-AST	AST || id:ukb-bub35-AST	TRUE	0.00331186	9.20795e-05	29.262
rs2910953	A	T	A	T	0.0329	-0.0104746	0.249323	0.2423	finngen_R10_C3_BLADDER_EXALLC	5	0.799988	0.0413423	316386	Bladder cancer	5	0.0028	7.809e-33	317763	ukb-bub35-AST	AST || id:ukb-bub35-AST	TRUE	4.68044e-16	0.00040517	128.799
rs292553	C	T	C	T	0.0181	-0.0223505	0.273473	0.7055	finngen_R10_C3_BLADDER_EXALLC	7	0.522438	0.0349449	316386	Bladder cancer	7	0.0027	1.366e-11	317763	ukb-bub35-AST	AST || id:ukb-bub35-AST	TRUE	1.85041e-05	0.000130183	41.3724
rs2930191	A	G	A	G	-0.024	0.0275513	0.358585	0.3875	finngen_R10_C3_BLADDER_EXALLC	11	0.383563	0.0316191	316386	Bladder cancer	11	0.0025	5.934e-22	317763	ukb-bub35-AST	AST || id:ukb-bub35-AST	TRUE	7.10611e-10	0.000264962	84.2169
rs2946154	G	A	G	A	0.0196	0.0261966	0.393246	0.3978	finngen_R10_C3_BLADDER_EXALLC	8	0.409721	0.0317772	316386	Bladder cancer	8	0.0025	2.641e-15	317763	ukb-bub35-AST	AST || id:ukb-bub35-AST	TRUE	7.27225e-07	0.000183324	58.2639
rs2958153	G	A	G	A	0.0203	-0.0487371	0.274667	0.7331	finngen_R10_C3_BLADDER_EXALLC	12	0.212878	0.0391246	316386	Bladder cancer	12	0.0027	2.544e-14	317763	ukb-bub35-AST	AST || id:ukb-bub35-AST	TRUE	9.48184e-06	0.000164197	52.1841
rs2980888	C	T	C	T	-0.0267	0.0175982	0.296496	0.6759	finngen_R10_C3_BLADDER_EXALLC	8	0.619972	0.0354881	316386	Bladder cancer	8	0.0026	1.626e-24	317763	ukb-bub35-AST	AST || id:ukb-bub35-AST	TRUE	5.1234e-12	0.000297398	94.5296
rs333948	A	G	A	G	-0.0374	0.0273683	0.230678	0.2127	finngen_R10_C3_BLADDER_EXALLC	1	0.478279	0.0385973	316386	Bladder cancer	1	0.0029	5.061e-39	317763	ukb-bub35-AST	AST || id:ukb-bub35-AST	TRUE	7.52658e-18	0.000496464	157.835
rs35149321	A	G	A	G	0.0198	-0.0225824	0.468417	0.4765	finngen_R10_C3_BLADDER_EXALLC	15	0.474008	0.0315409	316386	Bladder cancer	15	0.0024	1.332e-16	317763	ukb-bub35-AST	AST || id:ukb-bub35-AST	TRUE	1.0362e-07	0.000195238	62.0511
rs351978	G	A	G	A	0.0154	-0.0208241	0.411778	0.5971	finngen_R10_C3_BLADDER_EXALLC	19	0.528309	0.0330232	316386	Bladder cancer	19	0.0025	3.828e-10	317763	ukb-bub35-AST	AST || id:ukb-bub35-AST	TRUE	9.43909e-05	0.000114888	36.5112
rs35221426	T	G	T	G	0.0231	-0.0174923	0.142874	0.1667	finngen_R10_C3_BLADDER_EXALLC	12	0.723796	0.0494986	316386	Bladder cancer	12	0.0034	1.144e-11	317763	ukb-bub35-AST	AST || id:ukb-bub35-AST	TRUE	5.39863e-06	0.000130693	41.5345
rs35286811	G	C	G	C	-0.022	0.0747979	0.125244	0.1339	finngen_R10_C3_BLADDER_EXALLC	2	0.119661	0.0480645	316386	Bladder cancer	2	0.0036	8.707e-10	317763	ukb-bub35-AST	AST || id:ukb-bub35-AST	TRUE	0.0013052	0.000106052	33.7028
rs36086195	T	C	T	C	0.0337	-0.0597619	0.432886	0.5675	finngen_R10_C3_BLADDER_EXALLC	1	0.0740065	0.0334506	316386	Bladder cancer	1	0.0024	7.819e-44	317763	ukb-bub35-AST	AST || id:ukb-bub35-AST	TRUE	5.03983e-18	0.000557614	177.287
rs369705328	C	G	C	G	0.1666	-0.0482871	0.126792	0.1084	finngen_R10_C3_BLADDER_EXALLC	10	0.358697	0.0526089	316386	Bladder cancer	10	0.0036	1e-200	317763	ukb-bub35-AST	AST || id:ukb-bub35-AST	TRUE	1.0425e-224	0.00614596	1965.02
rs3744231	T	C	T	C	0.0144	-0.00167312	0.309592	0.6861	finngen_R10_C3_BLADDER_EXALLC	17	0.964136	0.0372102	316386	Bladder cancer	17	0.0026	3.937e-08	317763	ukb-bub35-AST	AST || id:ukb-bub35-AST	TRUE	0.0001044	8.86442e-05	28.1702
rs3767641	T	C	T	C	0.0315	0.0148202	0.109977	0.1247	finngen_R10_C3_BLADDER_EXALLC	1	0.720679	0.0414491	316386	Bladder cancer	1	0.0039	3.379e-16	317763	ukb-bub35-AST	AST || id:ukb-bub35-AST	TRUE	4.988e-08	0.000194247	61.7361
rs3785579	C	G	C	G	0.022	-0.00840086	0.132115	0.1472	finngen_R10_C3_BLADDER_EXALLC	17	0.825937	0.0382004	316386	Bladder cancer	17	0.0035	4.849e-10	317763	ukb-bub35-AST	AST || id:ukb-bub35-AST	TRUE	1.83504e-05	0.000110991	35.2727
rs3814316	A	G	A	G	-0.0256	-0.00486469	0.369744	0.3579	finngen_R10_C3_BLADDER_EXALLC	1	0.877666	0.0316035	316386	Bladder cancer	1	0.0025	3.496e-25	317763	ukb-bub35-AST	AST || id:ukb-bub35-AST	TRUE	1.05192e-12	0.000305442	97.0871
rs3816117	C	T	C	T	-0.0144	-0.00820741	0.492222	0.4918	finngen_R10_C3_BLADDER_EXALLC	16	0.792483	0.0311965	316386	Bladder cancer	16	0.0024	1.424e-09	317763	ukb-bub35-AST	AST || id:ukb-bub35-AST	TRUE	5.08441e-05	0.000103655	32.9409
rs3820979	C	A	C	A	0.024	-0.0272069	0.312831	0.2996	finngen_R10_C3_BLADDER_EXALLC	2	0.404024	0.0326044	316386	Bladder cancer	2	0.0026	1.651e-20	317763	ukb-bub35-AST	AST || id:ukb-bub35-AST	TRUE	3.04676e-09	0.000247643	78.7107
rs3822939	G	A	G	A	-0.0142	-0.025002	0.448282	0.5511	finngen_R10_C3_BLADDER_EXALLC	6	0.424653	0.0313161	316386	Bladder cancer	6	0.0024	3.941e-09	317763	ukb-bub35-AST	AST || id:ukb-bub35-AST	TRUE	0.00030158	9.97413e-05	31.6971
rs3869549	A	T	A	T	0.0173	-0.00740035	0.359836	0.3701	finngen_R10_C3_BLADDER_EXALLC	17	0.817855	0.0321329	316386	Bladder cancer	17	0.0025	3.498e-12	317763	ukb-bub35-AST	AST || id:ukb-bub35-AST	TRUE	2.30448e-06	0.000137885	43.8206
rs387757	A	G	A	G	0.0171	0.0322325	0.306782	0.2853	finngen_R10_C3_BLADDER_EXALLC	10	0.372705	0.0361587	316386	Bladder cancer	10	0.0026	6.888e-11	317763	ukb-bub35-AST	AST || id:ukb-bub35-AST	TRUE	5.95942e-05	0.000124372	39.5254
rs407463	A	G	A	G	0.0154	0.0113409	0.494199	0.5153	finngen_R10_C3_BLADDER_EXALLC	21	0.718128	0.0314186	316386	Bladder cancer	21	0.0024	9.974e-11	317763	ukb-bub35-AST	AST || id:ukb-bub35-AST	TRUE	1.89667e-05	0.000118564	37.6795
rs41276920	A	G	A	G	-0.0298	-0.0115043	0.0853499	0.09202	finngen_R10_C3_BLADDER_EXALLC	15	0.851294	0.0613669	316386	Bladder cancer	15	0.0042	2.054e-12	317763	ukb-bub35-AST	AST || id:ukb-bub35-AST	TRUE	1.06735e-06	0.00013865	44.0637
rs4135247	A	G	A	G	-0.0193	0.0381968	0.43216	0.5736	finngen_R10_C3_BLADDER_EXALLC	3	0.234223	0.0321103	316386	Bladder cancer	3	0.0024	1.346e-15	317763	ukb-bub35-AST	AST || id:ukb-bub35-AST	TRUE	1.31226e-06	0.000182816	58.1025
rs4368212	T	C	T	C	-0.0185	-0.0149618	0.396388	0.6217	finngen_R10_C3_BLADDER_EXALLC	17	0.637714	0.031773	316386	Bladder cancer	17	0.0025	5.09e-14	317763	ukb-bub35-AST	AST || id:ukb-bub35-AST	TRUE	9.91026e-07	0.000163777	52.0503
rs4425959	A	G	A	G	-0.0278	-0.0537188	0.186802	0.7955	finngen_R10_C3_BLADDER_EXALLC	1	0.107616	0.0333864	316386	Bladder cancer	1	0.0031	1.503e-19	317763	ukb-bub35-AST	AST || id:ukb-bub35-AST	TRUE	2.047e-07	0.0002348	74.6277
rs4492899	G	A	G	A	-0.0221	0.0236635	0.320752	0.6534	finngen_R10_C3_BLADDER_EXALLC	12	0.474418	0.0330815	316386	Bladder cancer	12	0.0026	8.427e-18	317763	ukb-bub35-AST	AST || id:ukb-bub35-AST	TRUE	3.85664e-08	0.00021282	67.6403
rs45505795	C	G	C	G	0.0654	0.0214359	0.0294653	0.02965	finngen_R10_C3_BLADDER_EXALLC	14	0.788555	0.0799288	316386	Bladder cancer	14	0.0072	6.208e-20	317763	ukb-bub35-AST	AST || id:ukb-bub35-AST	TRUE	4.79169e-10	0.000244629	77.7525
rs4575545	A	G	A	G	0.0147	-0.0149675	0.299584	0.3333	finngen_R10_C3_BLADDER_EXALLC	16	0.657971	0.0338083	316386	Bladder cancer	16	0.0026	1.773e-08	317763	ukb-bub35-AST	AST || id:ukb-bub35-AST	TRUE	0.00023317	9.06858e-05	28.819
rs4611747	T	C	T	C	-0.0255	-0.0136491	0.287805	0.2771	finngen_R10_C3_BLADDER_EXALLC	22	0.72182	0.0383372	316386	Bladder cancer	22	0.0027	8.16e-22	317763	ukb-bub35-AST	AST || id:ukb-bub35-AST	TRUE	1.37505e-10	0.000266568	84.7274
rs475853	G	A	G	A	-0.0717	0.0111728	0.164398	0.1595	finngen_R10_C3_BLADDER_EXALLC	10	0.787318	0.0414122	316386	Bladder cancer	10	0.0033	2.72e-106	317763	ukb-bub35-AST	AST || id:ukb-bub35-AST	TRUE	7.3484e-52	0.00141242	449.447
rs4852780	C	T	C	T	0.0186	-0.0339364	0.407327	0.5859	finngen_R10_C3_BLADDER_EXALLC	2	0.289836	0.0320614	316386	Bladder cancer	2	0.0024	2.043e-14	317763	ukb-bub35-AST	AST || id:ukb-bub35-AST	TRUE	2.30485e-06	0.000167038	53.0869
rs4925547	T	A	T	A	-0.0148	-0.0287726	0.401456	0.3978	finngen_R10_C3_BLADDER_EXALLC	1	0.369711	0.0320759	316386	Bladder cancer	1	0.0024	1.191e-09	317763	ukb-bub35-AST	AST || id:ukb-bub35-AST	TRUE	0.00019868	0.000105266	33.4529
rs493811	T	G	T	G	-0.0226	0.0143713	0.400067	0.3885	finngen_R10_C3_BLADDER_EXALLC	12	0.648228	0.0315004	316386	Bladder cancer	12	0.0024	1.284e-20	317763	ukb-bub35-AST	AST || id:ukb-bub35-AST	TRUE	2.4822e-10	0.000245178	77.9273
rs4944796	C	A	C	A	-0.0163	0.0370365	0.486093	0.546	finngen_R10_C3_BLADDER_EXALLC	11	0.238042	0.0313897	316386	Bladder cancer	11	0.0024	6.241e-12	317763	ukb-bub35-AST	AST || id:ukb-bub35-AST	TRUE	7.43626e-05	0.000132742	42.1859
rs4955721	T	A	T	A	0.0235	0.0162164	0.160038	0.1442	finngen_R10_C3_BLADDER_EXALLC	3	0.763924	0.0539949	316386	Bladder cancer	3	0.0033	6.636e-13	317763	ukb-bub35-AST	AST || id:ukb-bub35-AST	TRUE	1.45551e-06	0.000148473	47.186
rs500802	C	T	C	T	-0.0186	0.0495113	0.318218	0.271	finngen_R10_C3_BLADDER_EXALLC	13	0.138672	0.0334365	316386	Bladder cancer	13	0.0026	7.218e-13	317763	ukb-bub35-AST	AST || id:ukb-bub35-AST	TRUE	6.20937e-05	0.000150116	47.7081
rs5010513	G	A	G	A	-0.0179	-0.000870774	0.253013	0.7352	finngen_R10_C3_BLADDER_EXALLC	4	0.979871	0.0345126	316386	Bladder cancer	4	0.0027	6.532e-11	317763	ukb-bub35-AST	AST || id:ukb-bub35-AST	TRUE	3.08935e-06	0.000121113	38.4898
rs55715661	T	C	T	C	-0.014	-0.0394488	0.325563	0.3446	finngen_R10_C3_BLADDER_EXALLC	14	0.224752	0.0324952	316386	Bladder cancer	14	0.0025	3.39e-08	317763	ukb-bub35-AST	AST || id:ukb-bub35-AST	TRUE	0.001961	8.60721e-05	27.3527
rs56010181	C	A	C	A	0.024	-0.0891883	0.12868	0.1401	finngen_R10_C3_BLADDER_EXALLC	19	0.0731796	0.0497783	316386	Bladder cancer	19	0.0035	1.077e-11	317763	ukb-bub35-AST	AST || id:ukb-bub35-AST	TRUE	0.000350177	0.000129164	41.0486
rs56014508	T	C	T	C	-0.0148	-0.0104168	0.393131	0.4202	finngen_R10_C3_BLADDER_EXALLC	2	0.742125	0.0316581	316386	Bladder cancer	2	0.0024	1.654e-09	317763	ukb-bub35-AST	AST || id:ukb-bub35-AST	TRUE	3.74388e-05	0.000104517	33.2148
rs56033718	G	A	G	A	0.0532	-0.0324622	0.362968	0.3753	finngen_R10_C3_BLADDER_EXALLC	3	0.36867	0.0361105	316386	Bladder cancer	3	0.0025	9.14e-103	317763	ukb-bub35-AST	AST || id:ukb-bub35-AST	TRUE	5.89883e-47	0.00130883	416.44
rs56254331	C	A	C	A	0.0282	-0.0256014	0.162288	0.1534	finngen_R10_C3_BLADDER_EXALLC	19	0.498266	0.0378036	316386	Bladder cancer	19	0.0032	1.657e-18	317763	ukb-bub35-AST	AST || id:ukb-bub35-AST	TRUE	9.19427e-09	0.000216227	68.7233
rs56287545	A	C	A	C	0.1329	-0.102825	0.0114985	0.01227	finngen_R10_C3_BLADDER_EXALLC	3	0.461664	0.139687	316386	Bladder cancer	3	0.0111	2.639e-33	317763	ukb-bub35-AST	AST || id:ukb-bub35-AST	TRUE	2.10067e-15	0.000401512	127.636
rs58869566	G	A	G	A	0.0159	0.007669	0.3337	0.3119	finngen_R10_C3_BLADDER_EXALLC	17	0.817969	0.0333206	316386	Bladder cancer	17	0.0025	2.658e-10	317763	ukb-bub35-AST	AST || id:ukb-bub35-AST	TRUE	1.49592e-05	0.000112422	35.7273
rs6010040	G	T	G	T	0.0175	-0.00314083	0.209328	0.2219	finngen_R10_C3_BLADDER_EXALLC	22	0.925314	0.033505	316386	Bladder cancer	22	0.0029	2.087e-09	317763	ukb-bub35-AST	AST || id:ukb-bub35-AST	TRUE	2.71739e-05	0.000101375	32.2162
rs6018185	C	T	C	T	0.0153	0.0231698	0.40405	0.5787	finngen_R10_C3_BLADDER_EXALLC	20	0.461405	0.0314578	316386	Bladder cancer	20	0.0025	7.095e-10	317763	ukb-bub35-AST	AST || id:ukb-bub35-AST	TRUE	0.000143923	0.000112735	35.8267
rs6088662	G	T	G	T	0.0234	-0.0109082	0.189568	0.1973	finngen_R10_C3_BLADDER_EXALLC	20	0.773608	0.0379206	316386	Bladder cancer	20	0.003	1.611e-14	317763	ukb-bub35-AST	AST || id:ukb-bub35-AST	TRUE	1.12284e-07	0.000168245	53.4708
rs61705577	G	C	G	C	-0.0193	0.0678331	0.138992	0.1483	finngen_R10_C3_BLADDER_EXALLC	12	0.0545331	0.0352824	316386	Bladder cancer	12	0.0035	2.346e-08	317763	ukb-bub35-AST	AST || id:ukb-bub35-AST	TRUE	0.0112786	8.91542e-05	28.3322
rs61787033	A	G	A	G	-0.021	0.00393139	0.357263	0.362	finngen_R10_C3_BLADDER_EXALLC	1	0.905416	0.0330862	316386	Bladder cancer	1	0.0025	3.361e-17	317763	ukb-bub35-AST	AST || id:ukb-bub35-AST	TRUE	4.94821e-09	0.00020253	64.3693
rs61905116	G	A	G	A	0.0474	-0.0355277	0.0619376	0.06748	finngen_R10_C3_BLADDER_EXALLC	11	0.575061	0.0633729	316386	Bladder cancer	11	0.0049	4.326e-22	317763	ukb-bub35-AST	AST || id:ukb-bub35-AST	TRUE	1.23022e-10	0.00026108	82.9825
rs62176784	G	A	G	A	0.0222	0.0286885	0.313297	0.2894	finngen_R10_C3_BLADDER_EXALLC	2	0.368233	0.0318836	316386	Bladder cancer	2	0.0026	5.599e-18	317763	ukb-bub35-AST	AST || id:ukb-bub35-AST	TRUE	6.89562e-08	0.000212061	67.3991
rs62196482	A	G	A	G	-0.0145	-0.0209682	0.398558	0.4591	finngen_R10_C3_BLADDER_EXALLC	2	0.517634	0.0324085	316386	Bladder cancer	2	0.0024	2.482e-09	317763	ukb-bub35-AST	AST || id:ukb-bub35-AST	TRUE	0.000139314	0.000100798	32.0329
rs62440462	C	T	C	T	0.0172	0.0136561	0.253234	0.2444	finngen_R10_C3_BLADDER_EXALLC	6	0.720883	0.0382225	316386	Bladder cancer	6	0.0027	3.774e-10	317763	ukb-bub35-AST	AST || id:ukb-bub35-AST	TRUE	2.17012e-05	0.000111891	35.5584
rs62440901	T	C	T	C	-0.0203	0.044611	0.146709	0.1513	finngen_R10_C3_BLADDER_EXALLC	6	0.338201	0.0465801	316386	Bladder cancer	6	0.0034	1.847e-09	317763	ukb-bub35-AST	AST || id:ukb-bub35-AST	TRUE	0.000401305	0.000103175	32.7885
rs62544382	T	G	T	G	0.0319	-0.0231139	0.44303	0.5603	finngen_R10_C3_BLADDER_EXALLC	9	0.469909	0.0319859	316386	Bladder cancer	9	0.0024	2.843e-39	317763	ukb-bub35-AST	AST || id:ukb-bub35-AST	TRUE	6.93046e-19	0.0005022	159.66
rs640300	A	G	A	G	0.0289	0.00711103	0.0882773	0.06851	finngen_R10_C3_BLADDER_EXALLC	5	0.890167	0.0514945	316386	Bladder cancer	5	0.0042	5.325e-12	317763	ukb-bub35-AST	AST || id:ukb-bub35-AST	TRUE	1.91302e-06	0.000134443	42.7264
rs6416345	G	A	G	A	0.0139	-0.034487	0.380121	0.3671	finngen_R10_C3_BLADDER_EXALLC	13	0.306942	0.0337559	316386	Bladder cancer	13	0.0025	3.511e-08	317763	ukb-bub35-AST	AST || id:ukb-bub35-AST	TRUE	0.00135547	9.10518e-05	28.9353
rs6445986	C	T	C	T	-0.0329	-0.00991606	0.101391	0.07566	finngen_R10_C3_BLADDER_EXALLC	3	0.865623	0.0585984	316386	Bladder cancer	3	0.0042	2.907e-15	317763	ukb-bub35-AST	AST || id:ukb-bub35-AST	TRUE	6.19732e-08	0.000197239	62.6871
rs6460896	A	G	A	G	0.0135	0.0434161	0.429999	0.4029	finngen_R10_C3_BLADDER_EXALLC	7	0.176766	0.0321415	316386	Bladder cancer	7	0.0024	1.967e-08	317763	ukb-bub35-AST	AST || id:ukb-bub35-AST	TRUE	0.00255371	8.93389e-05	28.391
rs6547692	A	G	A	G	-0.0206	-0.0173661	0.441054	0.5409	finngen_R10_C3_BLADDER_EXALLC	2	0.586303	0.0319112	316386	Bladder cancer	2	0.0024	7.389e-18	317763	ukb-bub35-AST	AST || id:ukb-bub35-AST	TRUE	1.36861e-08	0.000209231	66.4994
rs6559742	A	C	A	C	-0.0177	-0.00867985	0.220456	0.7658	finngen_R10_C3_BLADDER_EXALLC	9	0.82085	0.0383298	316386	Bladder cancer	9	0.0029	6.938e-10	317763	ukb-bub35-AST	AST || id:ukb-bub35-AST	TRUE	3.31444e-05	0.000107681	34.2205
rs6601512	A	G	A	G	-0.0274	0.0119389	0.399034	0.6022	finngen_R10_C3_BLADDER_EXALLC	8	0.703876	0.0314104	316386	Bladder cancer	8	0.0025	5.178e-28	317763	ukb-bub35-AST	AST || id:ukb-bub35-AST	TRUE	7.90368e-14	0.000360073	114.458
rs6602909	C	T	C	T	0.0205	0.00734032	0.337892	0.363	finngen_R10_C3_BLADDER_EXALLC	13	0.823381	0.032887	316386	Bladder cancer	13	0.0025	6.794e-16	317763	ukb-bub35-AST	AST || id:ukb-bub35-AST	TRUE	1.76315e-08	0.000188037	59.7622
rs6704561	T	C	T	C	-0.0159	0.0455557	0.251439	0.3947	finngen_R10_C3_BLADDER_EXALLC	2	0.173752	0.0334908	316386	Bladder cancer	2	0.0029	3.558e-08	317763	ukb-bub35-AST	AST || id:ukb-bub35-AST	TRUE	0.00361734	9.51665e-05	30.2431
rs673418	C	T	C	T	0.0276	0.045088	0.124899	0.8763	finngen_R10_C3_BLADDER_EXALLC	4	0.455824	0.0604607	316386	Bladder cancer	4	0.0036	3.644e-14	317763	ukb-bub35-AST	AST || id:ukb-bub35-AST	TRUE	1.02281e-06	0.00016652	52.9222
rs6750559	A	G	A	G	-0.0226	0.0324061	0.386906	0.3988	finngen_R10_C3_BLADDER_EXALLC	2	0.341529	0.0340705	316386	Bladder cancer	2	0.0024	1.601e-20	317763	ukb-bub35-AST	AST || id:ukb-bub35-AST	TRUE	2.26249e-09	0.000242315	77.0168
rs6757524	G	A	G	A	-0.0191	-0.00521678	0.357213	0.3384	finngen_R10_C3_BLADDER_EXALLC	2	0.88046	0.0346892	316386	Bladder cancer	2	0.0025	1.398e-14	317763	ukb-bub35-AST	AST || id:ukb-bub35-AST	TRUE	1.22451e-07	0.000167529	53.2432
rs67613802	G	C	G	C	0.0398	0.0489449	0.166976	0.1575	finngen_R10_C3_BLADDER_EXALLC	4	0.229264	0.0407108	316386	Bladder cancer	4	0.0032	1.728e-35	317763	ukb-bub35-AST	AST || id:ukb-bub35-AST	TRUE	2.13371e-15	0.000440664	140.088
rs6787621	G	T	G	T	-0.0153	0.0569155	0.270803	0.7004	finngen_R10_C3_BLADDER_EXALLC	3	0.0863615	0.0331886	316386	Bladder cancer	3	0.0027	1.796e-08	317763	ukb-bub35-AST	AST || id:ukb-bub35-AST	TRUE	0.00529406	9.24509e-05	29.38
rs68147365	A	G	A	G	0.0327	-0.00033276	0.234033	0.1943	finngen_R10_C3_BLADDER_EXALLC	12	0.992772	0.0367322	316386	Bladder cancer	12	0.0028	1.243e-31	317763	ukb-bub35-AST	AST || id:ukb-bub35-AST	TRUE	1.6934e-16	0.000383365	121.865
rs6815309	C	T	C	T	0.0184	0.0129699	0.481944	0.5072	finngen_R10_C3_BLADDER_EXALLC	4	0.678289	0.0312679	316386	Bladder cancer	4	0.0024	1.271e-14	317763	ukb-bub35-AST	AST || id:ukb-bub35-AST	TRUE	3.03175e-07	0.000169059	53.7295
rs6879279	C	G	C	G	-0.0185	-0.0047902	0.163546	0.135	finngen_R10_C3_BLADDER_EXALLC	5	0.907634	0.0412865	316386	Bladder cancer	5	0.0033	1.759e-08	317763	ukb-bub35-AST	AST || id:ukb-bub35-AST	TRUE	0.000105502	9.36387e-05	29.7575
rs6923024	C	T	C	T	-0.0285	0.0452613	0.305422	0.2761	finngen_R10_C3_BLADDER_EXALLC	6	0.25275	0.0395746	316386	Bladder cancer	6	0.0026	2.892e-28	317763	ukb-bub35-AST	AST || id:ukb-bub35-AST	TRUE	4.13562e-12	0.00034462	109.545
rs7000496	T	C	T	C	0.0346	0.173145	0.0784558	0.06033	finngen_R10_C3_BLADDER_EXALLC	8	0.0374973	0.0832305	316386	Bladder cancer	8	0.0044	4.684e-15	317763	ukb-bub35-AST	AST || id:ukb-bub35-AST	TRUE	4.47246e-05	0.000173111	55.0173
rs7018885	C	T	C	T	-0.0252	-0.0224657	0.263601	0.2444	finngen_R10_C3_BLADDER_EXALLC	9	0.569666	0.0395145	316386	Bladder cancer	9	0.0027	4.113e-20	317763	ukb-bub35-AST	AST || id:ukb-bub35-AST	TRUE	6.02689e-10	0.000246542	78.3608
rs71620985	T	C	T	C	0.0166	-0.00707517	0.239362	0.2321	finngen_R10_C3_BLADDER_EXALLC	4	0.841975	0.035488	316386	Bladder cancer	4	0.0028	2.826e-09	317763	ukb-bub35-AST	AST || id:ukb-bub35-AST	TRUE	5.20184e-05	0.000100341	31.8877
rs71635524	A	G	A	G	-0.0298	0.0233846	0.0552832	0.06135	finngen_R10_C3_BLADDER_EXALLC	1	0.704339	0.0616244	316386	Bladder cancer	1	0.0054	2.712e-08	317763	ukb-bub35-AST	AST || id:ukb-bub35-AST	TRUE	0.000284237	9.27593e-05	29.478
rs7164373	A	T	A	T	-0.0217	-0.0402532	0.233861	0.1984	finngen_R10_C3_BLADDER_EXALLC	15	0.303868	0.0391502	316386	Bladder cancer	15	0.0028	1.148e-14	317763	ukb-bub35-AST	AST || id:ukb-bub35-AST	TRUE	2.07348e-06	0.000168739	53.6276
rs7189522	C	T	C	T	-0.0228	-0.0397189	0.270911	0.726	finngen_R10_C3_BLADDER_EXALLC	16	0.259412	0.0352186	316386	Bladder cancer	16	0.0027	1.764e-17	317763	ukb-bub35-AST	AST || id:ukb-bub35-AST	TRUE	2.39056e-07	0.000205356	65.2675
rs7241335	A	G	A	G	-0.029	-0.0106234	0.176457	0.7965	finngen_R10_C3_BLADDER_EXALLC	18	0.776993	0.0375067	316386	Bladder cancer	18	0.0031	1.775e-20	317763	ukb-bub35-AST	AST || id:ukb-bub35-AST	TRUE	1.48535e-10	0.000244428	77.6887
rs7249236	C	G	C	G	-0.0171	0.02826	0.20655	0.2096	finngen_R10_C3_BLADDER_EXALLC	19	0.454894	0.0378171	316386	Bladder cancer	19	0.003	1.459e-08	317763	ukb-bub35-AST	AST || id:ukb-bub35-AST	TRUE	0.000470389	9.58445e-05	30.4585
rs7250175	T	C	T	C	-0.025	-0.0288042	0.418892	0.4141	finngen_R10_C3_BLADDER_EXALLC	19	0.386306	0.0332483	316386	Bladder cancer	19	0.0024	8.049e-25	317763	ukb-bub35-AST	AST || id:ukb-bub35-AST	TRUE	1.54076e-11	0.000304277	96.7167
rs7266553	T	A	T	A	0.0168	-0.0373316	0.381842	0.3885	finngen_R10_C3_BLADDER_EXALLC	20	0.275277	0.0342181	316386	Bladder cancer	20	0.0025	6.272e-12	317763	ukb-bub35-AST	AST || id:ukb-bub35-AST	TRUE	7.06181e-05	0.000133239	42.3438
rs72677850	A	G	A	G	-0.1097	0.109194	0.0179737	0.01431	finngen_R10_C3_BLADDER_EXALLC	14	0.485829	0.156672	316386	Bladder cancer	14	0.0091	1.214e-33	317763	ukb-bub35-AST	AST || id:ukb-bub35-AST	TRUE	1.05013e-15	0.000424819	135.048
rs72736909	T	C	T	C	0.0281	-0.00539	0.0631704	0.05521	finngen_R10_C3_BLADDER_EXALLC	1	0.921206	0.0544914	316386	Bladder cancer	1	0.0049	9.674e-09	317763	ukb-bub35-AST	AST || id:ukb-bub35-AST	TRUE	6.87587e-05	9.34581e-05	29.7001
rs72823016	C	T	C	T	-0.0217	-0.104631	0.123997	0.1155	finngen_R10_C3_BLADDER_EXALLC	10	0.0505836	0.0535198	316386	Bladder cancer	10	0.0036	1.359e-09	317763	ukb-bub35-AST	AST || id:ukb-bub35-AST	TRUE	0.00405721	0.000102298	32.5096
rs72842207	T	C	T	C	0.0324	-0.0658008	0.209974	0.2168	finngen_R10_C3_BLADDER_EXALLC	10	0.0801623	0.0376059	316386	Bladder cancer	10	0.0029	9.185e-29	317763	ukb-bub35-AST	AST || id:ukb-bub35-AST	TRUE	2.88384e-11	0.000348279	110.708
rs729354	A	T	A	T	-0.029	-0.0159697	0.162279	0.181	finngen_R10_C3_BLADDER_EXALLC	11	0.68467	0.0393247	316386	Bladder cancer	11	0.0032	4.063e-19	317763	ukb-bub35-AST	AST || id:ukb-bub35-AST	TRUE	9.75049e-10	0.000228659	72.6754
rs72999033	T	C	T	C	0.069	0.062553	0.0622894	0.06135	finngen_R10_C3_BLADDER_EXALLC	19	0.327263	0.0638529	316386	Bladder cancer	19	0.0049	1.261e-44	317763	ukb-bub35-AST	AST || id:ukb-bub35-AST	TRUE	2.20558e-20	0.000556175	176.829
rs7308990	T	C	T	C	0.0146	0.0114958	0.441373	0.5685	finngen_R10_C3_BLADDER_EXALLC	12	0.714398	0.0314131	316386	Bladder cancer	12	0.0024	1.231e-09	317763	ukb-bub35-AST	AST || id:ukb-bub35-AST	TRUE	5.39656e-05	0.000105115	33.4049
rs73191188	A	G	A	G	-0.0171	0.0290632	0.348507	0.3528	finngen_R10_C3_BLADDER_EXALLC	4	0.355195	0.0314346	316386	Bladder cancer	4	0.0025	9.289e-12	317763	ukb-bub35-AST	AST || id:ukb-bub35-AST	TRUE	2.95691e-05	0.000132783	42.199
rs738408	T	C	T	C	0.1058	0.0443479	0.216334	0.227	finngen_R10_C3_BLADDER_EXALLC	22	0.23424	0.0372826	316386	Bladder cancer	22	0.0029	1e-200	317763	ukb-bub35-AST	AST || id:ukb-bub35-AST	TRUE	5.91944e-137	0.0037954	1210.62
rs7610095	A	G	A	G	-0.0155	-0.0125997	0.455023	0.4519	finngen_R10_C3_BLADDER_EXALLC	3	0.70157	0.03288	316386	Bladder cancer	3	0.0024	8.786e-11	317763	ukb-bub35-AST	AST || id:ukb-bub35-AST	TRUE	1.78347e-05	0.000119153	37.8667
rs7753558	A	C	A	C	-0.0199	0.0236929	0.369594	0.6452	finngen_R10_C3_BLADDER_EXALLC	6	0.476522	0.0332809	316386	Bladder cancer	6	0.0025	1.394e-15	317763	ukb-bub35-AST	AST || id:ukb-bub35-AST	TRUE	3.08269e-07	0.000184536	58.6492
rs7758845	C	A	C	A	-0.022	-0.0139526	0.271003	0.2771	finngen_R10_C3_BLADDER_EXALLC	6	0.672678	0.0330258	316386	Bladder cancer	6	0.0027	2.127e-16	317763	ukb-bub35-AST	AST || id:ukb-bub35-AST	TRUE	4.86751e-08	0.000191238	60.7797
rs78733180	C	T	C	T	-0.0206	0.0129172	0.13348	0.1431	finngen_R10_C3_BLADDER_EXALLC	7	0.783258	0.0469587	316386	Bladder cancer	7	0.0035	3.655e-09	317763	ukb-bub35-AST	AST || id:ukb-bub35-AST	TRUE	7.41669e-05	9.81656e-05	31.1963
rs79287178	A	G	A	G	-0.092	0.0913163	0.0300647	0.02556	finngen_R10_C3_BLADDER_EXALLC	3	0.248998	0.0792135	316386	Bladder cancer	3	0.0073	1.618e-36	317763	ukb-bub35-AST	AST || id:ukb-bub35-AST	TRUE	6.21536e-16	0.000493634	156.935
rs79621191	T	C	T	C	-0.0379	-0.019669	0.0798862	0.06237	finngen_R10_C3_BLADDER_EXALLC	1	0.708969	0.0526978	316386	Bladder cancer	1	0.0045	2.512e-17	317763	ukb-bub35-AST	AST || id:ukb-bub35-AST	TRUE	1.31194e-08	0.000211165	67.1141
rs79744308	A	G	A	G	-0.0603	-0.0877157	0.0456504	0.0409	finngen_R10_C3_BLADDER_EXALLC	19	0.33551	0.0910788	316386	Bladder cancer	19	0.0058	2.574e-25	317763	ukb-bub35-AST	AST || id:ukb-bub35-AST	TRUE	2.71371e-11	0.000316823	100.706
rs8016418	A	T	A	T	-0.0146	-0.00982826	0.366742	0.364	finngen_R10_C3_BLADDER_EXALLC	14	0.756518	0.0316983	316386	Bladder cancer	14	0.0025	3.617e-09	317763	ukb-bub35-AST	AST || id:ukb-bub35-AST	TRUE	9.40476e-05	9.90095e-05	31.4645
rs8045630	C	T	C	T	0.0171	-0.0412008	0.331906	0.6278	finngen_R10_C3_BLADDER_EXALLC	16	0.194166	0.0317331	316386	Bladder cancer	16	0.0025	1.659e-11	317763	ukb-bub35-AST	AST || id:ukb-bub35-AST	TRUE	9.14736e-05	0.000129681	41.2128
rs8178824	T	C	T	C	0.068	-0.0297265	0.0294184	0.03988	finngen_R10_C3_BLADDER_EXALLC	17	0.848163	0.15526	316386	Bladder cancer	17	0.0071	7.625e-22	317763	ukb-bub35-AST	AST || id:ukb-bub35-AST	TRUE	3.37817e-11	0.000264058	83.9294
rs854802	A	G	A	G	0.016	0.0235831	0.251943	0.7342	finngen_R10_C3_BLADDER_EXALLC	17	0.516663	0.0363657	316386	Bladder cancer	17	0.0027	5.521e-09	317763	ukb-bub35-AST	AST || id:ukb-bub35-AST	TRUE	0.000194101	9.64955e-05	30.6655
rs868876	T	A	T	A	-0.0237	0.0261716	0.293119	0.2935	finngen_R10_C3_BLADDER_EXALLC	19	0.441133	0.0339767	316386	Bladder cancer	19	0.0026	1.536e-19	317763	ukb-bub35-AST	AST || id:ukb-bub35-AST	TRUE	3.79254e-09	0.000232765	73.9807
rs876435	A	G	A	G	-0.0209	-0.0122321	0.409211	0.591	finngen_R10_C3_BLADDER_EXALLC	8	0.698036	0.0315282	316386	Bladder cancer	8	0.0024	9.059e-18	317763	ukb-bub35-AST	AST || id:ukb-bub35-AST	TRUE	4.19937e-09	0.000211204	67.1266
rs9463476	G	A	G	A	0.0136	-0.0184726	0.374134	0.3303	finngen_R10_C3_BLADDER_EXALLC	6	0.564897	0.0320937	316386	Bladder cancer	6	0.0025	2.789e-08	317763	ukb-bub35-AST	AST || id:ukb-bub35-AST	TRUE	0.000592604	8.66196e-05	27.5267
rs9574658	C	G	C	G	0.0181	-0.00123555	0.251919	0.2423	finngen_R10_C3_BLADDER_EXALLC	13	0.971408	0.0344717	316386	Bladder cancer	13	0.0027	4.066e-11	317763	ukb-bub35-AST	AST || id:ukb-bub35-AST	TRUE	2.48211e-06	0.00012348	39.242
rs9604045	T	G	T	G	0.0212	0.0238161	0.264431	0.2566	finngen_R10_C3_BLADDER_EXALLC	13	0.573107	0.042266	316386	Bladder cancer	13	0.0029	3.973e-13	317763	ukb-bub35-AST	AST || id:ukb-bub35-AST	TRUE	1.89273e-06	0.000174839	55.5666
rs9614100	T	A	T	A	-0.0168	0.0486742	0.372138	0.3937	finngen_R10_C3_BLADDER_EXALLC	22	0.146944	0.0335589	316386	Bladder cancer	22	0.0025	1.458e-11	317763	ukb-bub35-AST	AST || id:ukb-bub35-AST	TRUE	0.000199404	0.000131891	41.9155
rs9817452	T	G	T	G	0.0136	0.00926083	0.37999	0.3896	finngen_R10_C3_BLADDER_EXALLC	3	0.783605	0.0337218	316386	Bladder cancer	3	0.0025	4.338e-08	317763	ukb-bub35-AST	AST || id:ukb-bub35-AST	TRUE	0.000264272	8.71523e-05	27.696
rs10075805	G	A	G	A	0.0227	0.0176114	0.274969	0.2924	finngen_R10_C3_BLADDER_EXALLC	5	0.599033	0.033495	316386	Bladder cancer	5	0.0027	1.508e-17	317687	ukb-bub35-AST2ALT	AST2ALT || id:ukb-bub35-AST2ALT	TRUE	2.60009e-08	0.000205458	65.2842
rs10125673	C	A	C	A	0.0175	-0.0679697	0.458703	0.5573	finngen_R10_C3_BLADDER_EXALLC	9	0.0303641	0.0313903	316386	Bladder cancer	9	0.0024	2.296e-13	317687	ukb-bub35-AST2ALT	AST2ALT || id:ukb-bub35-AST2ALT	TRUE	0.000297032	0.00015208	48.321
rs10252756	G	A	G	A	-0.0162	0.0775777	0.250778	0.729	finngen_R10_C3_BLADDER_EXALLC	7	0.0214813	0.033738	316386	Bladder cancer	7	0.0028	4.938e-09	317687	ukb-bub35-AST2ALT	AST2ALT || id:ukb-bub35-AST2ALT	TRUE	0.0139229	9.86189e-05	31.3328
rs10401969	C	T	C	T	-0.0715	0.0549794	0.0787202	0.0726	finngen_R10_C3_BLADDER_EXALLC	19	0.389675	0.0639142	316386	Bladder cancer	19	0.0044	8.976e-59	317687	ukb-bub35-AST2ALT	AST2ALT || id:ukb-bub35-AST2ALT	TRUE	1.63388e-27	0.000741515	235.743
rs10405357	C	T	C	T	-0.0329	-0.00530051	0.4416	0.4591	finngen_R10_C3_BLADDER_EXALLC	19	0.868268	0.0319579	316386	Bladder cancer	19	0.0024	9.176e-42	317687	ukb-bub35-AST2ALT	AST2ALT || id:ukb-bub35-AST2ALT	TRUE	1.12271e-21	0.000533822	169.678
rs1049523	T	G	T	G	-0.0165	-0.0205189	0.218656	0.772	finngen_R10_C3_BLADDER_EXALLC	17	0.614031	0.0406856	316386	Bladder cancer	17	0.0029	1.569e-08	317687	ukb-bub35-AST2ALT	AST2ALT || id:ukb-bub35-AST2ALT	TRUE	0.000250243	9.30254e-05	29.5555
rs1052682	T	C	T	C	0.018	0.00265056	0.179768	0.2045	finngen_R10_C3_BLADDER_EXALLC	4	0.948377	0.0409384	316386	Bladder cancer	4	0.0032	2.206e-08	317687	ukb-bub35-AST2ALT	AST2ALT || id:ukb-bub35-AST2ALT	TRUE	8.58362e-05	9.55486e-05	30.3572
rs10876431	A	G	A	G	-0.032	0.127569	0.0787639	0.08282	finngen_R10_C3_BLADDER_EXALLC	12	0.0504801	0.0652236	316386	Bladder cancer	12	0.0045	1.387e-12	317687	ukb-bub35-AST2ALT	AST2ALT || id:ukb-bub35-AST2ALT	TRUE	0.000274137	0.000148603	47.216
rs10879184	T	C	T	C	-0.0155	-0.0453578	0.488023	0.5245	finngen_R10_C3_BLADDER_EXALLC	12	0.157355	0.0320771	316386	Bladder cancer	12	0.0024	1.208e-10	317687	ukb-bub35-AST2ALT	AST2ALT || id:ukb-bub35-AST2ALT	TRUE	0.000369377	0.000120056	38.1446
rs10897025	G	A	G	A	0.0189	-0.0643301	0.153999	0.1687	finngen_R10_C3_BLADDER_EXALLC	11	0.214453	0.05182	316386	Bladder cancer	11	0.0033	1.02e-08	317687	ukb-bub35-AST2ALT	AST2ALT || id:ukb-bub35-AST2ALT	TRUE	0.00154099	9.3077e-05	29.5719
rs10971930	C	T	C	T	-0.0339	0.146789	0.129876	0.1391	finngen_R10_C3_BLADDER_EXALLC	9	0.0010785	0.0449005	316386	Bladder cancer	9	0.0036	2.655e-21	317687	ukb-bub35-AST2ALT	AST2ALT || id:ukb-bub35-AST2ALT	TRUE	1.44176e-05	0.00025974	82.5371
rs11000441	A	G	A	G	0.0315	0.0304774	0.0493875	0.03988	finngen_R10_C3_BLADDER_EXALLC	10	0.7004	0.0792072	316386	Bladder cancer	10	0.0056	1.906e-08	317687	ukb-bub35-AST2ALT	AST2ALT || id:ukb-bub35-AST2ALT	TRUE	0.000214784	9.3169e-05	29.6012
rs1124251	A	G	A	G	-0.0162	0.00528353	0.258262	0.2699	finngen_R10_C3_BLADDER_EXALLC	12	0.891656	0.0387899	316386	Bladder cancer	12	0.0027	3.307e-09	317687	ukb-bub35-AST2ALT	AST2ALT || id:ukb-bub35-AST2ALT	TRUE	3.44612e-05	0.000100547	31.9456
rs11244064	A	G	A	G	-0.0147	0.0355545	0.314769	0.317	finngen_R10_C3_BLADDER_EXALLC	9	0.32641	0.0362294	316386	Bladder cancer	9	0.0026	1.051e-08	317687	ukb-bub35-AST2ALT	AST2ALT || id:ukb-bub35-AST2ALT	TRUE	0.000970119	9.32167e-05	29.6163
rs11260029	C	T	C	T	-0.023	0.0318883	0.276869	0.2843	finngen_R10_C3_BLADDER_EXALLC	19	0.356203	0.0345626	316386	Bladder cancer	19	0.0027	8.621e-18	317687	ukb-bub35-AST2ALT	AST2ALT || id:ukb-bub35-AST2ALT	TRUE	8.13902e-08	0.000211825	67.3078
rs11263770	A	G	A	G	-0.0139	0.00610848	0.471173	0.456	finngen_R10_C3_BLADDER_EXALLC	17	0.845625	0.0313732	316386	Bladder cancer	17	0.0024	6.037e-09	317687	ukb-bub35-AST2ALT	AST2ALT || id:ukb-bub35-AST2ALT	TRUE	7.71041e-05	9.62839e-05	30.5909
rs1129555	G	A	G	A	0.0303	0.0393103	0.273948	0.6871	finngen_R10_C3_BLADDER_EXALLC	10	0.242528	0.0336362	316386	Bladder cancer	10	0.0027	7.999e-30	317687	ukb-bub35-AST2ALT	AST2ALT || id:ukb-bub35-AST2ALT	TRUE	1.25306e-12	0.000365217	116.066
rs114165349	C	G	C	G	-0.1246	0.0475042	0.0222082	0.02147	finngen_R10_C3_BLADDER_EXALLC	1	0.575141	0.0847538	316386	Bladder cancer	1	0.008	2.621e-54	317687	ukb-bub35-AST2ALT	AST2ALT || id:ukb-bub35-AST2ALT	TRUE	2.86327e-26	0.000674258	214.346
rs114760566	A	C	A	C	-0.0468	0.241828	0.0431419	0.02863	finngen_R10_C3_BLADDER_EXALLC	6	0.0163761	0.100744	316386	Bladder cancer	6	0.0058	8.954e-16	317687	ukb-bub35-AST2ALT	AST2ALT || id:ukb-bub35-AST2ALT	TRUE	6.32164e-05	0.000180829	57.4571
rs115445558	C	G	C	G	-0.0349	0.0479128	0.0651915	0.07873	finngen_R10_C3_BLADDER_EXALLC	2	0.4042	0.0574395	316386	Bladder cancer	2	0.0048	4.882e-13	317687	ukb-bub35-AST2ALT	AST2ALT || id:ukb-bub35-AST2ALT	TRUE	5.48322e-06	0.000148455	47.1689
rs11553876	T	C	T	C	-0.0214	-0.0663474	0.141384	0.1759	finngen_R10_C3_BLADDER_EXALLC	16	0.150271	0.0461202	316386	Bladder cancer	16	0.0034	4.941e-10	317687	ukb-bub35-AST2ALT	AST2ALT || id:ukb-bub35-AST2ALT	TRUE	0.000608764	0.000111188	35.3266
rs11657860	G	A	G	A	0.0153	0.0160357	0.492486	0.5112	finngen_R10_C3_BLADDER_EXALLC	17	0.617951	0.0321514	316386	Bladder cancer	17	0.0024	2.216e-10	317687	ukb-bub35-AST2ALT	AST2ALT || id:ukb-bub35-AST2ALT	TRUE	3.32416e-05	0.000117019	37.1794
rs11770163	C	G	C	G	-0.0165	0.0169626	0.331327	0.32	finngen_R10_C3_BLADDER_EXALLC	7	0.602782	0.0325951	316386	Bladder cancer	7	0.0025	7.184e-11	317687	ukb-bub35-AST2ALT	AST2ALT || id:ukb-bub35-AST2ALT	TRUE	1.75765e-05	0.000120634	38.3281
rs12051716	A	G	A	G	0.0208	-0.00316791	0.493161	0.5297	finngen_R10_C3_BLADDER_EXALLC	17	0.919106	0.0311925	316386	Bladder cancer	17	0.0024	2.695e-18	317687	ukb-bub35-AST2ALT	AST2ALT || id:ukb-bub35-AST2ALT	TRUE	1.44998e-09	0.00021628	68.7236
rs12404665	C	T	C	T	0.0141	-0.0123258	0.440501	0.5787	finngen_R10_C3_BLADDER_EXALLC	1	0.695207	0.0314595	316386	Bladder cancer	1	0.0024	4.639e-09	317687	ukb-bub35-AST2ALT	AST2ALT || id:ukb-bub35-AST2ALT	TRUE	0.00010769	9.79974e-05	31.1353
rs12444076	G	A	G	A	0.0213	0.0101909	0.330215	0.3384	finngen_R10_C3_BLADDER_EXALLC	16	0.766341	0.0342938	316386	Bladder cancer	16	0.0025	2.475e-17	317687	ukb-bub35-AST2ALT	AST2ALT || id:ukb-bub35-AST2ALT	TRUE	6.33047e-09	0.000200688	63.7684
rs12472273	A	G	A	G	0.0168	-0.0439623	0.42374	0.5736	finngen_R10_C3_BLADDER_EXALLC	2	0.163949	0.0315841	316386	Bladder cancer	2	0.0024	2.981e-12	317687	ukb-bub35-AST2ALT	AST2ALT || id:ukb-bub35-AST2ALT	TRUE	7.51714e-05	0.000137837	43.7949
rs12522413	G	A	G	A	-0.0149	-0.0392869	0.324271	0.6728	finngen_R10_C3_BLADDER_EXALLC	5	0.228006	0.0325894	316386	Bladder cancer	5	0.0026	5.989e-09	317687	ukb-bub35-AST2ALT	AST2ALT || id:ukb-bub35-AST2ALT	TRUE	0.0013996	9.72934e-05	30.9116
rs12624640	A	G	A	G	-0.0183	-0.0267376	0.417387	0.4233	finngen_R10_C3_BLADDER_EXALLC	20	0.393248	0.0313181	316386	Bladder cancer	20	0.0024	5.289e-14	317687	ukb-bub35-AST2ALT	AST2ALT || id:ukb-bub35-AST2ALT	TRUE	1.73838e-06	0.000162874	51.751
rs12685293	A	G	A	G	0.0192	0.0867069	0.142975	0.1554	finngen_R10_C3_BLADDER_EXALLC	9	0.0427809	0.0428004	316386	Bladder cancer	9	0.0034	1.641e-08	317687	ukb-bub35-AST2ALT	AST2ALT || id:ukb-bub35-AST2ALT	TRUE	0.0106203	9.03412e-05	28.7026
rs12824533	G	A	G	A	-0.0195	-0.00635803	0.391645	0.4581	finngen_R10_C3_BLADDER_EXALLC	12	0.843092	0.032121	316386	Bladder cancer	12	0.0025	3.536e-15	317687	ukb-bub35-AST2ALT	AST2ALT || id:ukb-bub35-AST2ALT	TRUE	7.89644e-08	0.000181196	57.5737
rs12829524	T	C	T	C	0.0199	0.0208548	0.346114	0.3333	finngen_R10_C3_BLADDER_EXALLC	12	0.535952	0.0336941	316386	Bladder cancer	12	0.0025	1.941e-15	317687	ukb-bub35-AST2ALT	AST2ALT || id:ukb-bub35-AST2ALT	TRUE	2.16609e-07	0.000179249	56.955
rs12894822	A	G	A	G	-0.0181	0.0879038	0.260072	0.2352	finngen_R10_C3_BLADDER_EXALLC	14	0.0131138	0.0354356	316386	Bladder cancer	14	0.0027	3.292e-11	317687	ukb-bub35-AST2ALT	AST2ALT || id:ukb-bub35-AST2ALT	TRUE	0.00288846	0.000126087	40.061
rs12932751	T	C	T	C	-0.0677	-0.0169557	0.0820555	0.0818	finngen_R10_C3_BLADDER_EXALLC	16	0.802898	0.0679319	316386	Bladder cancer	16	0.0043	6.782e-56	317687	ukb-bub35-AST2ALT	AST2ALT || id:ukb-bub35-AST2ALT	TRUE	7.15813e-28	0.000690449	219.497
rs12984126	G	A	G	A	-0.0164	-0.0433895	0.494095	0.5225	finngen_R10_C3_BLADDER_EXALLC	19	0.171928	0.0317631	316386	Bladder cancer	19	0.0024	5.654e-12	317687	ukb-bub35-AST2ALT	AST2ALT || id:ukb-bub35-AST2ALT	TRUE	0.000113438	0.000134461	42.7221
rs13011246	G	A	G	A	0.0272	-0.119369	0.0893267	0.09714	finngen_R10_C3_BLADDER_EXALLC	2	0.014346	0.0487523	316386	Bladder cancer	2	0.0042	7.084e-11	317687	ukb-bub35-AST2ALT	AST2ALT || id:ukb-bub35-AST2ALT	TRUE	0.00449096	0.000120368	38.2438
rs13055106	A	G	A	G	0.0185	-0.0461261	0.257744	0.2771	finngen_R10_C3_BLADDER_EXALLC	22	0.226993	0.0381794	316386	Bladder cancer	22	0.0027	9.298e-12	317687	ukb-bub35-AST2ALT	AST2ALT || id:ukb-bub35-AST2ALT	TRUE	6.75563e-05	0.000130953	41.6073
rs13130041	T	C	T	C	0.0301	0.0282258	0.274145	0.2515	finngen_R10_C3_BLADDER_EXALLC	4	0.452251	0.0375509	316386	Bladder cancer	4	0.0027	3.018e-29	317687	ukb-bub35-AST2ALT	AST2ALT || id:ukb-bub35-AST2ALT	TRUE	2.10016e-13	0.000360573	114.59
rs13234378	T	A	T	A	-0.0524	0.00466313	0.125346	0.1155	finngen_R10_C3_BLADDER_EXALLC	7	0.919973	0.0464142	316386	Bladder cancer	7	0.0036	1.55e-48	317687	ukb-bub35-AST2ALT	AST2ALT || id:ukb-bub35-AST2ALT	TRUE	1.79799e-24	0.000602059	191.38
rs132631	C	A	C	A	-0.0382	-0.0332066	0.161892	0.8732	finngen_R10_C3_BLADDER_EXALLC	22	0.477863	0.0467867	316386	Bladder cancer	22	0.0032	1.791e-32	317687	ukb-bub35-AST2ALT	AST2ALT || id:ukb-bub35-AST2ALT	TRUE	2.20205e-15	0.000395988	125.849
rs13275089	C	T	C	T	0.0214	0.0113739	0.371163	0.3487	finngen_R10_C3_BLADDER_EXALLC	8	0.734377	0.0335208	316386	Bladder cancer	8	0.0025	4.284e-18	317687	ukb-bub35-AST2ALT	AST2ALT || id:ukb-bub35-AST2ALT	TRUE	6.39044e-09	0.000213777	67.9282
rs1332326	G	T	G	T	0.0141	-0.0206118	0.473437	0.5532	finngen_R10_C3_BLADDER_EXALLC	10	0.513199	0.031523	316386	Bladder cancer	10	0.0024	6.125e-09	317687	ukb-bub35-AST2ALT	AST2ALT || id:ukb-bub35-AST2ALT	TRUE	0.000226841	9.91244e-05	31.4935
rs13389219	T	C	T	C	0.0253	0.00314704	0.394877	0.4356	finngen_R10_C3_BLADDER_EXALLC	2	0.923035	0.0325742	316386	Bladder cancer	2	0.0024	3.494e-25	317687	ukb-bub35-AST2ALT	AST2ALT || id:ukb-bub35-AST2ALT	TRUE	1.61165e-13	0.000305898	97.2089
rs1365297	G	A	G	A	-0.0168	-0.0743118	0.187963	0.1708	finngen_R10_C3_BLADDER_EXALLC	1	0.0688874	0.0408496	316386	Bladder cancer	1	0.0031	3.686e-08	317687	ukb-bub35-AST2ALT	AST2ALT || id:ukb-bub35-AST2ALT	TRUE	0.0110722	8.61582e-05	27.3735
rs140684590	A	G	A	G	-0.0407	0.00646101	0.0494654	0.04192	finngen_R10_C3_BLADDER_EXALLC	10	0.930041	0.0735935	316386	Bladder cancer	10	0.0056	3.411e-13	317687	ukb-bub35-AST2ALT	AST2ALT || id:ukb-bub35-AST2ALT	TRUE	3.9452e-07	0.000155772	49.494
rs141117801	T	C	T	C	0.0276	-0.00344785	0.102898	0.09714	finngen_R10_C3_BLADDER_EXALLC	15	0.953193	0.0587392	316386	Bladder cancer	15	0.004	4.594e-12	317687	ukb-bub35-AST2ALT	AST2ALT || id:ukb-bub35-AST2ALT	TRUE	1.3493e-06	0.000140636	44.6843
rs1457716	G	T	G	T	-0.0145	-0.0280133	0.303761	0.3108	finngen_R10_C3_BLADDER_EXALLC	5	0.436468	0.0359989	316386	Bladder cancer	5	0.0026	2.714e-08	317687	ukb-bub35-AST2ALT	AST2ALT || id:ukb-bub35-AST2ALT	TRUE	0.000702636	8.89317e-05	28.2548
rs1461729	G	A	G	A	0.0363	0.0219353	0.101742	0.91718	finngen_R10_C3_BLADDER_EXALLC	8	0.613177	0.0433895	316386	Bladder cancer	8	0.0039	2.819e-20	317687	ukb-bub35-AST2ALT	AST2ALT || id:ukb-bub35-AST2ALT	TRUE	5.07951e-10	0.000240849	76.5325
rs146557009	T	C	T	C	-0.0554	-0.340123	0.0160093	0.01227	finngen_R10_C3_BLADDER_EXALLC	16	0.101524	0.207707	316386	Bladder cancer	16	0.0094	4.256e-09	317687	ukb-bub35-AST2ALT	AST2ALT || id:ukb-bub35-AST2ALT	TRUE	0.00266474	9.6697e-05	30.7221
rs147350387	A	G	A	G	0.0532	0.166069	0.0170358	0.01431	finngen_R10_C3_BLADDER_EXALLC	16	0.184166	0.125049	316386	Bladder cancer	16	0.0096	3.107e-08	317687	ukb-bub35-AST2ALT	AST2ALT || id:ukb-bub35-AST2ALT	TRUE	0.00293529	9.4788e-05	30.1156
rs150092813	C	T	C	T	-0.0316	-0.0283763	0.0676221	0.06953	finngen_R10_C3_BLADDER_EXALLC	19	0.686319	0.0702635	316386	Bladder cancer	19	0.0049	8.386e-11	317687	ukb-bub35-AST2ALT	AST2ALT || id:ukb-bub35-AST2ALT	TRUE	1.95939e-05	0.000125917	40.007
rs1545223	G	A	G	A	0.0239	0.019283	0.30425	0.3487	finngen_R10_C3_BLADDER_EXALLC	2	0.537509	0.0312739	316386	Bladder cancer	2	0.0026	2.148e-20	317687	ukb-bub35-AST2ALT	AST2ALT || id:ukb-bub35-AST2ALT	TRUE	1.39084e-09	0.00024183	76.8442
rs1641523	T	C	T	C	0.0136	0.0549382	0.443894	0.5726	finngen_R10_C3_BLADDER_EXALLC	17	0.086278	0.0320271	316386	Bladder cancer	17	0.0024	1.888e-08	317687	ukb-bub35-AST2ALT	AST2ALT || id:ukb-bub35-AST2ALT	TRUE	0.00529422	9.13155e-05	29.0122
rs16919942	T	C	T	C	0.0489	-0.0844045	0.104812	0.08793	finngen_R10_C3_BLADDER_EXALLC	11	0.100628	0.0514092	316386	Bladder cancer	11	0.0039	1.983e-36	317687	ukb-bub35-AST2ALT	AST2ALT || id:ukb-bub35-AST2ALT	TRUE	1.42538e-14	0.000448717	142.615
rs17035945	T	C	T	C	0.036	0.0309952	0.120967	0.1145	finngen_R10_C3_BLADDER_EXALLC	3	0.510614	0.0471136	316386	Bladder cancer	3	0.0037	1.464e-22	317687	ukb-bub35-AST2ALT	AST2ALT || id:ukb-bub35-AST2ALT	TRUE	1.48533e-10	0.000275618	87.5837
rs17054428	G	A	G	A	0.0414	-0.0399331	0.0573423	0.06442	finngen_R10_C3_BLADDER_EXALLC	5	0.399052	0.0473525	316386	Bladder cancer	5	0.0052	1.069e-15	317687	ukb-bub35-AST2ALT	AST2ALT || id:ukb-bub35-AST2ALT	TRUE	4.98839e-07	0.000185293	58.8758
rs17138476	T	C	T	C	0.024	0.0283087	0.163065	0.1534	finngen_R10_C3_BLADDER_EXALLC	17	0.462198	0.0385031	316386	Bladder cancer	17	0.0033	1.855e-13	317687	ukb-bub35-AST2ALT	AST2ALT || id:ukb-bub35-AST2ALT	TRUE	3.89805e-06	0.000157219	49.954
rs17145892	T	A	T	A	0.0206	0.0508906	0.17885	0.181	finngen_R10_C3_BLADDER_EXALLC	11	0.244306	0.0437095	316386	Bladder cancer	11	0.0031	3.816e-11	317687	ukb-bub35-AST2ALT	AST2ALT || id:ukb-bub35-AST2ALT	TRUE	0.000108934	0.000124645	39.6029
rs17360083	A	C	A	C	-0.0139	0.000716493	0.445701	0.4356	finngen_R10_C3_BLADDER_EXALLC	15	0.981783	0.0313789	316386	Bladder cancer	15	0.0024	9.754e-09	317687	ukb-bub35-AST2ALT	AST2ALT || id:ukb-bub35-AST2ALT	TRUE	4.60376e-05	9.54657e-05	30.3309
rs17672352	T	C	T	C	0.0207	-0.0160506	0.181722	0.1748	finngen_R10_C3_BLADDER_EXALLC	10	0.704046	0.0422535	316386	Bladder cancer	10	0.0031	1.992e-11	317687	ukb-bub35-AST2ALT	AST2ALT || id:ukb-bub35-AST2ALT	TRUE	8.67524e-06	0.000127432	40.4884
rs17789027	G	A	G	A	-0.014	0.0203403	0.402459	0.4376	finngen_R10_C3_BLADDER_EXALLC	4	0.528339	0.0322584	316386	Bladder cancer	4	0.0024	1.048e-08	317687	ukb-bub35-AST2ALT	AST2ALT || id:ukb-bub35-AST2ALT	TRUE	0.000238635	9.42704e-05	29.9511
rs17826137	A	T	A	T	-0.0173	-0.0192149	0.25826	0.2342	finngen_R10_C3_BLADDER_EXALLC	3	0.604817	0.0371313	316386	Bladder cancer	3	0.0027	1.884e-10	317687	ukb-bub35-AST2ALT	AST2ALT || id:ukb-bub35-AST2ALT	TRUE	3.18703e-05	0.000114665	36.4315
rs181242111	A	G	A	G	0.1306	-0.0118706	0.115114	0.1135	finngen_R10_C3_BLADDER_EXALLC	10	0.832309	0.0560619	316386	Bladder cancer	10	0.004	1e-200	317687	ukb-bub35-AST2ALT	AST2ALT || id:ukb-bub35-AST2ALT	TRUE	4.58827e-116	0.00347482	1107.75
rs183518579	G	T	G	T	-0.0543	0.0352935	0.019569	0.02556	finngen_R10_C3_BLADDER_EXALLC	10	0.603256	0.0679082	316386	Bladder cancer	10	0.0086	2.904e-10	317687	ukb-bub35-AST2ALT	AST2ALT || id:ukb-bub35-AST2ALT	TRUE	4.27521e-05	0.00011314	35.9469
rs1866437	C	T	C	T	-0.021	0.00390172	0.339591	0.3384	finngen_R10_C3_BLADDER_EXALLC	10	0.911365	0.0350505	316386	Bladder cancer	10	0.0026	1.867e-16	317687	ukb-bub35-AST2ALT	AST2ALT || id:ukb-bub35-AST2ALT	TRUE	1.84023e-08	0.000197805	62.8522
rs188247550	T	C	T	C	-0.0688	-0.103939	0.0127316	0.01329	finngen_R10_C3_BLADDER_EXALLC	19	0.159186	0.07383	316386	Bladder cancer	19	0.011	4.546e-10	317687	ukb-bub35-AST2ALT	AST2ALT || id:ukb-bub35-AST2ALT	TRUE	0.000622765	0.000118994	37.8071
rs190805385	A	G	A	G	-0.1068	-0.219293	0.0152328	0.01329	finngen_R10_C3_BLADDER_EXALLC	8	0.161687	0.156703	316386	Bladder cancer	8	0.0099	2.572e-27	317687	ukb-bub35-AST2ALT	AST2ALT || id:ukb-bub35-AST2ALT	TRUE	3.37229e-11	0.000342205	108.75
rs1918975	T	C	T	C	-0.0142	0.0115487	0.397093	0.6002	finngen_R10_C3_BLADDER_EXALLC	3	0.714906	0.0316164	316386	Bladder cancer	3	0.0024	6.567e-09	317687	ukb-bub35-AST2ALT	AST2ALT || id:ukb-bub35-AST2ALT	TRUE	8.82612e-05	9.65493e-05	30.6752
rs196217	T	C	T	C	0.024	-0.00972455	0.41229	0.3926	finngen_R10_C3_BLADDER_EXALLC	10	0.765138	0.0325518	316386	Bladder cancer	10	0.0024	2.972e-23	317687	ukb-bub35-AST2ALT	AST2ALT || id:ukb-bub35-AST2ALT	TRUE	7.28396e-12	0.000279138	88.7026
rs1982468	G	T	G	T	0.0148	-0.0401109	0.363649	0.3108	finngen_R10_C3_BLADDER_EXALLC	19	0.254717	0.0352169	316386	Bladder cancer	19	0.0025	4.052e-09	317687	ukb-bub35-AST2ALT	AST2ALT || id:ukb-bub35-AST2ALT	TRUE	0.000736826	0.000101375	32.2087
rs2127015	C	T	C	T	-0.0142	-0.02218	0.499719	0.4969	finngen_R10_C3_BLADDER_EXALLC	15	0.478838	0.03132	316386	Bladder cancer	15	0.0024	2.599e-09	317687	ukb-bub35-AST2ALT	AST2ALT || id:ukb-bub35-AST2ALT	TRUE	0.000235004	0.00010082	32.0322
rs2288153	T	C	T	C	-0.0191	0.0302178	0.241715	0.2209	finngen_R10_C3_BLADDER_EXALLC	7	0.391336	0.0352519	316386	Bladder cancer	7	0.0028	6.696e-12	317687	ukb-bub35-AST2ALT	AST2ALT || id:ukb-bub35-AST2ALT	TRUE	2.5351e-05	0.000133731	42.4901
rs2412419	C	A	C	A	-0.0194	-0.0124337	0.134411	0.1462	finngen_R10_C3_BLADDER_EXALLC	15	0.755136	0.0398677	316386	Bladder cancer	15	0.0035	4.029e-08	317687	ukb-bub35-AST2ALT	AST2ALT || id:ukb-bub35-AST2ALT	TRUE	0.000220281	8.7575e-05	27.8237
rs2490272	T	C	T	C	-0.0164	-0.00640421	0.385942	0.5665	finngen_R10_C3_BLADDER_EXALLC	6	0.839317	0.0315841	316386	Bladder cancer	6	0.0025	2.991e-11	317687	ukb-bub35-AST2ALT	AST2ALT || id:ukb-bub35-AST2ALT	TRUE	7.11488e-06	0.000127482	40.5043
rs2500406	C	A	C	A	0.014	0.034197	0.329859	0.6667	finngen_R10_C3_BLADDER_EXALLC	20	0.30854	0.0335828	316386	Bladder cancer	20	0.0025	2.948e-08	317687	ukb-bub35-AST2ALT	AST2ALT || id:ukb-bub35-AST2ALT	TRUE	0.00121692	8.66524e-05	27.5306
rs2587534	A	G	A	G	0.0135	-0.0462578	0.469785	0.5153	finngen_R10_C3_BLADDER_EXALLC	1	0.139477	0.031303	316386	Bladder cancer	1	0.0024	1.872e-08	317687	ukb-bub35-AST2ALT	AST2ALT || id:ukb-bub35-AST2ALT	TRUE	0.00341885	9.07922e-05	28.8459
rs2682383	A	T	A	T	0.0136	-0.0140239	0.372146	0.3814	finngen_R10_C3_BLADDER_EXALLC	3	0.658256	0.0317052	316386	Bladder cancer	3	0.0025	3.331e-08	317687	ukb-bub35-AST2ALT	AST2ALT || id:ukb-bub35-AST2ALT	TRUE	0.000416255	8.6433e-05	27.4609
rs2686373	A	G	A	G	-0.015	0.00896023	0.39369	0.3845	finngen_R10_C3_BLADDER_EXALLC	12	0.776131	0.0315097	316386	Bladder cancer	12	0.0024	6.299e-10	317687	ukb-bub35-AST2ALT	AST2ALT || id:ukb-bub35-AST2ALT	TRUE	2.51442e-05	0.000107414	34.1275
rs2700938	C	T	C	T	0.0159	-0.0565724	0.369042	0.3845	finngen_R10_C3_BLADDER_EXALLC	7	0.0825544	0.0325868	316386	Bladder cancer	7	0.0025	1.132e-10	317687	ukb-bub35-AST2ALT	AST2ALT || id:ukb-bub35-AST2ALT	TRUE	0.00109987	0.000117734	37.4066
rs273510	G	A	G	A	-0.0336	0.064839	0.29446	0.2986	finngen_R10_C3_BLADDER_EXALLC	19	0.0626008	0.0348219	316386	Bladder cancer	19	0.0026	8.279e-38	317687	ukb-bub35-AST2ALT	AST2ALT || id:ukb-bub35-AST2ALT	TRUE	5.72734e-15	0.00046909	149.093
rs2737217	G	A	G	A	0.0173	-0.0263037	0.425886	0.5798	finngen_R10_C3_BLADDER_EXALLC	8	0.427414	0.0331438	316386	Bladder cancer	8	0.0024	1.005e-12	317687	ukb-bub35-AST2ALT	AST2ALT || id:ukb-bub35-AST2ALT	TRUE	5.90029e-06	0.000146357	46.5023
rs2807834	G	T	G	T	-0.0336	-0.0165208	0.309266	0.7065	finngen_R10_C3_BLADDER_EXALLC	1	0.633003	0.0345982	316386	Bladder cancer	1	0.0026	5.351e-39	317687	ukb-bub35-AST2ALT	AST2ALT || id:ukb-bub35-AST2ALT	TRUE	1.49814e-18	0.000482338	153.306
rs2812208	C	G	C	G	0.0494	-0.113812	0.0201021	0.03067	finngen_R10_C3_BLADDER_EXALLC	13	0.293154	0.108266	316386	Bladder cancer	13	0.0084	4.226e-09	317687	ukb-bub35-AST2ALT	AST2ALT || id:ukb-bub35-AST2ALT	TRUE	0.000649581	9.61404e-05	30.5453
rs2820454	G	A	G	A	0.0155	0.0117564	0.447837	0.5286	finngen_R10_C3_BLADDER_EXALLC	1	0.711001	0.0317301	316386	Bladder cancer	1	0.0024	1.151e-10	317687	ukb-bub35-AST2ALT	AST2ALT || id:ukb-bub35-AST2ALT	TRUE	1.71047e-05	0.000118818	37.751
rs28564290	A	G	A	G	-0.0195	0.0224958	0.272992	0.2689	finngen_R10_C3_BLADDER_EXALLC	22	0.524751	0.0353686	316386	Bladder cancer	22	0.0027	3.883e-13	317687	ukb-bub35-AST2ALT	AST2ALT || id:ukb-bub35-AST2ALT	TRUE	3.29873e-06	0.000150934	47.9568
rs28601761	G	C	G	C	0.0468	0.0170052	0.412733	0.411	finngen_R10_C3_BLADDER_EXALLC	8	0.591886	0.0317199	316386	Bladder cancer	8	0.0024	9.079e-82	317687	ukb-bub35-AST2ALT	AST2ALT || id:ukb-bub35-AST2ALT	TRUE	6.7171e-41	0.00106176	337.664
rs28650012	C	G	C	G	0.0203	0.0389025	0.272019	0.2761	finngen_R10_C3_BLADDER_EXALLC	16	0.269235	0.0352114	316386	Bladder cancer	16	0.0027	3.171e-14	317687	ukb-bub35-AST2ALT	AST2ALT || id:ukb-bub35-AST2ALT	TRUE	5.93355e-06	0.000163208	51.8572
rs28866226	G	A	G	A	0.015	-0.00283169	0.468981	0.501	finngen_R10_C3_BLADDER_EXALLC	20	0.927583	0.0311564	316386	Bladder cancer	20	0.0024	3.629e-10	317687	ukb-bub35-AST2ALT	AST2ALT || id:ukb-bub35-AST2ALT	TRUE	1.35857e-05	0.000112067	35.606
rs2943656	G	A	G	A	-0.0267	0.0233996	0.360865	0.6247	finngen_R10_C3_BLADDER_EXALLC	2	0.465016	0.0320274	316386	Bladder cancer	2	0.0025	4.418e-27	317687	ukb-bub35-AST2ALT	AST2ALT || id:ukb-bub35-AST2ALT	TRUE	2.11724e-12	0.000328844	104.503
rs3010065	G	A	G	A	0.0237	0.0923454	0.187424	0.184	finngen_R10_C3_BLADDER_EXALLC	1	0.0124603	0.0369554	316386	Bladder cancer	1	0.0031	8.124e-15	317687	ukb-bub35-AST2ALT	AST2ALT || id:ukb-bub35-AST2ALT	TRUE	0.000281803	0.000171087	54.3609
rs3105363	G	A	G	A	-0.0202	-0.0907174	0.228783	0.1943	finngen_R10_C3_BLADDER_EXALLC	3	0.0316825	0.0422257	316386	Bladder cancer	3	0.003	1.25e-11	317687	ukb-bub35-AST2ALT	AST2ALT || id:ukb-bub35-AST2ALT	TRUE	0.00121437	0.00014399	45.7501
rs3129317	G	A	G	A	-0.0161	-0.0398514	0.340015	0.3364	finngen_R10_C3_BLADDER_EXALLC	4	0.259198	0.0353202	316386	Bladder cancer	4	0.0025	1.488e-10	317687	ukb-bub35-AST2ALT	AST2ALT || id:ukb-bub35-AST2ALT	TRUE	0.000176588	0.000116336	36.9625
rs3138491	T	C	T	C	-0.0156	-0.0836065	0.30794	0.3149	finngen_R10_C3_BLADDER_EXALLC	9	0.0124879	0.0334687	316386	Bladder cancer	9	0.0026	2.43e-09	317687	ukb-bub35-AST2ALT	AST2ALT || id:ukb-bub35-AST2ALT	TRUE	0.013511	0.000103726	32.9557
rs333948	A	G	A	G	-0.0223	0.0273683	0.230678	0.2127	finngen_R10_C3_BLADDER_EXALLC	1	0.478279	0.0385973	316386	Bladder cancer	1	0.0029	6.282e-15	317687	ukb-bub35-AST2ALT	AST2ALT || id:ukb-bub35-AST2ALT	TRUE	8.23369e-07	0.000176504	56.0825
rs340029	T	C	T	C	-0.0176	-0.0335491	0.374435	0.6074	finngen_R10_C3_BLADDER_EXALLC	15	0.333139	0.0346649	316386	Bladder cancer	15	0.0025	7.394e-13	317687	ukb-bub35-AST2ALT	AST2ALT || id:ukb-bub35-AST2ALT	TRUE	1.80501e-05	0.000145112	46.1067
rs34245505	G	C	G	C	-0.0183	-0.0185491	0.191148	0.1789	finngen_R10_C3_BLADDER_EXALLC	15	0.646355	0.0404268	316386	Bladder cancer	15	0.0031	2.037e-09	317687	ukb-bub35-AST2ALT	AST2ALT || id:ukb-bub35-AST2ALT	TRUE	0.000120519	0.000103555	32.9013
rs34417222	T	C	T	C	0.0169	-0.0425522	0.302885	0.2658	finngen_R10_C3_BLADDER_EXALLC	20	0.228939	0.0353689	316386	Bladder cancer	20	0.0026	7.063e-11	317687	ukb-bub35-AST2ALT	AST2ALT || id:ukb-bub35-AST2ALT	TRUE	0.000184182	0.000120611	38.3208
rs35440532	A	G	A	G	0.051	0.0565024	0.0250325	0.02556	finngen_R10_C3_BLADDER_EXALLC	8	0.540736	0.0923694	316386	Bladder cancer	8	0.0076	2.188e-11	317687	ukb-bub35-AST2ALT	AST2ALT || id:ukb-bub35-AST2ALT	TRUE	1.65417e-05	0.000126959	40.3382
rs35968570	A	G	A	G	0.2978	0.0486107	0.011972	0.01125	finngen_R10_C3_BLADDER_EXALLC	8	0.730905	0.141342	316386	Bladder cancer	8	0.0109	6.17e-165	317687	ukb-bub35-AST2ALT	AST2ALT || id:ukb-bub35-AST2ALT	TRUE	6.81468e-81	0.00209805	667.92
rs36007872	T	G	T	G	-0.0415	0.0464189	0.166417	0.1575	finngen_R10_C3_BLADDER_EXALLC	4	0.25501	0.0407804	316386	Bladder cancer	4	0.0032	2.457e-38	317687	ukb-bub35-AST2ALT	AST2ALT || id:ukb-bub35-AST2ALT	TRUE	6.57898e-17	0.000477829	151.872
rs36086195	T	C	T	C	-0.0259	-0.0597619	0.432886	0.5675	finngen_R10_C3_BLADDER_EXALLC	1	0.0740065	0.0334506	316386	Bladder cancer	1	0.0024	1.217e-26	317687	ukb-bub35-AST2ALT	AST2ALT || id:ukb-bub35-AST2ALT	TRUE	2.04449e-10	0.000329362	104.668
rs3747207	A	G	A	G	-0.0643	0.0462375	0.214518	0.2239	finngen_R10_C3_BLADDER_EXALLC	22	0.215233	0.0373093	316386	Bladder cancer	22	0.0029	3.76e-109	317687	ukb-bub35-AST2ALT	AST2ALT || id:ukb-bub35-AST2ALT	TRUE	1.94568e-49	0.00139332	443.256
rs3815630	C	T	C	T	-0.0167	-0.00880361	0.185231	0.1769	finngen_R10_C3_BLADDER_EXALLC	2	0.798053	0.0344069	316386	Bladder cancer	2	0.0031	4.955e-08	317687	ukb-bub35-AST2ALT	AST2ALT || id:ukb-bub35-AST2ALT	TRUE	0.000289893	8.41804e-05	26.7451
rs3900925	T	C	T	C	0.0438	-0.0214639	0.062677	0.0593	finngen_R10_C3_BLADDER_EXALLC	6	0.779012	0.076491	316386	Bladder cancer	6	0.0049	9.142e-19	317687	ukb-bub35-AST2ALT	AST2ALT || id:ukb-bub35-AST2ALT	TRUE	9.6385e-10	0.000225411	71.6259
rs392794	T	C	T	C	-0.0297	0.00338983	0.261088	0.7076	finngen_R10_C3_BLADDER_EXALLC	5	0.91958	0.033575	316386	Bladder cancer	5	0.0027	8.918e-28	317687	ukb-bub35-AST2ALT	AST2ALT || id:ukb-bub35-AST2ALT	TRUE	1.37974e-14	0.000340347	108.16
rs438568	G	A	G	A	0.0176	-0.0721233	0.387244	0.6339	finngen_R10_C3_BLADDER_EXALLC	20	0.02834	0.0328947	316386	Bladder cancer	20	0.0024	6.967e-13	317687	ukb-bub35-AST2ALT	AST2ALT || id:ukb-bub35-AST2ALT	TRUE	0.000285598	0.000147003	46.7077
rs4459228	G	T	G	T	0.0348	-0.0307429	0.40122	0.3926	finngen_R10_C3_BLADDER_EXALLC	10	0.37339	0.0345371	316386	Bladder cancer	10	0.0024	2.008e-46	317687	ukb-bub35-AST2ALT	AST2ALT || id:ukb-bub35-AST2ALT	TRUE	7.16321e-22	0.000581887	184.964
rs4489873	A	T	A	T	0.0137	0.0129151	0.350226	0.3599	finngen_R10_C3_BLADDER_EXALLC	13	0.68685	0.0320368	316386	Bladder cancer	13	0.0025	4.766e-08	317687	ukb-bub35-AST2ALT	AST2ALT || id:ukb-bub35-AST2ALT	TRUE	0.000336368	8.54244e-05	27.1404
rs45505795	C	G	C	G	-0.0467	0.0214359	0.0294653	0.02965	finngen_R10_C3_BLADDER_EXALLC	14	0.788555	0.0799288	316386	Bladder cancer	14	0.0072	6.807e-11	317687	ukb-bub35-AST2ALT	AST2ALT || id:ukb-bub35-AST2ALT	TRUE	1.12454e-05	0.000124734	39.6311
rs4748380	C	T	C	T	0.029	0.103706	0.118403	0.8998	finngen_R10_C3_BLADDER_EXALLC	10	0.0527521	0.053541	316386	Bladder cancer	10	0.0038	3.708e-14	317687	ukb-bub35-AST2ALT	AST2ALT || id:ukb-bub35-AST2ALT	TRUE	5.82964e-05	0.000175573	55.7868
rs4836825	T	C	T	C	-0.0148	-0.0543993	0.335446	0.6902	finngen_R10_C3_BLADDER_EXALLC	9	0.10806	0.033852	316386	Bladder cancer	9	0.0026	7.443e-09	317687	ukb-bub35-AST2ALT	AST2ALT || id:ukb-bub35-AST2ALT	TRUE	0.00393409	9.76577e-05	31.0274
rs4844565	T	A	T	A	0.0197	-0.0361556	0.401242	0.4141	finngen_R10_C3_BLADDER_EXALLC	1	0.254845	0.0317528	316386	Bladder cancer	1	0.0024	6.278e-16	317687	ukb-bub35-AST2ALT	AST2ALT || id:ukb-bub35-AST2ALT	TRUE	5.97515e-07	0.000186475	59.2513
rs4879664	G	T	G	T	0.0145	-0.03646	0.437051	0.5624	finngen_R10_C3_BLADDER_EXALLC	9	0.253491	0.0319289	316386	Bladder cancer	9	0.0024	2.522e-09	317687	ukb-bub35-AST2ALT	AST2ALT || id:ukb-bub35-AST2ALT	TRUE	0.000541479	0.000103459	32.8707
rs4948099	A	C	A	C	0.016	0.0237642	0.251154	0.7362	finngen_R10_C3_BLADDER_EXALLC	7	0.564959	0.0412938	316386	Bladder cancer	7	0.0028	7.235e-09	317687	ukb-bub35-AST2ALT	AST2ALT || id:ukb-bub35-AST2ALT	TRUE	0.000284481	9.62947e-05	30.5943
rs4973550	T	G	T	G	-0.0257	-0.0259668	0.394708	0.5818	finngen_R10_C3_BLADDER_EXALLC	2	0.404392	0.0311426	316386	Bladder cancer	2	0.0025	2.65e-25	317687	ukb-bub35-AST2ALT	AST2ALT || id:ukb-bub35-AST2ALT	TRUE	2.54081e-11	0.0003156	100.293
rs4998040	A	G	A	G	0.0318	-0.0187003	0.211432	0.7689	finngen_R10_C3_BLADDER_EXALLC	18	0.601876	0.0358446	316386	Bladder cancer	18	0.0029	9.409e-28	317687	ukb-bub35-AST2ALT	AST2ALT || id:ukb-bub35-AST2ALT	TRUE	1.6305e-13	0.000337205	107.161
rs504442	T	G	T	G	-0.028	-0.049539	0.11854	0.136	finngen_R10_C3_BLADDER_EXALLC	18	0.34022	0.0519423	316386	Bladder cancer	18	0.0037	7.353e-14	317687	ukb-bub35-AST2ALT	AST2ALT || id:ukb-bub35-AST2ALT	TRUE	3.00706e-06	0.000163838	52.0573
rs509489	G	A	G	A	-0.0173	0.0416146	0.265576	0.7577	finngen_R10_C3_BLADDER_EXALLC	9	0.281086	0.0386077	316386	Bladder cancer	9	0.0027	1.297e-10	317687	ukb-bub35-AST2ALT	AST2ALT || id:ukb-bub35-AST2ALT	TRUE	0.000167882	0.00011675	37.0941
rs535015446	A	G	A	G	-0.0586	0.107611	0.0163242	0.0184	finngen_R10_C3_BLADDER_EXALLC	9	0.204445	0.0848006	316386	Bladder cancer	9	0.0102	7.631e-09	317687	ukb-bub35-AST2ALT	AST2ALT || id:ukb-bub35-AST2ALT	TRUE	0.00157811	0.000110283	35.0392
rs55747751	A	G	A	G	0.0342	-0.040397	0.0773884	0.05828	finngen_R10_C3_BLADDER_EXALLC	5	0.543547	0.0665017	316386	Bladder cancer	5	0.0044	1.24e-14	317687	ukb-bub35-AST2ALT	AST2ALT || id:ukb-bub35-AST2ALT	TRUE	4.18495e-07	0.000167023	53.0697
rs55747905	C	T	C	T	0.0344	-0.003242	0.19029	0.183	finngen_R10_C3_BLADDER_EXALLC	7	0.937796	0.0415426	316386	Bladder cancer	7	0.0031	3.968e-29	317687	ukb-bub35-AST2ALT	AST2ALT || id:ukb-bub35-AST2ALT	TRUE	7.09411e-15	0.000364664	115.89
rs56082403	C	T	C	T	-0.0135	-0.0064049	0.408239	0.408	finngen_R10_C3_BLADDER_EXALLC	3	0.846927	0.033179	316386	Bladder cancer	3	0.0024	3.114e-08	317687	ukb-bub35-AST2ALT	AST2ALT || id:ukb-bub35-AST2ALT	TRUE	0.000124709	8.80559e-05	27.9765
rs56188865	C	T	C	T	-0.0142	0.0440429	0.377409	0.3579	finngen_R10_C3_BLADDER_EXALLC	1	0.177791	0.0326828	316386	Bladder cancer	1	0.0025	7.829e-09	317687	ukb-bub35-AST2ALT	AST2ALT || id:ukb-bub35-AST2ALT	TRUE	0.00222592	9.47593e-05	30.1065
rs573194	G	T	G	T	0.016	-0.0256419	0.386571	0.4172	finngen_R10_C3_BLADDER_EXALLC	11	0.426871	0.0322719	316386	Bladder cancer	11	0.0025	2.635e-10	317687	ukb-bub35-AST2ALT	AST2ALT || id:ukb-bub35-AST2ALT	TRUE	7.54782e-05	0.000121413	38.5756
rs5752776	G	A	G	A	-0.0148	0.0623577	0.325032	0.6892	finngen_R10_C3_BLADDER_EXALLC	22	0.0816488	0.0358131	316386	Bladder cancer	22	0.0025	5.901e-09	317687	ukb-bub35-AST2ALT	AST2ALT || id:ukb-bub35-AST2ALT	TRUE	0.00318577	9.61087e-05	30.5352
rs6046747	G	A	G	A	0.0149	-0.0322132	0.495707	0.5153	finngen_R10_C3_BLADDER_EXALLC	20	0.301955	0.0312068	316386	Bladder cancer	20	0.0024	7.546e-10	317687	ukb-bub35-AST2ALT	AST2ALT || id:ukb-bub35-AST2ALT	TRUE	0.000257488	0.000110997	35.2659
rs61952922	G	A	G	A	0.0282	-0.0325133	0.478466	0.4438	finngen_R10_C3_BLADDER_EXALLC	12	0.305565	0.0317335	316386	Bladder cancer	12	0.0024	2.195e-32	317687	ukb-bub35-AST2ALT	AST2ALT || id:ukb-bub35-AST2ALT	TRUE	3.61517e-14	0.000396882	126.134
rs61965347	A	C	A	C	-0.0174	0.00937098	0.308079	0.3221	finngen_R10_C3_BLADDER_EXALLC	13	0.776919	0.0330737	316386	Bladder cancer	13	0.0026	1.615e-11	317687	ukb-bub35-AST2ALT	AST2ALT || id:ukb-bub35-AST2ALT	TRUE	5.99272e-06	0.000129076	41.011
rs62076019	T	G	T	G	-0.0275	0.00203798	0.385442	0.3978	finngen_R10_C3_BLADDER_EXALLC	17	0.948774	0.0317213	316386	Bladder cancer	17	0.0025	3.216e-29	317687	ukb-bub35-AST2ALT	AST2ALT || id:ukb-bub35-AST2ALT	TRUE	1.12549e-14	0.000358276	113.86
rs62102718	T	A	T	A	-0.0156	0.0575665	0.28526	0.2812	finngen_R10_C3_BLADDER_EXALLC	19	0.095113	0.0344912	316386	Bladder cancer	19	0.0026	3.594e-09	317687	ukb-bub35-AST2ALT	AST2ALT || id:ukb-bub35-AST2ALT	TRUE	0.00223702	9.92358e-05	31.5288
rs624319	A	G	A	G	0.016	0.0106677	0.467109	0.4796	finngen_R10_C3_BLADDER_EXALLC	6	0.731264	0.0310609	316386	Bladder cancer	6	0.0024	2.357e-11	317687	ukb-bub35-AST2ALT	AST2ALT || id:ukb-bub35-AST2ALT	TRUE	7.96998e-06	0.000127446	40.4929
rs62523081	A	G	A	G	-0.0198	-0.00907995	0.353676	0.3415	finngen_R10_C3_BLADDER_EXALLC	8	0.775441	0.0318299	316386	Bladder cancer	8	0.0025	1.621e-15	317687	ukb-bub35-AST2ALT	AST2ALT || id:ukb-bub35-AST2ALT	TRUE	6.95131e-08	0.000179232	56.9496
rs625899	C	T	C	T	0.0153	-0.0133379	0.318548	0.6902	finngen_R10_C3_BLADDER_EXALLC	6	0.698302	0.0344103	316386	Bladder cancer	6	0.0026	4.699e-09	317687	ukb-bub35-AST2ALT	AST2ALT || id:ukb-bub35-AST2ALT	TRUE	0.000103459	0.00010163	32.2897
rs6458349	A	G	A	G	-0.016	0.0197812	0.266222	0.7352	finngen_R10_C3_BLADDER_EXALLC	6	0.565943	0.0344598	316386	Bladder cancer	6	0.0027	2.939e-09	317687	ukb-bub35-AST2ALT	AST2ALT || id:ukb-bub35-AST2ALT	TRUE	0.000157108	0.000100018	31.7774
rs6460043	C	T	C	T	-0.065	-0.259726	0.0141851	0.98773	finngen_R10_C3_BLADDER_EXALLC	7	0.205282	0.20505	316386	Bladder cancer	7	0.0103	3.313e-10	317687	ukb-bub35-AST2ALT	AST2ALT || id:ukb-bub35-AST2ALT	TRUE	0.000369341	0.000118164	37.5433
rs6474551	C	G	C	G	-0.0172	-0.0348329	0.173881	0.183	finngen_R10_C3_BLADDER_EXALLC	9	0.392772	0.0407592	316386	Bladder cancer	9	0.0031	3.927e-08	317687	ukb-bub35-AST2ALT	AST2ALT || id:ukb-bub35-AST2ALT	TRUE	0.000918752	8.49927e-05	27.0032
rs6573778	C	T	C	T	0.0152	-0.014378	0.472722	0.5082	finngen_R10_C3_BLADDER_EXALLC	14	0.653186	0.031998	316386	Bladder cancer	14	0.0024	2.262e-10	317687	ukb-bub35-AST2ALT	AST2ALT || id:ukb-bub35-AST2ALT	TRUE	3.24452e-05	0.000115176	36.594
rs6668309	C	G	C	G	-0.0302	-0.0600875	0.0702259	0.07055	finngen_R10_C3_BLADDER_EXALLC	1	0.435897	0.0771202	316386	Bladder cancer	1	0.0048	2.081e-10	317687	ukb-bub35-AST2ALT	AST2ALT || id:ukb-bub35-AST2ALT	TRUE	9.91286e-05	0.000119102	37.8414
rs6672754	T	C	T	C	-0.0171	-0.0705019	0.393358	0.411	finngen_R10_C3_BLADDER_EXALLC	1	0.0258214	0.031631	316386	Bladder cancer	1	0.0024	2.466e-12	317687	ukb-bub35-AST2ALT	AST2ALT || id:ukb-bub35-AST2ALT	TRUE	0.000549983	0.000139554	44.3404
rs6856794	A	C	A	C	0.0136	-0.0470331	0.454529	0.5746	finngen_R10_C3_BLADDER_EXALLC	4	0.133768	0.0313678	316386	Bladder cancer	4	0.0024	1.829e-08	317687	ukb-bub35-AST2ALT	AST2ALT || id:ukb-bub35-AST2ALT	TRUE	0.00326704	9.17151e-05	29.1392
rs691550	A	G	A	G	-0.0412	0.0216636	0.343488	0.6544	finngen_R10_C3_BLADDER_EXALLC	10	0.530655	0.0345508	316386	Bladder cancer	10	0.0025	1.465e-59	317687	ukb-bub35-AST2ALT	AST2ALT || id:ukb-bub35-AST2ALT	TRUE	4.28164e-29	0.000765559	243.393
rs694243	T	C	T	C	-0.0246	-0.025065	0.278214	0.7556	finngen_R10_C3_BLADDER_EXALLC	11	0.55154	0.0420939	316386	Bladder cancer	11	0.0027	3.384e-20	317687	ukb-bub35-AST2ALT	AST2ALT || id:ukb-bub35-AST2ALT	TRUE	1.80839e-09	0.000243046	77.2307
rs6968554	G	A	G	A	-0.0148	0.00291194	0.370772	0.6196	finngen_R10_C3_BLADDER_EXALLC	7	0.929543	0.0329331	316386	Bladder cancer	7	0.0025	2.26e-09	317687	ukb-bub35-AST2ALT	AST2ALT || id:ukb-bub35-AST2ALT	TRUE	3.80346e-05	0.000102204	32.472
rs6974288	G	A	G	A	0.0152	0.0259879	0.48461	0.4499	finngen_R10_C3_BLADDER_EXALLC	7	0.405927	0.0312699	316386	Bladder cancer	7	0.0024	2.955e-10	317687	ukb-bub35-AST2ALT	AST2ALT || id:ukb-bub35-AST2ALT	TRUE	0.00010217	0.000115411	36.6684
rs6974858	C	G	C	G	-0.0174	-0.00507113	0.291779	0.2945	finngen_R10_C3_BLADDER_EXALLC	7	0.872198	0.0315237	316386	Bladder cancer	7	0.0026	3.369e-11	317687	ukb-bub35-AST2ALT	AST2ALT || id:ukb-bub35-AST2ALT	TRUE	3.96262e-06	0.000125127	39.756
rs7006794	C	T	C	T	-0.023	-0.0813109	0.329417	0.3681	finngen_R10_C3_BLADDER_EXALLC	8	0.0125372	0.032568	316386	Bladder cancer	8	0.0025	1.801e-19	317687	ukb-bub35-AST2ALT	AST2ALT || id:ukb-bub35-AST2ALT	TRUE	2.23191e-06	0.000233714	74.2647
rs7015837	T	G	T	G	-0.0203	-0.030329	0.333897	0.681	finngen_R10_C3_BLADDER_EXALLC	8	0.357465	0.0329589	316386	Bladder cancer	8	0.0025	1.463e-15	317687	ukb-bub35-AST2ALT	AST2ALT || id:ukb-bub35-AST2ALT	TRUE	3.6907e-07	0.000183306	58.2441
rs7098301	T	C	T	C	-0.0164	0.0370558	0.348326	0.3108	finngen_R10_C3_BLADDER_EXALLC	10	0.279944	0.0342968	316386	Bladder cancer	10	0.0025	7.128e-11	317687	ukb-bub35-AST2ALT	AST2ALT || id:ukb-bub35-AST2ALT	TRUE	0.000109294	0.000122105	38.7957
rs7117818	T	C	T	C	0.0198	-0.0361954	0.227685	0.2117	finngen_R10_C3_BLADDER_EXALLC	11	0.327888	0.0369954	316386	Bladder cancer	11	0.0028	2.811e-12	317687	ukb-bub35-AST2ALT	AST2ALT || id:ukb-bub35-AST2ALT	TRUE	1.68913e-05	0.000137876	43.8072
rs71389023	A	G	A	G	0.0277	-0.13382	0.066244	0.08384	finngen_R10_C3_BLADDER_EXALLC	16	0.036266	0.0639085	316386	Bladder cancer	16	0.0048	7.925e-09	317687	ukb-bub35-AST2ALT	AST2ALT || id:ukb-bub35-AST2ALT	TRUE	0.0094816	9.49226e-05	30.1583
rs71420186	A	G	A	G	0.037	-0.0910413	0.0644886	0.07464	finngen_R10_C3_BLADDER_EXALLC	14	0.0893079	0.0535833	316386	Bladder cancer	14	0.0048	2.114e-14	317687	ukb-bub35-AST2ALT	AST2ALT || id:ukb-bub35-AST2ALT	TRUE	2.21342e-05	0.000165183	52.4848
rs7147511	T	C	T	C	-0.0137	0.0202755	0.489604	0.4744	finngen_R10_C3_BLADDER_EXALLC	14	0.522379	0.0316962	316386	Bladder cancer	14	0.0024	1.589e-08	317687	ukb-bub35-AST2ALT	AST2ALT || id:ukb-bub35-AST2ALT	TRUE	0.000344389	9.38044e-05	29.8031
rs7174367	G	A	G	A	0.0167	0.0644965	0.414957	0.4182	finngen_R10_C3_BLADDER_EXALLC	15	0.0527655	0.0332999	316386	Bladder cancer	15	0.0024	5.596e-12	317687	ukb-bub35-AST2ALT	AST2ALT || id:ukb-bub35-AST2ALT	TRUE	0.000393877	0.000135411	43.0239
rs72623176	A	G	A	G	-0.0439	0.00336606	0.0433267	0.03988	finngen_R10_C3_BLADDER_EXALLC	2	0.950718	0.0544624	316386	Bladder cancer	2	0.0061	4.736e-13	317687	ukb-bub35-AST2ALT	AST2ALT || id:ukb-bub35-AST2ALT	TRUE	4.66181e-07	0.000159764	50.7627
rs72648770	G	C	G	C	-0.0211	-0.0427599	0.181366	0.1503	finngen_R10_C3_BLADDER_EXALLC	8	0.285309	0.0400198	316386	Bladder cancer	8	0.0031	7.609e-12	317687	ukb-bub35-AST2ALT	AST2ALT || id:ukb-bub35-AST2ALT	TRUE	5.08841e-05	0.000132203	42.0044
rs72702354	G	A	G	A	-0.0339	0.158066	0.0395246	0.04499	finngen_R10_C3_BLADDER_EXALLC	14	0.538792	0.257168	316386	Bladder cancer	14	0.0061	2.183e-08	317687	ukb-bub35-AST2ALT	AST2ALT || id:ukb-bub35-AST2ALT	TRUE	0.000482128	8.72536e-05	27.7216
rs7276755	G	C	G	C	-0.0234	0.0229165	0.117967	0.1452	finngen_R10_C3_BLADDER_EXALLC	21	0.608239	0.0447074	316386	Bladder cancer	21	0.0037	2.776e-10	317687	ukb-bub35-AST2ALT	AST2ALT || id:ukb-bub35-AST2ALT	TRUE	4.05268e-05	0.000113948	36.2037
rs72787062	A	G	A	G	-0.0204	-0.0236157	0.159185	0.1605	finngen_R10_C3_BLADDER_EXALLC	16	0.59598	0.0445419	316386	Bladder cancer	16	0.0033	3.949e-10	317687	ukb-bub35-AST2ALT	AST2ALT || id:ukb-bub35-AST2ALT	TRUE	6.57012e-05	0.000111402	35.3947
rs72809496	A	G	A	G	0.0239	-0.0995596	0.0890276	0.1002	finngen_R10_C3_BLADDER_EXALLC	2	0.216176	0.0805003	316386	Bladder cancer	2	0.0042	1.219e-08	317687	ukb-bub35-AST2ALT	AST2ALT || id:ukb-bub35-AST2ALT	TRUE	0.00166568	9.26522e-05	29.4369
rs72826094	T	A	T	A	-0.0186	-0.10138	0.19845	0.2157	finngen_R10_C3_BLADDER_EXALLC	10	0.0258303	0.0454873	316386	Bladder cancer	10	0.003	4.512e-10	317687	ukb-bub35-AST2ALT	AST2ALT || id:ukb-bub35-AST2ALT	TRUE	0.00508041	0.000110062	34.9689
rs73201559	T	C	T	C	0.0359	0.00303651	0.0416727	0.05215	finngen_R10_C3_BLADDER_EXALLC	21	0.958305	0.0580809	316386	Bladder cancer	21	0.0059	1.263e-09	317687	ukb-bub35-AST2ALT	AST2ALT || id:ukb-bub35-AST2ALT	TRUE	2.03466e-05	0.00010294	32.7059
rs73930562	A	G	A	G	-0.0219	-0.0920101	0.149621	0.1227	finngen_R10_C3_BLADDER_EXALLC	19	0.0354128	0.0437392	316386	Bladder cancer	19	0.0033	5.205e-11	317687	ukb-bub35-AST2ALT	AST2ALT || id:ukb-bub35-AST2ALT	TRUE	0.00138053	0.000122046	38.7769
rs74401356	G	A	G	A	0.0579	-0.148876	0.0687667	0.06953	finngen_R10_C3_BLADDER_EXALLC	8	0.0131871	0.0600627	316386	Bladder cancer	8	0.005	7.643e-31	317687	ukb-bub35-AST2ALT	AST2ALT || id:ukb-bub35-AST2ALT	TRUE	1.3202e-10	0.000429362	136.461
rs7537765	G	A	G	A	0.019	-0.0161855	0.164511	0.1401	finngen_R10_C3_BLADDER_EXALLC	1	0.714282	0.0442092	316386	Bladder cancer	1	0.0032	2.971e-09	317687	ukb-bub35-AST2ALT	AST2ALT || id:ukb-bub35-AST2ALT	TRUE	8.32286e-05	9.92368e-05	31.5292
rs75671243	C	G	C	G	-0.0534	-0.0525407	0.0337861	0.02761	finngen_R10_C3_BLADDER_EXALLC	11	0.568456	0.0921238	316386	Bladder cancer	11	0.0068	3.293e-15	317687	ukb-bub35-AST2ALT	AST2ALT || id:ukb-bub35-AST2ALT	TRUE	2.69975e-07	0.000186176	59.1564
rs75686861	A	G	A	G	-0.0278	-0.0724907	0.0886991	0.07873	finngen_R10_C3_BLADDER_EXALLC	4	0.181679	0.0542756	316386	Bladder cancer	4	0.0042	3.857e-11	317687	ukb-bub35-AST2ALT	AST2ALT || id:ukb-bub35-AST2ALT	TRUE	0.000191423	0.00012494	39.6964
rs7644860	A	C	A	C	0.0186	-0.086392	0.161205	0.1472	finngen_R10_C3_BLADDER_EXALLC	3	0.0409789	0.0422715	316386	Bladder cancer	3	0.0034	3.084e-08	317687	ukb-bub35-AST2ALT	AST2ALT || id:ukb-bub35-AST2ALT	TRUE	0.0156219	9.356e-05	29.7254
rs7650847	C	T	C	T	0.0186	0.0893492	0.307166	0.3517	finngen_R10_C3_BLADDER_EXALLC	3	0.00812849	0.0337589	316386	Bladder cancer	3	0.0026	6.284e-13	317687	ukb-bub35-AST2ALT	AST2ALT || id:ukb-bub35-AST2ALT	TRUE	0.00147377	0.000147251	46.7863
rs7653249	G	C	G	C	-0.0336	-0.0127048	0.247579	0.2444	finngen_R10_C3_BLADDER_EXALLC	3	0.766796	0.0428394	316386	Bladder cancer	3	0.0028	4.322e-34	317687	ukb-bub35-AST2ALT	AST2ALT || id:ukb-bub35-AST2ALT	TRUE	1.38531e-16	0.000420614	133.679
rs76636990	A	G	A	G	0.0394	0.000329758	0.046536	0.05112	finngen_R10_C3_BLADDER_EXALLC	5	0.997779	0.118464	316386	Bladder cancer	5	0.0057	6.703e-12	317687	ukb-bub35-AST2ALT	AST2ALT || id:ukb-bub35-AST2ALT	TRUE	1.05762e-06	0.000137758	43.7696
rs7700107	C	A	C	A	-0.0246	-0.0487753	0.141882	0.1033	finngen_R10_C3_BLADDER_EXALLC	4	0.428404	0.0615908	316386	Bladder cancer	4	0.0034	8.884e-13	317687	ukb-bub35-AST2ALT	AST2ALT || id:ukb-bub35-AST2ALT	TRUE	5.36009e-06	0.000147358	46.8204
rs7765735	T	G	T	G	0.0132	-0.0785717	0.49252	0.4714	finngen_R10_C3_BLADDER_EXALLC	6	0.0127676	0.0315525	316386	Bladder cancer	6	0.0024	3.796e-08	317687	ukb-bub35-AST2ALT	AST2ALT || id:ukb-bub35-AST2ALT	TRUE	0.0338039	8.71005e-05	27.6729
rs7769291	T	C	T	C	-0.0166	0.00438712	0.239007	0.2495	finngen_R10_C3_BLADDER_EXALLC	6	0.903029	0.0360084	316386	Bladder cancer	6	0.0028	2.967e-09	317687	ukb-bub35-AST2ALT	AST2ALT || id:ukb-bub35-AST2ALT	TRUE	4.10468e-05	0.000100239	31.8477
rs78900599	G	A	G	A	0.0416	0.0213968	0.071436	0.0593	finngen_R10_C3_BLADDER_EXALLC	3	0.765477	0.07173	316386	Bladder cancer	3	0.0046	1.821e-19	317687	ukb-bub35-AST2ALT	AST2ALT || id:ukb-bub35-AST2ALT	TRUE	6.54496e-10	0.000229586	72.9528
rs79287178	A	G	A	G	0.0733	0.0913163	0.0300647	0.02556	finngen_R10_C3_BLADDER_EXALLC	3	0.248998	0.0792135	316386	Bladder cancer	3	0.0073	8.362e-24	317687	ukb-bub35-AST2ALT	AST2ALT || id:ukb-bub35-AST2ALT	TRUE	3.46334e-10	0.000313356	99.5796
rs79480054	T	C	T	C	0.0175	0.0972549	0.172246	0.1626	finngen_R10_C3_BLADDER_EXALLC	9	0.0141622	0.0396453	316386	Bladder cancer	9	0.0032	3.715e-08	317687	ukb-bub35-AST2ALT	AST2ALT || id:ukb-bub35-AST2ALT	TRUE	0.0334563	8.73286e-05	27.7454
rs7989486	T	C	T	C	-0.0237	0.0198506	0.432324	0.502	finngen_R10_C3_BLADDER_EXALLC	13	0.524885	0.0312198	316386	Bladder cancer	13	0.0024	8.095e-23	317687	ukb-bub35-AST2ALT	AST2ALT || id:ukb-bub35-AST2ALT	TRUE	6.79643e-11	0.0002757	87.6099
rs80066701	A	T	A	T	-0.0288	-0.0171263	0.0885564	0.06953	finngen_R10_C3_BLADDER_EXALLC	1	0.733618	0.0503246	316386	Bladder cancer	1	0.0043	1.404e-11	317687	ukb-bub35-AST2ALT	AST2ALT || id:ukb-bub35-AST2ALT	TRUE	7.11883e-06	0.000133895	42.5422
rs8097764	A	G	A	G	0.0337	-0.00414803	0.119197	0.1125	finngen_R10_C3_BLADDER_EXALLC	18	0.931416	0.0481974	316386	Bladder cancer	18	0.0037	2.684e-20	317687	ukb-bub35-AST2ALT	AST2ALT || id:ukb-bub35-AST2ALT	TRUE	1.85867e-10	0.00023847	75.7764
rs814573	T	A	T	A	0.0582	0.153312	0.189945	0.1963	finngen_R10_C3_BLADDER_EXALLC	19	0.156504	0.1082	316386	Bladder cancer	19	0.0032	1.266e-75	317687	ukb-bub35-AST2ALT	AST2ALT || id:ukb-bub35-AST2ALT	TRUE	2.36425e-32	0.00104236	331.488
rs8178824	T	C	T	C	-0.0639	-0.0297265	0.0294184	0.03988	finngen_R10_C3_BLADDER_EXALLC	17	0.848163	0.15526	316386	Bladder cancer	17	0.0071	1.753e-19	317687	ukb-bub35-AST2ALT	AST2ALT || id:ukb-bub35-AST2ALT	TRUE	4.92031e-10	0.000233175	74.0936
rs838146	T	C	T	C	-0.0227	0.0744264	0.486114	0.5409	finngen_R10_C3_BLADDER_EXALLC	19	0.0187802	0.0316726	316386	Bladder cancer	19	0.0024	3.691e-21	317687	ukb-bub35-AST2ALT	AST2ALT || id:ukb-bub35-AST2ALT	TRUE	5.23317e-07	0.000257446	81.8079
rs848608	G	A	G	A	-0.0157	-0.00193134	0.297787	0.6963	finngen_R10_C3_BLADDER_EXALLC	2	0.954757	0.034042	316386	Bladder cancer	2	0.0026	1.622e-09	317687	ukb-bub35-AST2ALT	AST2ALT || id:ukb-bub35-AST2ALT	TRUE	2.3872e-05	0.000103087	32.7526
rs9297	G	A	G	A	0.0203	-0.0224931	0.411178	0.409	finngen_R10_C3_BLADDER_EXALLC	1	0.4721	0.031281	316386	Bladder cancer	1	0.0024	3.793e-17	317687	ukb-bub35-AST2ALT	AST2ALT || id:ukb-bub35-AST2ALT	TRUE	4.61357e-08	0.000199543	63.4044
rs9309323	G	T	G	T	-0.0219	0.0238107	0.411723	0.5746	finngen_R10_C3_BLADDER_EXALLC	2	0.459644	0.0322013	316386	Bladder cancer	2	0.0024	1.593e-19	317687	ukb-bub35-AST2ALT	AST2ALT || id:ukb-bub35-AST2ALT	TRUE	3.1797e-09	0.00023233	73.8249
rs9381225	A	G	A	G	-0.0135	0.0327392	0.412772	0.4254	finngen_R10_C3_BLADDER_EXALLC	6	0.294625	0.0312388	316386	Bladder cancer	6	0.0024	2.769e-08	317687	ukb-bub35-AST2ALT	AST2ALT || id:ukb-bub35-AST2ALT	TRUE	0.00123145	8.83516e-05	28.0705
rs9521717	T	C	T	C	0.0147	-0.0326365	0.403847	0.4305	finngen_R10_C3_BLADDER_EXALLC	13	0.31062	0.0321884	316386	Bladder cancer	13	0.0024	1.354e-09	317687	ukb-bub35-AST2ALT	AST2ALT || id:ukb-bub35-AST2ALT	TRUE	0.000307609	0.000104049	33.0583
rs9663238	G	A	G	A	-0.0261	-0.0412794	0.32328	0.6636	finngen_R10_C3_BLADDER_EXALLC	10	0.251869	0.036026	316386	Bladder cancer	10	0.0026	6.41e-24	317687	ukb-bub35-AST2ALT	AST2ALT || id:ukb-bub35-AST2ALT	TRUE	3.39565e-10	0.000298057	94.7164
rs9675590	C	T	C	T	-0.0148	-0.0168574	0.37366	0.6186	finngen_R10_C3_BLADDER_EXALLC	18	0.600655	0.0322039	316386	Bladder cancer	18	0.0025	2.629e-09	317687	ukb-bub35-AST2ALT	AST2ALT || id:ukb-bub35-AST2ALT	TRUE	0.00013831	0.000102527	32.5748
rs9818385	A	G	A	G	0.0142	0.0273416	0.430458	0.5491	finngen_R10_C3_BLADDER_EXALLC	3	0.37986	0.0311353	316386	Bladder cancer	3	0.0024	3.649e-09	317687	ukb-bub35-AST2ALT	AST2ALT || id:ukb-bub35-AST2ALT	TRUE	0.000374041	9.88697e-05	31.4125
rs1065853	T	G	T	G	0.0704	-0.10088	0.0799875	0.06442	finngen_R10_C3_BLADDER_EXALLC	19	0.133113	0.0671665	316386	Bladder cancer	19	0.0047	1.617e-50	271418	ukb-bub35-BILD	BILD || id:ukb-bub35-BILD	TRUE	2.12334e-23	0.000729443	198.127
rs1077834	C	T	C	T	-0.0196	-0.0375346	0.227394	0.2086	finngen_R10_C3_BLADDER_EXALLC	15	0.297136	0.0360011	316386	Bladder cancer	15	0.0031	2.853e-10	271418	ukb-bub35-BILD	BILD || id:ukb-bub35-BILD	TRUE	8.4941e-05	0.000134983	36.6415
rs10832027	A	G	A	G	-0.0164	0.0368144	0.316365	0.7025	finngen_R10_C3_BLADDER_EXALLC	11	0.23844	0.0312279	316386	Bladder cancer	11	0.0028	3.594e-09	271418	ukb-bub35-BILD	BILD || id:ukb-bub35-BILD	TRUE	0.000472381	0.00011634	31.5803
rs10894986	A	G	A	G	0.0238	-0.0331052	0.0977674	0.1074	finngen_R10_C3_BLADDER_EXALLC	11	0.563784	0.0573518	316386	Bladder cancer	11	0.0044	4.875e-08	271418	ukb-bub35-BILD	BILD || id:ukb-bub35-BILD	TRUE	0.000348766	9.99301e-05	27.1253
rs10899554	G	T	G	T	-0.0198	-0.00994551	0.185238	0.8006	finngen_R10_C3_BLADDER_EXALLC	11	0.780572	0.0357015	316386	Bladder cancer	11	0.0034	5.234e-09	271418	ukb-bub35-BILD	BILD || id:ukb-bub35-BILD	TRUE	4.44438e-05	0.000118337	32.1224
rs11047261	G	A	G	A	-0.0371	-0.152167	0.0453224	0.06033	finngen_R10_C3_BLADDER_EXALLC	12	0.146586	0.10482	316386	Bladder cancer	12	0.0063	4.026e-09	271418	ukb-bub35-BILD	BILD || id:ukb-bub35-BILD	TRUE	0.000856487	0.00011911	32.3322
rs11124287	A	G	A	G	0.0152	0.0181329	0.339382	0.6595	finngen_R10_C3_BLADDER_EXALLC	2	0.584801	0.033187	316386	Bladder cancer	2	0.0027	2.996e-08	271418	ukb-bub35-BILD	BILD || id:ukb-bub35-BILD	TRUE	0.0001707	0.000103599	28.1214
rs11172147	A	G	A	G	0.0178	0.0056066	0.231557	0.1933	finngen_R10_C3_BLADDER_EXALLC	12	0.878342	0.0366274	316386	Bladder cancer	12	0.003	5.051e-09	271418	ukb-bub35-BILD	BILD || id:ukb-bub35-BILD	TRUE	2.14814e-05	0.000112756	30.6072
rs112201728	T	C	T	C	-0.037	-0.00351325	0.0671925	0.0593	finngen_R10_C3_BLADDER_EXALLC	6	0.958184	0.0670051	316386	Bladder cancer	6	0.0052	7.362e-13	271418	ukb-bub35-BILD	BILD || id:ukb-bub35-BILD	TRUE	2.1666e-07	0.000171611	46.5861
rs112875651	A	G	A	G	0.0221	0.0122181	0.381551	0.3875	finngen_R10_C3_BLADDER_EXALLC	8	0.703145	0.0320619	316386	Bladder cancer	8	0.0027	2.1e-16	271418	ukb-bub35-BILD	BILD || id:ukb-bub35-BILD	TRUE	9.14321e-09	0.0002305	62.5758
rs1152002	T	C	T	C	0.0156	-0.0111175	0.479795	0.4908	finngen_R10_C3_BLADDER_EXALLC	3	0.723976	0.031481	316386	Bladder cancer	3	0.0027	4.021e-09	271418	ukb-bub35-BILD	BILD || id:ukb-bub35-BILD	TRUE	6.36551e-05	0.000121481	32.976
rs115329518	A	G	A	G	-0.0278	-0.0819982	0.126732	0.1237	finngen_R10_C3_BLADDER_EXALLC	4	0.110066	0.0513163	316386	Bladder cancer	4	0.0039	1.194e-12	271418	ukb-bub35-BILD	BILD || id:ukb-bub35-BILD	TRUE	3.41781e-05	0.000171062	46.4369
rs1154988	A	T	A	T	-0.049	-0.0296253	0.228543	0.226	finngen_R10_C3_BLADDER_EXALLC	3	0.496376	0.0435536	316386	Bladder cancer	3	0.0031	6.456e-58	271418	ukb-bub35-BILD	BILD || id:ukb-bub35-BILD	TRUE	8.71678e-29	0.000846646	229.988
rs11635675	G	T	G	T	0.0182	-0.00426631	0.334088	0.3916	finngen_R10_C3_BLADDER_EXALLC	15	0.894003	0.0320196	316386	Bladder cancer	15	0.0027	2.446e-11	271418	ukb-bub35-BILD	BILD || id:ukb-bub35-BILD	TRUE	1.2057e-06	0.000147384	40.0083
rs117113213	A	G	A	G	-0.0582	0.0662281	0.0315355	0.0409	finngen_R10_C3_BLADDER_EXALLC	20	0.29958	0.0638445	316386	Bladder cancer	20	0.0075	9.302e-15	271418	ukb-bub35-BILD	BILD || id:ukb-bub35-BILD	TRUE	6.09883e-07	0.000206899	56.1674
rs11753995	A	G	A	G	-0.0291	0.040458	0.166795	0.1626	finngen_R10_C3_BLADDER_EXALLC	6	0.36263	0.0444415	316386	Bladder cancer	6	0.0035	3.415e-17	271418	ukb-bub35-BILD	BILD || id:ukb-bub35-BILD	TRUE	4.2306e-08	0.00023537	63.8982
rs1219549	C	T	C	T	0.0276	0.00301075	0.166396	0.1718	finngen_R10_C3_BLADDER_EXALLC	11	0.934847	0.0368296	316386	Bladder cancer	11	0.0035	3.279e-15	271418	ukb-bub35-BILD	BILD || id:ukb-bub35-BILD	TRUE	1.00655e-08	0.000211325	57.3691
rs12814270	G	A	G	A	0.0848	-0.0120771	0.214269	0.2239	finngen_R10_C3_BLADDER_EXALLC	12	0.796868	0.0469191	316386	Bladder cancer	12	0.0031	2.13e-162	271418	ukb-bub35-BILD	BILD || id:ukb-bub35-BILD	TRUE	5.50069e-88	0.00242134	658.784
rs13171367	G	A	G	A	-0.0189	0.0245966	0.189693	0.182	finngen_R10_C3_BLADDER_EXALLC	5	0.526974	0.0388798	316386	Bladder cancer	5	0.0033	9.571e-09	271418	ukb-bub35-BILD	BILD || id:ukb-bub35-BILD	TRUE	0.000162029	0.000109813	29.8083
rs1335055	A	G	A	G	0.0155	0.00674199	0.348429	0.681	finngen_R10_C3_BLADDER_EXALLC	1	0.846741	0.0348823	316386	Bladder cancer	1	0.0027	1.539e-08	271418	ukb-bub35-BILD	BILD || id:ukb-bub35-BILD	TRUE	4.49776e-05	0.000109086	29.6109
rs143663553	G	C	G	C	0.4577	0.180605	0.0142877	0.01431	finngen_R10_C3_BLADDER_EXALLC	2	0.358752	0.196792	316386	Bladder cancer	2	0.0112	1e-200	271418	ukb-bub35-BILD	BILD || id:ukb-bub35-BILD	TRUE	4.65477e-189	0.00590071	1611.05
rs144861591	T	C	T	C	0.063	-0.0627013	0.0722089	0.04397	finngen_R10_C3_BLADDER_EXALLC	6	0.447371	0.0825229	316386	Bladder cancer	6	0.0049	1.786e-37	271418	ukb-bub35-BILD	BILD || id:ukb-bub35-BILD	TRUE	4.85867e-19	0.000531805	144.417
rs149767042	A	G	A	G	0.4251	0.143743	0.027223	0.0184	finngen_R10_C3_BLADDER_EXALLC	2	0.301446	0.139106	316386	Bladder cancer	2	0.0076	1e-200	271418	ukb-bub35-BILD	BILD || id:ukb-bub35-BILD	TRUE	0	0.00957109	2622.85
rs150224153	T	C	T	C	0.0559	-0.104782	0.0288082	0.0317	finngen_R10_C3_BLADDER_EXALLC	20	0.0786394	0.0595814	316386	Bladder cancer	20	0.0078	6.481e-13	271418	ukb-bub35-BILD	BILD || id:ukb-bub35-BILD	TRUE	4.85152e-05	0.000174854	47.4664
rs15052	C	T	C	T	0.0209	-0.023502	0.17053	0.1554	finngen_R10_C3_BLADDER_EXALLC	19	0.52937	0.037366	316386	Bladder cancer	19	0.0034	9.392e-10	271418	ukb-bub35-BILD	BILD || id:ukb-bub35-BILD	TRUE	4.45887e-05	0.000123573	33.5439
rs17156432	C	T	C	T	-0.0296	0.0845471	0.0829948	0.1186	finngen_R10_C3_BLADDER_EXALLC	7	0.128487	0.0556196	316386	Bladder cancer	7	0.0048	5.403e-10	271418	ukb-bub35-BILD	BILD || id:ukb-bub35-BILD	TRUE	0.00048092	0.000133363	36.2017
rs17476364	C	T	C	T	0.0768	-0.0887064	0.104313	0.1012	finngen_R10_C3_BLADDER_EXALLC	10	0.178131	0.0658777	316386	Bladder cancer	10	0.0041	1.236e-76	271418	ukb-bub35-BILD	BILD || id:ukb-bub35-BILD	TRUE	1.19321e-37	0.00110217	299.476
rs17567190	T	C	T	C	-0.019	0.0106853	0.169515	0.1881	finngen_R10_C3_BLADDER_EXALLC	9	0.780324	0.0383127	316386	Bladder cancer	9	0.0035	4.545e-08	271418	ukb-bub35-BILD	BILD || id:ukb-bub35-BILD	TRUE	0.000148773	0.000101643	27.5903
rs17869072	C	T	C	T	0.051	-0.0852619	0.145676	0.1421	finngen_R10_C3_BLADDER_EXALLC	2	0.0580818	0.0449912	316386	Bladder cancer	2	0.0036	1.603e-44	271418	ukb-bub35-BILD	BILD || id:ukb-bub35-BILD	TRUE	8.67292e-20	0.000647412	175.832
rs1810504	C	G	C	G	0.0203	0.0147951	0.150748	0.1483	finngen_R10_C3_BLADDER_EXALLC	20	0.761525	0.0487517	316386	Bladder cancer	20	0.0036	1.56e-08	271418	ukb-bub35-BILD	BILD || id:ukb-bub35-BILD	TRUE	8.47e-05	0.000105514	28.6412
rs187429064	G	A	G	A	0.0848	-0.106915	0.0128327	0.01329	finngen_R10_C3_BLADDER_EXALLC	19	0.147068	0.0737362	316386	Bladder cancer	19	0.0118	7.29e-13	271418	ukb-bub35-BILD	BILD || id:ukb-bub35-BILD	TRUE	1.81168e-05	0.000182193	49.459
rs1896995	T	C	T	C	-0.0219	-0.0215681	0.485964	0.5194	finngen_R10_C3_BLADDER_EXALLC	10	0.491206	0.0313311	316386	Bladder cancer	10	0.0026	3.393e-17	271418	ukb-bub35-BILD	BILD || id:ukb-bub35-BILD	TRUE	1.11929e-08	0.000239616	65.0512
rs190591485	C	T	C	T	0.4286	0.0431911	0.0351386	0.04601	finngen_R10_C3_BLADDER_EXALLC	2	0.436886	0.0555539	316386	Bladder cancer	2	0.0074	1e-200	271418	ukb-bub35-BILD	BILD || id:ukb-bub35-BILD	TRUE	0	0.0124561	3423.44
rs2035403	G	A	G	A	-0.0232	0.0333169	0.392287	0.3753	finngen_R10_C3_BLADDER_EXALLC	4	0.298591	0.0320521	316386	Bladder cancer	4	0.0026	1.407e-18	271418	ukb-bub35-BILD	BILD || id:ukb-bub35-BILD	TRUE	5.22622e-09	0.000256631	69.6715
rs2375279	C	T	C	T	0.0243	-0.0379629	0.148064	0.8425	finngen_R10_C3_BLADDER_EXALLC	1	0.330862	0.0390413	316386	Bladder cancer	1	0.0036	2.499e-11	271418	ukb-bub35-BILD	BILD || id:ukb-bub35-BILD	TRUE	1.77646e-05	0.00014897	40.4389
rs2526352	G	A	G	A	0.0213	0.0378037	0.219676	0.8139	finngen_R10_C3_BLADDER_EXALLC	17	0.32267	0.0382247	316386	Bladder cancer	17	0.0031	8.589e-12	271418	ukb-bub35-BILD	BILD || id:ukb-bub35-BILD	TRUE	1.24967e-05	0.000155542	42.2231
rs2642440	G	T	G	T	0.0164	0.0301076	0.293146	0.2965	finngen_R10_C3_BLADDER_EXALLC	1	0.392603	0.0352174	316386	Bladder cancer	1	0.0028	7.019e-09	271418	ukb-bub35-BILD	BILD || id:ukb-bub35-BILD	TRUE	0.000202318	0.000111463	30.2563
rs2792759	T	C	T	C	-0.0183	0.038631	0.269898	0.6892	finngen_R10_C3_BLADDER_EXALLC	10	0.250581	0.0336232	316386	Bladder cancer	10	0.0029	3.067e-10	271418	ukb-bub35-BILD	BILD || id:ukb-bub35-BILD	TRUE	0.00011871	0.000131982	35.8268
rs340029	T	C	T	C	-0.0197	-0.0335491	0.374435	0.6074	finngen_R10_C3_BLADDER_EXALLC	15	0.333139	0.0346649	316386	Bladder cancer	15	0.0027	1.118e-13	271418	ukb-bub35-BILD	BILD || id:ukb-bub35-BILD	TRUE	2.66423e-06	0.000181807	49.3544
rs34456559	G	A	G	A	-0.0583	0.0925516	0.0565773	0.07157	finngen_R10_C3_BLADDER_EXALLC	10	0.34598	0.0982068	316386	Bladder cancer	10	0.0057	5.764e-25	271418	ukb-bub35-BILD	BILD || id:ukb-bub35-BILD	TRUE	6.74291e-12	0.00036284	98.5164
rs4098025	C	A	C	A	0.0252	0.00509238	0.149753	0.1196	finngen_R10_C3_BLADDER_EXALLC	10	0.909312	0.0447067	316386	Bladder cancer	10	0.0036	2.279e-12	271418	ukb-bub35-BILD	BILD || id:ukb-bub35-BILD	TRUE	4.23617e-07	0.000161716	43.8993
rs4418728	T	G	T	G	0.0327	-0.0193214	0.452945	0.4898	finngen_R10_C3_BLADDER_EXALLC	10	0.534761	0.0311257	316386	Bladder cancer	10	0.0026	1.855e-36	271418	ukb-bub35-BILD	BILD || id:ukb-bub35-BILD	TRUE	1.31545e-18	0.00052991	143.902
rs450244	C	T	C	T	-0.0534	0.0211661	0.0893653	0.91616	finngen_R10_C3_BLADDER_EXALLC	11	0.73017	0.0613689	316386	Bladder cancer	11	0.0045	1.315e-32	271418	ukb-bub35-BILD	BILD || id:ukb-bub35-BILD	TRUE	2.43468e-17	0.000464115	126.027
rs4665991	A	G	A	G	-0.0191	0.0111898	0.253143	0.2669	finngen_R10_C3_BLADDER_EXALLC	2	0.747586	0.0347699	316386	Bladder cancer	2	0.003	1.344e-10	271418	ukb-bub35-BILD	BILD || id:ukb-bub35-BILD	TRUE	8.50215e-06	0.000137943	37.4451
rs55636440	A	G	A	G	-0.018	-0.0189093	0.359929	0.6544	finngen_R10_C3_BLADDER_EXALLC	17	0.588856	0.0349852	316386	Bladder cancer	17	0.0027	3.313e-11	271418	ukb-bub35-BILD	BILD || id:ukb-bub35-BILD	TRUE	6.07905e-06	0.000149286	40.5247
rs55649657	G	C	G	C	0.0176	0.0754629	0.213476	0.1922	finngen_R10_C3_BLADDER_EXALLC	7	0.0466466	0.0379307	316386	Bladder cancer	7	0.0031	1.831e-08	271418	ukb-bub35-BILD	BILD || id:ukb-bub35-BILD	TRUE	0.00490382	0.00010402	28.2356
rs55781538	C	T	C	T	0.4574	0.0372151	0.0212688	0.01738	finngen_R10_C3_BLADDER_EXALLC	2	0.678624	0.0898174	316386	Bladder cancer	2	0.0087	1e-200	271418	ukb-bub35-BILD	BILD || id:ukb-bub35-BILD	TRUE	0	0.00871021	2384.86
rs56380141	G	C	G	C	0.0289	-0.0168985	0.115134	0.1278	finngen_R10_C3_BLADDER_EXALLC	12	0.706607	0.044893	316386	Bladder cancer	12	0.0041	1.163e-12	271418	ukb-bub35-BILD	BILD || id:ukb-bub35-BILD	TRUE	8.85875e-07	0.000170179	46.1973
rs581411	A	G	A	G	-0.0262	-7.80989e-05	0.189281	0.7935	finngen_R10_C3_BLADDER_EXALLC	2	0.998448	0.0401507	316386	Bladder cancer	2	0.0033	4.211e-15	271418	ukb-bub35-BILD	BILD || id:ukb-bub35-BILD	TRUE	5.77222e-09	0.000210674	57.1922
rs58498049	C	T	C	T	-0.0257	0.0550778	0.106071	0.1155	finngen_R10_C3_BLADDER_EXALLC	4	0.270505	0.0499844	316386	Bladder cancer	4	0.0042	8.424e-10	271418	ukb-bub35-BILD	BILD || id:ukb-bub35-BILD	TRUE	0.000183726	0.000125255	34.0005
rs62192912	T	C	T	C	-0.145	0.0269635	0.294865	0.3129	finngen_R10_C3_BLADDER_EXALLC	2	0.44191	0.0350644	316386	Bladder cancer	2	0.0029	1e-200	271418	ukb-bub35-BILD	BILD || id:ukb-bub35-BILD	TRUE	1.95412e-285	0.00874302	2393.93
rs6504677	A	G	A	G	0.02	-0.000400953	0.394133	0.1166	finngen_R10_C3_BLADDER_EXALLC	17	0.989747	0.0312012	316386	Bladder cancer	17	0.0027	1.995e-13	271418	ukb-bub35-BILD	BILD || id:ukb-bub35-BILD	TRUE	5.77718e-08	0.000191034	51.8595
rs6822348	T	A	T	A	-0.0185	-0.00257864	0.29394	0.3067	finngen_R10_C3_BLADDER_EXALLC	4	0.939601	0.0340319	316386	Bladder cancer	4	0.0028	5.107e-11	271418	ukb-bub35-BILD	BILD || id:ukb-bub35-BILD	TRUE	1.62073e-06	0.000142061	38.563
rs6968554	G	A	G	A	-0.0256	0.00291194	0.370772	0.6196	finngen_R10_C3_BLADDER_EXALLC	7	0.929543	0.0329331	316386	Bladder cancer	7	0.0027	1.063e-21	271418	ukb-bub35-BILD	BILD || id:ukb-bub35-BILD	TRUE	5.36128e-12	0.000305791	83.022
rs7031965	A	C	A	C	0.03	-0.0975802	0.19232	0.2014	finngen_R10_C3_BLADDER_EXALLC	9	0.0071305	0.0362659	316386	Bladder cancer	9	0.0033	4.631e-20	271418	ukb-bub35-BILD	BILD || id:ukb-bub35-BILD	TRUE	1.29265e-06	0.000279599	75.909
rs7071639	C	T	C	T	-0.0389	0.0404705	0.095757	0.08384	finngen_R10_C3_BLADDER_EXALLC	10	0.401609	0.0482509	316386	Bladder cancer	10	0.0044	2.343e-18	271418	ukb-bub35-BILD	BILD || id:ukb-bub35-BILD	TRUE	3.30034e-09	0.00026205	71.1433
rs7151526	A	C	A	C	0.0354	-0.109299	0.0454134	0.04294	finngen_R10_C3_BLADDER_EXALLC	14	0.201907	0.0856483	316386	Bladder cancer	14	0.0063	1.583e-08	271418	ukb-bub35-BILD	BILD || id:ukb-bub35-BILD	TRUE	0.00113312	0.000108652	29.493
rs717916	C	T	C	T	-0.0142	-0.0295861	0.48616	0.4663	finngen_R10_C3_BLADDER_EXALLC	9	0.341215	0.0310854	316386	Bladder cancer	9	0.0026	3.948e-08	271418	ukb-bub35-BILD	BILD || id:ukb-bub35-BILD	TRUE	0.00077924	0.000100743	27.346
rs72638983	T	G	T	G	0.0647	0.0317518	0.0326453	0.02249	finngen_R10_C3_BLADDER_EXALLC	8	0.791701	0.120225	316386	Bladder cancer	8	0.0071	9.016e-20	271418	ukb-bub35-BILD	BILD || id:ukb-bub35-BILD	TRUE	7.73046e-11	0.00026439	71.7786
rs72844048	A	G	A	G	0.0591	-0.0798516	0.0200191	0.01636	finngen_R10_C3_BLADDER_EXALLC	11	0.644842	0.173237	316386	Bladder cancer	11	0.0098	1.659e-09	271418	ukb-bub35-BILD	BILD || id:ukb-bub35-BILD	TRUE	3.93828e-05	0.000137046	37.2016
rs72847141	T	G	T	G	-0.0231	-0.0572389	0.162472	0.1309	finngen_R10_C3_BLADDER_EXALLC	6	0.170811	0.0417923	316386	Bladder cancer	6	0.0035	3.787e-11	271418	ukb-bub35-BILD	BILD || id:ukb-bub35-BILD	TRUE	9.17929e-05	0.000145222	39.4212
rs73079476	C	A	C	A	0.157	0.0824298	0.148821	0.1575	finngen_R10_C3_BLADDER_EXALLC	12	0.0351892	0.0391372	316386	Bladder cancer	12	0.0036	1e-200	271418	ukb-bub35-BILD	BILD || id:ukb-bub35-BILD	TRUE	1.14007e-204	0.00624474	1705.57
rs7337498	A	G	A	G	-0.0165	0.00777774	0.261943	0.2894	finngen_R10_C3_BLADDER_EXALLC	13	0.830713	0.0363808	316386	Bladder cancer	13	0.0029	1.913e-08	271418	ukb-bub35-BILD	BILD || id:ukb-bub35-BILD	TRUE	5.60416e-05	0.000105268	28.5743
rs738408	T	C	T	C	0.0179	0.0443479	0.216334	0.227	finngen_R10_C3_BLADDER_EXALLC	22	0.23424	0.0372826	316386	Bladder cancer	22	0.0031	1.085e-08	271418	ukb-bub35-BILD	BILD || id:ukb-bub35-BILD	TRUE	0.000608305	0.000108641	29.49
rs74499005	T	C	T	C	0.0717	-0.222803	0.0112481	0.01534	finngen_R10_C3_BLADDER_EXALLC	2	0.202898	0.174975	316386	Bladder cancer	2	0.013	3.171e-08	271418	ukb-bub35-BILD	BILD || id:ukb-bub35-BILD	TRUE	0.0014674	0.00011435	31.0399
rs75130623	T	C	T	C	-0.2651	-0.203198	0.0180742	0.0184	finngen_R10_C3_BLADDER_EXALLC	2	0.268591	0.183671	316386	Bladder cancer	2	0.0107	5.14e-136	271418	ukb-bub35-BILD	BILD || id:ukb-bub35-BILD	TRUE	6.00319e-68	0.00249452	678.746
rs7667722	A	G	A	G	-0.0156	0.0238738	0.498931	0.4908	finngen_R10_C3_BLADDER_EXALLC	4	0.451323	0.031696	316386	Bladder cancer	4	0.0026	1.769e-09	271418	ukb-bub35-BILD	BILD || id:ukb-bub35-BILD	TRUE	0.00010024	0.000121679	33.0298
rs76866386	C	T	C	T	0.032	0.0341701	0.0654443	0.07771	finngen_R10_C3_BLADDER_EXALLC	2	0.553067	0.0576059	316386	Bladder cancer	2	0.0052	7.368e-10	271418	ukb-bub35-BILD	BILD || id:ukb-bub35-BILD	TRUE	3.92889e-05	0.000125258	34.0014
rs788644	G	T	G	T	0.0158	0.00166167	0.477705	0.5429	finngen_R10_C3_BLADDER_EXALLC	1	0.957974	0.031533	316386	Bladder cancer	1	0.0026	9.123e-10	271418	ukb-bub35-BILD	BILD || id:ukb-bub35-BILD	TRUE	9.75861e-06	0.000124572	33.815
rs7979473	G	A	G	A	0.0177	-0.0205006	0.391734	0.5818	finngen_R10_C3_BLADDER_EXALLC	12	0.520245	0.0318843	316386	Bladder cancer	12	0.0027	3.069e-11	271418	ukb-bub35-BILD	BILD || id:ukb-bub35-BILD	TRUE	1.22844e-05	0.000149301	40.5286
rs8041523	T	C	T	C	0.0204	-0.016632	0.416667	0.4264	finngen_R10_C3_BLADDER_EXALLC	15	0.612829	0.032867	316386	Bladder cancer	15	0.0026	6.626e-15	271418	ukb-bub35-BILD	BILD || id:ukb-bub35-BILD	TRUE	6.2225e-08	0.0002023	54.9186
rs8107974	T	A	T	A	0.0642	0.0653179	0.0784072	0.07055	finngen_R10_C3_BLADDER_EXALLC	19	0.303358	0.0634611	316386	Bladder cancer	19	0.0048	1.928e-41	271418	ukb-bub35-BILD	BILD || id:ukb-bub35-BILD	TRUE	8.07632e-20	0.000595655	161.767
rs857720	C	T	C	T	-0.026	-0.013999	0.262019	0.2781	finngen_R10_C3_BLADDER_EXALLC	1	0.671127	0.0329697	316386	Bladder cancer	1	0.0029	8.691e-19	271418	ukb-bub35-BILD	BILD || id:ukb-bub35-BILD	TRUE	3.20044e-10	0.00026143	70.9747
rs858519	C	T	C	T	0.0152	0.0784166	0.45336	0.5695	finngen_R10_C3_BLADDER_EXALLC	17	0.0152479	0.0323176	316386	Bladder cancer	17	0.0026	5.621e-09	271418	ukb-bub35-BILD	BILD || id:ukb-bub35-BILD	TRUE	0.00828666	0.000114515	31.0847
rs9410397	C	T	C	T	0.0494	0.114249	0.0552902	0.04703	finngen_R10_C3_BLADDER_EXALLC	9	0.183633	0.085924	316386	Bladder cancer	9	0.0057	2.297e-18	271418	ukb-bub35-BILD	BILD || id:ukb-bub35-BILD	TRUE	4.91043e-08	0.000254936	69.2112
rs9971816	A	G	A	G	0.0235	-0.0154011	0.390256	0.6605	finngen_R10_C3_BLADDER_EXALLC	12	0.63693	0.0326298	316386	Bladder cancer	12	0.0027	8.095e-19	271418	ukb-bub35-BILD	BILD || id:ukb-bub35-BILD	TRUE	1.32376e-09	0.000262823	71.353
rs10008637	C	T	C	T	0.033	0.0197926	0.448757	0.4458	finngen_R10_C3_BLADDER_EXALLC	4	0.527179	0.0313016	316386	Bladder cancer	4	0.0024	3.479e-43	318724	ukb-bub35-BUN	BUN || id:ukb-bub35-BUN	TRUE	2.12446e-20	0.000538781	171.814
rs10180579	T	A	T	A	0.019	-0.00922951	0.256272	0.2566	finngen_R10_C3_BLADDER_EXALLC	2	0.778983	0.0328868	316386	Bladder cancer	2	0.0027	2.849e-12	318724	ukb-bub35-BUN	BUN || id:ukb-bub35-BUN	TRUE	1.86228e-06	0.000137611	43.8656
rs10459327	T	C	T	C	0.0176	0.0094557	0.296226	0.2751	finngen_R10_C3_BLADDER_EXALLC	13	0.799723	0.0372704	316386	Bladder cancer	13	0.0026	1.657e-11	318724	ukb-bub35-BUN	BUN || id:ukb-bub35-BUN	TRUE	4.26767e-06	0.000129155	41.1699
rs10792885	C	T	C	T	0.0192	-0.0178737	0.280981	0.7393	finngen_R10_C3_BLADDER_EXALLC	11	0.598398	0.0339349	316386	Bladder cancer	11	0.0027	5.205e-13	318724	ukb-bub35-BUN	BUN || id:ukb-bub35-BUN	TRUE	3.38779e-06	0.000148953	47.4817
rs10821950	C	T	C	T	-0.0164	0.062513	0.455157	0.4959	finngen_R10_C3_BLADDER_EXALLC	10	0.0494527	0.0318186	316386	Bladder cancer	10	0.0024	1.357e-11	318724	ukb-bub35-BUN	BUN || id:ukb-bub35-BUN	TRUE	0.000601162	0.000133398	42.5226
rs10854249	A	C	A	C	-0.0141	0.0569374	0.360306	0.3753	finngen_R10_C3_BLADDER_EXALLC	20	0.0845143	0.0330058	316386	Bladder cancer	20	0.0025	1.701e-08	318724	ukb-bub35-BUN	BUN || id:ukb-bub35-BUN	TRUE	0.00580474	9.16457e-05	29.2122
rs10937339	G	A	G	A	-0.0345	0.0501116	0.149504	0.8681	finngen_R10_C3_BLADDER_EXALLC	3	0.234518	0.0421531	316386	Bladder cancer	3	0.0033	5.299e-25	318724	ukb-bub35-BUN	BUN || id:ukb-bub35-BUN	TRUE	6.30703e-11	0.000302687	96.5021
rs10962119	C	T	C	T	0.0171	-0.0164403	0.498066	0.4744	finngen_R10_C3_BLADDER_EXALLC	9	0.600154	0.0313639	316386	Bladder cancer	9	0.0024	6.11e-13	318724	ukb-bub35-BUN	BUN || id:ukb-bub35-BUN	TRUE	3.20258e-06	0.000146203	46.6049
rs11001034	C	T	C	T	-0.0166	-0.0107851	0.415075	0.6166	finngen_R10_C3_BLADDER_EXALLC	10	0.733557	0.0316838	316386	Bladder cancer	10	0.0024	1.026e-11	318724	ukb-bub35-BUN	BUN || id:ukb-bub35-BUN	TRUE	3.47497e-06	0.000133805	42.6524
rs1108921	G	T	G	T	-0.0179	-0.00772163	0.198485	0.7863	finngen_R10_C3_BLADDER_EXALLC	13	0.851506	0.0412486	316386	Bladder cancer	13	0.003	2.48e-09	318724	ukb-bub35-BUN	BUN || id:ukb-bub35-BUN	TRUE	4.53075e-05	0.000101947	32.4961
rs11123169	T	C	T	C	-0.0264	0.0445832	0.332884	0.6697	finngen_R10_C3_BLADDER_EXALLC	2	0.170948	0.0325624	316386	Bladder cancer	2	0.0026	8.953e-25	318724	ukb-bub35-BUN	BUN || id:ukb-bub35-BUN	TRUE	5.7804e-10	0.000309551	98.6912
rs11158593	A	G	A	G	-0.0133	0.0671566	0.471011	0.5	finngen_R10_C3_BLADDER_EXALLC	14	0.0319904	0.0313153	316386	Bladder cancer	14	0.0024	2.536e-08	318724	ukb-bub35-BUN	BUN || id:ukb-bub35-BUN	TRUE	0.0167538	8.81477e-05	28.0971
rs11163481	T	G	T	G	0.016	-0.0484944	0.32853	0.6851	finngen_R10_C3_BLADDER_EXALLC	1	0.147372	0.0334703	316386	Bladder cancer	1	0.0025	2.782e-10	318724	ukb-bub35-BUN	BUN || id:ukb-bub35-BUN	TRUE	0.000481847	0.000112946	36.0025
rs11181507	A	T	A	T	0.0156	-0.00385915	0.406047	0.4039	finngen_R10_C3_BLADDER_EXALLC	12	0.902692	0.0315647	316386	Bladder cancer	12	0.0024	1.197e-10	318724	ukb-bub35-BUN	BUN || id:ukb-bub35-BUN	TRUE	6.76323e-06	0.000117384	37.4171
rs11210869	G	A	G	A	-0.0136	-0.0141731	0.359489	0.3466	finngen_R10_C3_BLADDER_EXALLC	1	0.658487	0.0320656	316386	Bladder cancer	1	0.0025	4.258e-08	318724	ukb-bub35-BUN	BUN || id:ukb-bub35-BUN	TRUE	0.000421265	8.51765e-05	27.15
rs11574435	T	C	T	C	0.0212	-0.0407434	0.117732	0.1196	finngen_R10_C3_BLADDER_EXALLC	3	0.378546	0.0462689	316386	Bladder cancer	3	0.0037	1.148e-08	318724	ukb-bub35-BUN	BUN || id:ukb-bub35-BUN	TRUE	0.000625788	9.33677e-05	29.7611
rs11577667	G	T	G	T	-0.0144	0.050817	0.328059	0.2812	finngen_R10_C3_BLADDER_EXALLC	1	0.121981	0.0328591	316386	Bladder cancer	1	0.0026	1.949e-08	318724	ukb-bub35-BUN	BUN || id:ukb-bub35-BUN	TRUE	0.00490141	9.14193e-05	29.14
rs115986297	G	A	G	A	-0.0132	0.0130739	0.459954	0.546	finngen_R10_C3_BLADDER_EXALLC	6	0.677223	0.0314083	316386	Bladder cancer	6	0.0024	3.295e-08	318724	ukb-bub35-BUN	BUN || id:ukb-bub35-BUN	TRUE	0.000334534	8.65611e-05	27.5913
rs11644519	G	A	G	A	0.0165	0.0122134	0.266446	0.2894	finngen_R10_C3_BLADDER_EXALLC	16	0.720732	0.0341652	316386	Bladder cancer	16	0.0027	1.037e-09	318724	ukb-bub35-BUN	BUN || id:ukb-bub35-BUN	TRUE	4.90907e-05	0.000106424	33.9232
rs11672660	T	C	T	C	-0.0491	0.000315548	0.191468	0.2157	finngen_R10_C3_BLADDER_EXALLC	19	0.992907	0.0354952	316386	Bladder cancer	19	0.003	7.467e-60	318724	ukb-bub35-BUN	BUN || id:ukb-bub35-BUN	TRUE	7.9409e-31	0.000746425	238.08
rs11678466	C	A	C	A	-0.0385	-0.140627	0.13705	0.1462	finngen_R10_C3_BLADDER_EXALLC	2	0.0134912	0.0569217	316386	Bladder cancer	2	0.0035	8.293e-29	318724	ukb-bub35-BUN	BUN || id:ukb-bub35-BUN	TRUE	1.81889e-09	0.000350603	111.784
rs11745891	C	T	C	T	0.0231	-0.0238437	0.104934	0.08078	finngen_R10_C3_BLADDER_EXALLC	5	0.621703	0.0483216	316386	Bladder cancer	5	0.0038	2.041e-09	318724	ukb-bub35-BUN	BUN || id:ukb-bub35-BUN	TRUE	8.1176e-05	0.000100236	31.9507
rs117643180	A	C	A	C	0.0513	-0.0609884	0.0247739	0.0317	finngen_R10_C3_BLADDER_EXALLC	17	0.551861	0.102506	316386	Bladder cancer	17	0.0076	1.561e-11	318724	ukb-bub35-BUN	BUN || id:ukb-bub35-BUN	TRUE	1.40823e-05	0.000127164	40.5351
rs11855188	G	A	G	A	-0.0156	0.0592218	0.263864	0.7311	finngen_R10_C3_BLADDER_EXALLC	15	0.101348	0.0361471	316386	Bladder cancer	15	0.0027	1.005e-08	318724	ukb-bub35-BUN	BUN || id:ukb-bub35-BUN	TRUE	0.00353094	9.45404e-05	30.135
rs11940694	G	A	G	A	-0.0205	-0.0229809	0.400969	0.6084	finngen_R10_C3_BLADDER_EXALLC	4	0.480741	0.0325919	316386	Bladder cancer	4	0.0025	6.588e-17	318724	ukb-bub35-BUN	BUN || id:ukb-bub35-BUN	TRUE	1.23745e-07	0.000201882	64.3573
rs12073658	T	C	T	C	-0.0188	0.0323498	0.252214	0.2699	finngen_R10_C3_BLADDER_EXALLC	1	0.336881	0.0336856	316386	Bladder cancer	1	0.0027	6.601e-12	318724	ukb-bub35-BUN	BUN || id:ukb-bub35-BUN	TRUE	2.2953e-05	0.000133319	42.4974
rs12132532	T	G	T	G	-0.0291	0.0447481	0.256328	0.2658	finngen_R10_C3_BLADDER_EXALLC	1	0.170369	0.0326386	316386	Bladder cancer	1	0.0027	7.355e-27	318724	ukb-bub35-BUN	BUN || id:ukb-bub35-BUN	TRUE	3.23869e-11	0.000322845	102.931
rs12247543	C	G	C	G	-0.0198	-0.0474747	0.261019	0.2894	finngen_R10_C3_BLADDER_EXALLC	10	0.162258	0.0339707	316386	Bladder cancer	10	0.0027	3.162e-13	318724	ukb-bub35-BUN	BUN || id:ukb-bub35-BUN	TRUE	2.84246e-05	0.00015124	48.2107
rs12503550	C	T	C	T	0.0176	-0.0842232	0.483626	0.5276	finngen_R10_C3_BLADDER_EXALLC	4	0.00688161	0.0311647	316386	Bladder cancer	4	0.0024	2.706e-13	318724	ukb-bub35-BUN	BUN || id:ukb-bub35-BUN	TRUE	0.00110915	0.000154714	49.3184
rs12748874	A	G	A	G	-0.0196	-0.00534393	0.151562	0.1503	finngen_R10_C3_BLADDER_EXALLC	1	0.904273	0.0444345	316386	Bladder cancer	1	0.0033	3.335e-09	318724	ukb-bub35-BUN	BUN || id:ukb-bub35-BUN	TRUE	4.01234e-05	9.8799e-05	31.4925
rs12802560	T	C	T	C	0.0237	-0.0227086	0.215971	0.2157	finngen_R10_C3_BLADDER_EXALLC	11	0.59788	0.0430534	316386	Bladder cancer	11	0.0029	1.832e-16	318724	ukb-bub35-BUN	BUN || id:ukb-bub35-BUN	TRUE	6.88056e-08	0.000190219	60.6386
rs12826808	T	A	T	A	-0.0232	-0.067917	0.210234	0.1738	finngen_R10_C3_BLADDER_EXALLC	12	0.0983988	0.0410954	316386	Bladder cancer	12	0.0029	2.872e-15	318724	ukb-bub35-BUN	BUN || id:ukb-bub35-BUN	TRUE	7.62407e-06	0.000178734	56.9767
rs12940987	A	G	A	G	0.0212	-0.0115547	0.220046	0.7474	finngen_R10_C3_BLADDER_EXALLC	17	0.75517	0.0370545	316386	Bladder cancer	17	0.0029	2.009e-13	318724	ukb-bub35-BUN	BUN || id:ukb-bub35-BUN	TRUE	7.86787e-07	0.000154271	49.1771
rs12942379	T	C	T	C	0.0172	0.0252749	0.324553	0.3057	finngen_R10_C3_BLADDER_EXALLC	17	0.466141	0.0346815	316386	Bladder cancer	17	0.0025	1.268e-11	318724	ukb-bub35-BUN	BUN || id:ukb-bub35-BUN	TRUE	1.42783e-05	0.000129707	41.3459
rs12963357	T	C	T	C	0.1546	-0.126325	0.0161137	0.01431	finngen_R10_C3_BLADDER_EXALLC	18	0.684572	0.310967	316386	Bladder cancer	18	0.0094	1.03e-60	318724	ukb-bub35-BUN	BUN || id:ukb-bub35-BUN	TRUE	1.05927e-29	0.00075786	241.73
rs13059257	T	C	T	C	0.0447	-0.204661	0.028803	0.02454	finngen_R10_C3_BLADDER_EXALLC	3	0.102483	0.125333	316386	Bladder cancer	3	0.0071	3.604e-10	318724	ukb-bub35-BUN	BUN || id:ukb-bub35-BUN	TRUE	0.00101367	0.000111787	35.6329
rs13080378	G	A	G	A	0.0386	-0.0834085	0.189141	0.1779	finngen_R10_C3_BLADDER_EXALLC	3	0.0570782	0.0438367	316386	Bladder cancer	3	0.003	4.599e-37	318724	ukb-bub35-BUN	BUN || id:ukb-bub35-BUN	TRUE	1.05326e-14	0.00045702	145.729
rs13130741	T	C	T	C	-0.0189	-0.00766754	0.494489	0.4847	finngen_R10_C3_BLADDER_EXALLC	4	0.806671	0.0313315	316386	Bladder cancer	4	0.0024	2.3e-15	318724	ukb-bub35-BUN	BUN || id:ukb-bub35-BUN	TRUE	7.25838e-08	0.000178583	56.9286
rs13240065	A	G	A	G	-0.0253	-0.00227679	0.125488	0.1196	finngen_R10_C3_BLADDER_EXALLC	7	0.960648	0.0461445	316386	Bladder cancer	7	0.0036	1.272e-12	318724	ukb-bub35-BUN	BUN || id:ukb-bub35-BUN	TRUE	8.42978e-07	0.000140488	44.7829
rs13243899	A	G	A	G	0.0201	0.00970224	0.418659	0.5409	finngen_R10_C3_BLADDER_EXALLC	7	0.761274	0.0319354	316386	Bladder cancer	7	0.0025	2.101e-16	318724	ukb-bub35-BUN	BUN || id:ukb-bub35-BUN	TRUE	4.78165e-08	0.000196659	62.6918
rs13247472	A	G	A	G	-0.0141	-0.0485383	0.400004		finngen_R10_C3_BLADDER_EXALLC	7	0.146087	0.0333943	316386	Bladder cancer	7	0.0025	1.71e-08	318724	ukb-bub35-BUN	BUN || id:ukb-bub35-BUN	TRUE	0.00316746	9.54291e-05	30.4183
rs1351901	A	G	A	G	0.0648	0.0200204	0.0542675	0.9407	finngen_R10_C3_BLADDER_EXALLC	18	0.677907	0.0482047	316386	Bladder cancer	18	0.0053	3.598e-34	318724	ukb-bub35-BUN	BUN || id:ukb-bub35-BUN	TRUE	7.77938e-17	0.000431011	137.432
rs139323761	C	G	C	G	-0.0508	0.0937347	0.0244443	0.01943	finngen_R10_C3_BLADDER_EXALLC	4	0.550993	0.157201	316386	Bladder cancer	4	0.0081	3.206e-10	318724	ukb-bub35-BUN	BUN || id:ukb-bub35-BUN	TRUE	6.22743e-05	0.00012308	39.2331
rs1440440	A	C	A	C	0.0195	-0.0660779	0.460224	0.4877	finngen_R10_C3_BLADDER_EXALLC	5	0.0364334	0.0315851	316386	Bladder cancer	5	0.0024	1.255e-15	318724	ukb-bub35-BUN	BUN || id:ukb-bub35-BUN	TRUE	2.11465e-05	0.000188922	60.2249
rs144866728	A	G	A	G	0.0457	-0.373129	0.023446	0.0184	finngen_R10_C3_BLADDER_EXALLC	4	0.00360222	0.128177	316386	Bladder cancer	4	0.0082	2.608e-08	318724	ukb-bub35-BUN	BUN || id:ukb-bub35-BUN	TRUE	0.061303	9.56373e-05	30.4846
rs146346574	A	G	A	G	-0.059	0.161913	0.0187181	0.01227	finngen_R10_C3_BLADDER_EXALLC	15	0.413382	0.197948	316386	Bladder cancer	15	0.0087	1.492e-11	318724	ukb-bub35-BUN	BUN || id:ukb-bub35-BUN	TRUE	2.58875e-05	0.000127876	40.7622
rs149082870	A	G	A	G	0.0249	0.0285817	0.110927	0.08793	finngen_R10_C3_BLADDER_EXALLC	16	0.608438	0.0557905	316386	Bladder cancer	16	0.0038	6.252e-11	318724	ukb-bub35-BUN	BUN || id:ukb-bub35-BUN	TRUE	2.02748e-05	0.000122294	38.9824
rs149491786	A	G	A	G	0.03	-0.0251485	0.05755	0.05317	finngen_R10_C3_BLADDER_EXALLC	1	0.725225	0.0715494	316386	Bladder cancer	1	0.0053	2.01e-08	318724	ukb-bub35-BUN	BUN || id:ukb-bub35-BUN	TRUE	0.00017964	9.76284e-05	31.1194
rs1554447	T	C	T	C	-0.0209	0.0330109	0.149865	0.8395	finngen_R10_C3_BLADDER_EXALLC	6	0.472592	0.045959	316386	Bladder cancer	6	0.0034	4.519e-10	318724	ukb-bub35-BUN	BUN || id:ukb-bub35-BUN	TRUE	0.000128299	0.000111304	35.479
rs162004	G	C	G	C	0.0174	0.0202178	0.363705	0.3374	finngen_R10_C3_BLADDER_EXALLC	18	0.533943	0.0325046	316386	Bladder cancer	18	0.0025	3.005e-12	318724	ukb-bub35-BUN	BUN || id:ukb-bub35-BUN	TRUE	7.76232e-06	0.000140132	44.6693
rs1713842	A	T	A	T	-0.0193	-0.00435356	0.142103	0.1299	finngen_R10_C3_BLADDER_EXALLC	3	0.914241	0.0404265	316386	Bladder cancer	3	0.0034	1.328e-08	318724	ukb-bub35-BUN	BUN || id:ukb-bub35-BUN	TRUE	8.49058e-05	9.08203e-05	28.9491
rs17208811	G	A	G	A	0.0282	-0.0394808	0.0616841	0.07873	finngen_R10_C3_BLADDER_EXALLC	6	0.614077	0.0782942	316386	Bladder cancer	6	0.005	2.01e-08	318724	ukb-bub35-BUN	BUN || id:ukb-bub35-BUN	TRUE	0.000290711	9.20557e-05	29.3429
rs17398736	G	C	G	C	0.0193	0.0407594	0.178708	0.1636	finngen_R10_C3_BLADDER_EXALLC	8	0.365973	0.0450857	316386	Bladder cancer	8	0.0031	6.293e-10	318724	ukb-bub35-BUN	BUN || id:ukb-bub35-BUN	TRUE	0.000174261	0.000109342	34.8534
rs17501090	A	C	A	C	-0.0452	-0.0191821	0.0230822	0.02147	finngen_R10_C3_BLADDER_EXALLC	7	0.799562	0.0755457	316386	Bladder cancer	7	0.0081	2.585e-08	318724	ukb-bub35-BUN	BUN || id:ukb-bub35-BUN	TRUE	0.000170856	9.21387e-05	29.3693
rs17645325	C	T	C	T	-0.025	-0.0620664	0.121117	0.09816	finngen_R10_C3_BLADDER_EXALLC	5	0.217334	0.0503113	316386	Bladder cancer	5	0.0036	4.939e-12	318724	ukb-bub35-BUN	BUN || id:ukb-bub35-BUN	TRUE	5.6406e-05	0.00013306	42.4147
rs17713729	C	A	C	A	0.0262	-0.0226465	0.344789	0.3323	finngen_R10_C3_BLADDER_EXALLC	2	0.485892	0.032498	316386	Bladder cancer	2	0.0025	7.582e-26	318724	ukb-bub35-BUN	BUN || id:ukb-bub35-BUN	TRUE	5.10117e-12	0.000310147	98.8812
rs1799932	T	C	T	C	-0.0158	-0.00248752	0.499545	0.4703	finngen_R10_C3_BLADDER_EXALLC	22	0.937024	0.0314833	316386	Bladder cancer	22	0.0024	3.814e-11	318724	ukb-bub35-BUN	BUN || id:ukb-bub35-BUN	TRUE	4.42272e-06	0.00012482	39.7878
rs182549	T	C	T	C	0.0169	-0.044669	0.290008		finngen_R10_C3_BLADDER_EXALLC	2	0.167771	0.0323829	316386	Bladder cancer	2	0.0029	9.656e-09	318724	ukb-bub35-BUN	BUN || id:ukb-bub35-BUN	TRUE	0.0017134	0.000117616	37.4913
rs187355703	G	C	G	C	0.0737	0.0914651	0.0245663	0.01431	finngen_R10_C3_BLADDER_EXALLC	2	0.367903	0.101582	316386	Bladder cancer	2	0.0077	7.83e-22	318724	ukb-bub35-BUN	BUN || id:ukb-bub35-BUN	TRUE	9.51356e-10	0.000260317	82.9903
rs2006023	G	A	G	A	-0.0143	0.0109098	0.422612	0.635	finngen_R10_C3_BLADDER_EXALLC	1	0.739684	0.032834	316386	Bladder cancer	1	0.0024	4.154e-09	318724	ukb-bub35-BUN	BUN || id:ukb-bub35-BUN	TRUE	7.18884e-05	9.97957e-05	31.8102
rs2050145	T	G	T	G	-0.0156	-0.0123074	0.397287	0.5777	finngen_R10_C3_BLADDER_EXALLC	6	0.694317	0.0313163	316386	Bladder cancer	6	0.0024	1.815e-10	318724	ukb-bub35-BUN	BUN || id:ukb-bub35-BUN	TRUE	1.63837e-05	0.000116545	37.1498
rs213494	T	C	T	C	-0.017	-0.066912	0.34703	0.6912	finngen_R10_C3_BLADDER_EXALLC	1	0.0533421	0.034631	316386	Bladder cancer	1	0.0025	9.524e-12	318724	ukb-bub35-BUN	BUN || id:ukb-bub35-BUN	TRUE	0.000602234	0.000130975	41.7501
rs219779	A	G	A	G	-0.0332	0.0250888	0.259959	0.2495	finngen_R10_C3_BLADDER_EXALLC	21	0.508459	0.0379421	316386	Bladder cancer	21	0.0027	8.256e-35	318724	ukb-bub35-BUN	BUN || id:ukb-bub35-BUN	TRUE	2.21833e-16	0.000424099	135.227
rs2293614	T	C	T	C	0.0236	0.0243706	0.474052	0.4182	finngen_R10_C3_BLADDER_EXALLC	3	0.440721	0.0316101	316386	Bladder cancer	3	0.0024	3.481e-23	318724	ukb-bub35-BUN	BUN || id:ukb-bub35-BUN	TRUE	1.61728e-10	0.00027773	88.5433
rs2311597	G	A	G	A	-0.0189	0.00586637	0.427833	0.4121	finngen_R10_C3_BLADDER_EXALLC	2	0.856521	0.0324459	316386	Bladder cancer	2	0.0024	4.126e-15	318724	ukb-bub35-BUN	BUN || id:ukb-bub35-BUN	TRUE	5.63746e-08	0.000174884	55.7492
rs2371753	C	T	C	T	0.0297	0.0150786	0.476538	0.5327	finngen_R10_C3_BLADDER_EXALLC	3	0.632808	0.0315598	316386	Bladder cancer	3	0.0024	1.484e-35	318724	ukb-bub35-BUN	BUN || id:ukb-bub35-BUN	TRUE	4.65295e-17	0.000440074	140.323
rs2464196	A	G	A	G	0.0238	-0.0100763	0.294183	0.3139	finngen_R10_C3_BLADDER_EXALLC	12	0.769074	0.0343214	316386	Bladder cancer	12	0.0026	1.259e-19	318724	ukb-bub35-BUN	BUN || id:ukb-bub35-BUN	TRUE	4.03804e-10	0.00023523	74.9908
rs2465585	G	A	G	A	0.0268	0.00741701	0.199803	0.1963	finngen_R10_C3_BLADDER_EXALLC	12	0.851734	0.039683	316386	Bladder cancer	12	0.003	3.455e-19	318724	ukb-bub35-BUN	BUN || id:ukb-bub35-BUN	TRUE	6.72167e-10	0.000229667	73.2167
rs2698716	G	A	G	A	0.0154	-0.0116231	0.48544	0.5317	finngen_R10_C3_BLADDER_EXALLC	7	0.710763	0.0313433	316386	Bladder cancer	7	0.0024	9.611e-11	318724	ukb-bub35-BUN	BUN || id:ukb-bub35-BUN	TRUE	1.98915e-05	0.000118479	37.7665
rs2823139	A	G	A	G	0.0192	0.0312894	0.337721	0.3241	finngen_R10_C3_BLADDER_EXALLC	21	0.335393	0.0324812	316386	Bladder cancer	21	0.0025	2.41e-14	318724	ukb-bub35-BUN	BUN || id:ukb-bub35-BUN	TRUE	2.15852e-06	0.000164904	52.5672
rs28642975	A	G	A	G	-0.0136	-0.032033	0.473677	0.4284	finngen_R10_C3_BLADDER_EXALLC	12	0.314064	0.0318188	316386	Bladder cancer	12	0.0024	1.034e-08	318724	ukb-bub35-BUN	BUN || id:ukb-bub35-BUN	TRUE	0.0010151	9.22237e-05	29.3964
rs28680305	A	G	A	G	-0.0335	-0.0245284	0.345247	0.3456	finngen_R10_C3_BLADDER_EXALLC	17	0.47722	0.0345091	316386	Bladder cancer	17	0.0025	8.567e-41	318724	ukb-bub35-BUN	BUN || id:ukb-bub35-BUN	TRUE	3.44853e-19	0.000507373	161.793
rs292438	T	A	T	A	0.0204	0.0454626	0.119193	0.1084	finngen_R10_C3_BLADDER_EXALLC	11	0.340659	0.0477115	316386	Bladder cancer	11	0.0037	3.631e-08	318724	ukb-bub35-BUN	BUN || id:ukb-bub35-BUN	TRUE	0.0012982	8.7382e-05	27.853
rs2939302	A	G	A	G	0.0373	-0.0855504	0.179857	0.2117	finngen_R10_C3_BLADDER_EXALLC	12	0.034431	0.0404496	316386	Bladder cancer	12	0.0031	1.557e-33	318724	ukb-bub35-BUN	BUN || id:ukb-bub35-BUN	TRUE	2.68123e-12	0.000410454	130.874
rs300143	G	A	G	A	-0.0387	-0.00260196	0.428216	0.4213	finngen_R10_C3_BLADDER_EXALLC	6	0.934342	0.0315836	316386	Bladder cancer	6	0.0024	6.808e-58	318724	ukb-bub35-BUN	BUN || id:ukb-bub35-BUN	TRUE	1.03093e-29	0.00073341	233.925
rs3110641	G	A	G	A	-0.036	-0.018879	0.227056	0.7423	finngen_R10_C3_BLADDER_EXALLC	17	0.622856	0.038387	316386	Bladder cancer	17	0.0029	6.564e-36	318724	ukb-bub35-BUN	BUN || id:ukb-bub35-BUN	TRUE	4.01065e-17	0.0004549	145.053
rs34727114	C	A	C	A	-0.0146	-0.00328419	0.345666	0.3415	finngen_R10_C3_BLADDER_EXALLC	3	0.919424	0.0324655	316386	Bladder cancer	3	0.0025	6.226e-09	318724	ukb-bub35-BUN	BUN || id:ukb-bub35-BUN	TRUE	5.1184e-05	9.64255e-05	30.7359
rs347593	G	C	G	C	0.0216	0.0668088	0.178036	0.2004	finngen_R10_C3_BLADDER_EXALLC	3	0.14919	0.0463179	316386	Bladder cancer	3	0.0031	5.164e-12	318724	ukb-bub35-BUN	BUN || id:ukb-bub35-BUN	TRUE	9.78245e-05	0.000136552	43.5281
rs369062552	C	T	C	T	0.0916	0.0677908	0.0390195	0.04908	finngen_R10_C3_BLADDER_EXALLC	11	0.32476	0.0688425	316386	Bladder cancer	11	0.0063	3.464e-48	318724	ukb-bub35-BUN	BUN || id:ukb-bub35-BUN	TRUE	1.13914e-21	0.000629241	200.679
rs3760374	G	A	G	A	-0.0318	0.0429053	0.342702	0.6462	finngen_R10_C3_BLADDER_EXALLC	17	0.194624	0.0330799	316386	Bladder cancer	17	0.0025	8.28e-37	318724	ukb-bub35-BUN	BUN || id:ukb-bub35-BUN	TRUE	7.74024e-16	0.000455578	145.269
rs3772976	A	G	A	G	-0.0176	-0.0203045	0.241334	0.2444	finngen_R10_C3_BLADDER_EXALLC	3	0.54081	0.0331996	316386	Bladder cancer	3	0.0028	2.923e-10	318724	ukb-bub35-BUN	BUN || id:ukb-bub35-BUN	TRUE	6.25097e-05	0.000113429	36.1564
rs3842763	T	G	T	G	-0.0244	-0.0243613	0.246752	0.2883	finngen_R10_C3_BLADDER_EXALLC	11	0.510474	0.0370176	316386	Bladder cancer	11	0.0028	4.817e-18	318724	ukb-bub35-BUN	BUN || id:ukb-bub35-BUN	TRUE	1.31486e-08	0.000221314	70.5532
rs4074995	A	G	A	G	0.0309	-0.00305932	0.263405	0.2904	finngen_R10_C3_BLADDER_EXALLC	5	0.926333	0.0330882	316386	Bladder cancer	5	0.0027	1.733e-30	318724	ukb-bub35-BUN	BUN || id:ukb-bub35-BUN	TRUE	1.13345e-15	0.00037051	118.133
rs4471322	T	G	T	G	0.0161	0.00377319	0.231649	0.7648	finngen_R10_C3_BLADDER_EXALLC	1	0.930687	0.0433797	316386	Bladder cancer	1	0.0028	1.182e-08	318724	ukb-bub35-BUN	BUN || id:ukb-bub35-BUN	TRUE	6.42372e-05	9.22724e-05	29.412
rs4505549	C	T	C	T	-0.0145	0.0207348	0.395805	0.6299	finngen_R10_C3_BLADDER_EXALLC	2	0.533627	0.03331	316386	Bladder cancer	2	0.0026	1.509e-08	318724	ukb-bub35-BUN	BUN || id:ukb-bub35-BUN	TRUE	0.000473747	0.00010056	32.0538
rs45480797	G	C	G	C	-0.1185	0.00755049	0.0713197	0.07055	finngen_R10_C3_BLADDER_EXALLC	5	0.875663	0.0482554	316386	Bladder cancer	5	0.0046	6.91e-147	318724	ukb-bub35-BUN	BUN || id:ukb-bub35-BUN	TRUE	6.01765e-73	0.00186013	593.968
rs4647737	G	T	G	T	-0.0246	0.0107123	0.165567	0.1534	finngen_R10_C3_BLADDER_EXALLC	11	0.768783	0.0364405	316386	Bladder cancer	11	0.0033	3.68e-14	318724	ukb-bub35-BUN	BUN || id:ukb-bub35-BUN	TRUE	4.34835e-07	0.000167211	53.3028
rs4665972	C	T	C	T	-0.025	-0.038375	0.38687	0.5818	finngen_R10_C3_BLADDER_EXALLC	2	0.233701	0.0322241	316386	Bladder cancer	2	0.0025	3.267e-24	318724	ukb-bub35-BUN	BUN || id:ukb-bub35-BUN	TRUE	5.1641e-10	0.000296502	94.5297
rs4886755	G	A	G	A	0.0393	0.0147954	0.489868	0.4969	finngen_R10_C3_BLADDER_EXALLC	15	0.639192	0.0315582	316386	Bladder cancer	15	0.0024	2.285e-61	318724	ukb-bub35-BUN	BUN || id:ukb-bub35-BUN	TRUE	3.11651e-29	0.000771928	246.22
rs4906214	A	C	A	C	-0.016	0.0251626	0.443015	0.5389	finngen_R10_C3_BLADDER_EXALLC	14	0.425145	0.0315508	316386	Bladder cancer	14	0.0024	2.352e-11	318724	ukb-bub35-BUN	BUN || id:ukb-bub35-BUN	TRUE	3.46896e-05	0.000126337	40.2716
rs4940994	C	G	C	G	-0.0153	0.00568241	0.296651	0.317	finngen_R10_C3_BLADDER_EXALLC	18	0.857388	0.0316216	316386	Bladder cancer	18	0.0026	4.755e-09	318724	ukb-bub35-BUN	BUN || id:ukb-bub35-BUN	TRUE	5.6733e-05	9.76854e-05	31.1375
rs4957107	A	G	A	G	-0.0212	-0.005776	0.180775	0.1503	finngen_R10_C3_BLADDER_EXALLC	5	0.896363	0.0443431	316386	Bladder cancer	5	0.0033	9.231e-11	318724	ukb-bub35-BUN	BUN || id:ukb-bub35-BUN	TRUE	8.91778e-06	0.00013312	42.4339
rs4966021	T	C	T	C	-0.0238	-0.00258505	0.372327	0.6554	finngen_R10_C3_BLADDER_EXALLC	15	0.936757	0.0325792	316386	Bladder cancer	15	0.0025	5.347e-22	318724	ukb-bub35-BUN	BUN || id:ukb-bub35-BUN	TRUE	2.68813e-11	0.000264754	84.4051
rs4980784	G	A	G	A	0.0191	-0.0230674	0.413949	0.6033	finngen_R10_C3_BLADDER_EXALLC	11	0.461835	0.0313489	316386	Bladder cancer	11	0.0024	2.987e-15	318724	ukb-bub35-BUN	BUN || id:ukb-bub35-BUN	TRUE	3.47705e-07	0.000177002	56.4245
rs4984681	C	T	C	T	0.0142	0.00738699	0.367934	0.3793	finngen_R10_C3_BLADDER_EXALLC	16	0.813869	0.0313756	316386	Bladder cancer	16	0.0025	1.34e-08	318724	ukb-bub35-BUN	BUN || id:ukb-bub35-BUN	TRUE	0.000121982	9.37862e-05	29.8945
rs529224	C	G	C	G	0.0148	0.0140126	0.374542	0.3712	finngen_R10_C3_BLADDER_EXALLC	1	0.658528	0.0317066	316386	Bladder cancer	1	0.0025	1.823e-09	318724	ukb-bub35-BUN	BUN || id:ukb-bub35-BUN	TRUE	0.000110998	0.000102625	32.7121
rs551676206	C	A	C	A	0.0701	-0.284893	0.0129479	0.01636	finngen_R10_C3_BLADDER_EXALLC	4	0.383721	0.327064	316386	Bladder cancer	4	0.0116	1.306e-09	318724	ukb-bub35-BUN	BUN || id:ukb-bub35-BUN	TRUE	0.000264193	0.000125605	40.038
rs55995100	A	G	A	G	-0.0271	0.00808897	0.326955	0.3425	finngen_R10_C3_BLADDER_EXALLC	7	0.809506	0.0335554	316386	Bladder cancer	7	0.0025	1.74e-26	318724	ukb-bub35-BUN	BUN || id:ukb-bub35-BUN	TRUE	7.45134e-14	0.000323222	103.051
rs57866767	C	T	C	T	-0.0133	-0.00122926	0.438223	0.455	finngen_R10_C3_BLADDER_EXALLC	10	0.970207	0.0329131	316386	Bladder cancer	10	0.0024	2.674e-08	318724	ukb-bub35-BUN	BUN || id:ukb-bub35-BUN	TRUE	0.000102413	8.70948e-05	27.7615
rs58237966	A	G	A	G	-0.0431	-0.0626435	0.0506342	0.05317	finngen_R10_C3_BLADDER_EXALLC	5	0.298051	0.0601981	316386	Bladder cancer	5	0.0054	2.076e-15	318724	ukb-bub35-BUN	BUN || id:ukb-bub35-BUN	TRUE	9.78155e-07	0.000178592	56.9314
rs587641094	T	C	T	C	-0.0336	0.107	0.0408132	0.04294	finngen_R10_C3_BLADDER_EXALLC	1	0.370303	0.119432	316386	Bladder cancer	1	0.0061	4.207e-08	318724	ukb-bub35-BUN	BUN || id:ukb-bub35-BUN	TRUE	0.00114204	8.83919e-05	28.1749
rs6055748	G	A	G	A	-0.0149	-0.0324524	0.303075	0.316	finngen_R10_C3_BLADDER_EXALLC	20	0.329439	0.0332762	316386	Bladder cancer	20	0.0026	1.237e-08	318724	ukb-bub35-BUN	BUN || id:ukb-bub35-BUN	TRUE	0.000796939	9.37861e-05	29.8945
rs60865276	T	G	T	G	-0.0207	0.0494904	0.365922	0.3681	finngen_R10_C3_BLADDER_EXALLC	20	0.126629	0.0323989	316386	Bladder cancer	20	0.0025	1.337e-16	318724	ukb-bub35-BUN	BUN || id:ukb-bub35-BUN	TRUE	1.91942e-06	0.000198839	63.387
rs6127099	T	A	T	A	-0.026	0.0215598	0.280028	0.3354	finngen_R10_C3_BLADDER_EXALLC	20	0.543387	0.0354778	316386	Bladder cancer	20	0.0028	3.552e-21	318724	ukb-bub35-BUN	BUN || id:ukb-bub35-BUN	TRUE	9.17771e-10	0.00027258	86.9009
rs61424527	A	G	A	G	-0.0185	-0.020738	0.270794	0.2802	finngen_R10_C3_BLADDER_EXALLC	5	0.557978	0.0353983	316386	Bladder cancer	5	0.0027	5.016e-12	318724	ukb-bub35-BUN	BUN || id:ukb-bub35-BUN	TRUE	9.82813e-06	0.000135165	43.0857
rs61833087	T	C	T	C	0.021	0.0229369	0.12247	0.09305	finngen_R10_C3_BLADDER_EXALLC	1	0.637181	0.0486318	316386	Bladder cancer	1	0.0037	8.993e-09	318724	ukb-bub35-BUN	BUN || id:ukb-bub35-BUN	TRUE	0.000240918	9.47895e-05	30.2144
rs61859168	C	T	C	T	0.0263	-0.0628944	0.125812	0.1063	finngen_R10_C3_BLADDER_EXALLC	10	0.254939	0.0552464	316386	Bladder cancer	10	0.0036	2.204e-13	318724	ukb-bub35-BUN	BUN || id:ukb-bub35-BUN	TRUE	1.36345e-05	0.000152149	48.5005
rs619399	A	C	A	C	0.0261	0.00853627	0.154124	0.1483	finngen_R10_C3_BLADDER_EXALLC	11	0.831522	0.0401235	316386	Bladder cancer	11	0.0033	2.473e-15	318724	ukb-bub35-BUN	BUN || id:ukb-bub35-BUN	TRUE	5.5925e-08	0.000177618	56.621
rs61963240	G	T	G	T	0.0227	-0.00467371	0.278562	0.3006	finngen_R10_C3_BLADDER_EXALLC	13	0.90094	0.0375477	316386	Bladder cancer	13	0.0027	1.44e-17	318724	ukb-bub35-BUN	BUN || id:ukb-bub35-BUN	TRUE	5.0482e-09	0.000207111	66.0244
rs62083214	T	C	T	C	-0.0237	-0.0114359	0.133556	0.1544	finngen_R10_C3_BLADDER_EXALLC	18	0.764434	0.0381625	316386	Bladder cancer	18	0.0035	1.153e-11	318724	ukb-bub35-BUN	BUN || id:ukb-bub35-BUN	TRUE	4.94999e-06	0.000129996	41.438
rs62363475	T	C	T	C	0.034	-0.030853	0.32908	0.3364	finngen_R10_C3_BLADDER_EXALLC	5	0.372738	0.0346135	316386	Bladder cancer	5	0.0025	3.301e-41	318724	ukb-bub35-BUN	BUN || id:ukb-bub35-BUN	TRUE	3.05947e-19	0.000510458	162.777
rs62411644	G	A	G	A	-0.0281	-0.0217857	0.061006	0.06033	finngen_R10_C3_BLADDER_EXALLC	4	0.760547	0.0714842	316386	Bladder cancer	4	0.005	1.561e-08	318724	ukb-bub35-BUN	BUN || id:ukb-bub35-BUN	TRUE	0.000176376	9.04645e-05	28.8356
rs62435145	T	G	T	G	0.0552	0.0362704	0.324111	0.6748	finngen_R10_C3_BLADDER_EXALLC	7	0.272881	0.0330798	316386	Bladder cancer	7	0.0027	1.14e-93	318724	ukb-bub35-BUN	BUN || id:ukb-bub35-BUN	TRUE	2.02255e-42	0.00133499	426.059
rs62505275	T	C	T	C	0.0198	0.0191518	0.269927	0.2372	finngen_R10_C3_BLADDER_EXALLC	8	0.582767	0.0348628	316386	Bladder cancer	8	0.0027	1.863e-13	318724	ukb-bub35-BUN	BUN || id:ukb-bub35-BUN	TRUE	1.69646e-06	0.000154516	49.2552
rs6452816	G	A	G	A	-0.0193	-0.0278748	0.33	0.6779	finngen_R10_C3_BLADDER_EXALLC	5	0.397884	0.0329721	316386	Bladder cancer	5	0.0025	2.102e-14	318724	ukb-bub35-BUN	BUN || id:ukb-bub35-BUN	TRUE	1.23625e-06	0.000164715	52.507
rs6458867	G	A	G	A	0.0216	-0.058043	0.353881	0.6442	finngen_R10_C3_BLADDER_EXALLC	6	0.0725154	0.0323203	316386	Bladder cancer	6	0.0025	3.683e-18	318724	ukb-bub35-BUN	BUN || id:ukb-bub35-BUN	TRUE	1.39514e-06	0.000213357	68.0161
rs6477547	T	C	T	C	0.0145	-0.00736703	0.323945	0.3027	finngen_R10_C3_BLADDER_EXALLC	9	0.83455	0.0352709	316386	Bladder cancer	9	0.0026	1.869e-08	318724	ukb-bub35-BUN	BUN || id:ukb-bub35-BUN	TRUE	0.000151755	9.20914e-05	29.3543
rs6676150	C	G	C	G	0.0525	0.0384007	0.389458	0.3978	finngen_R10_C3_BLADDER_EXALLC	1	0.235422	0.0323645	316386	Bladder cancer	1	0.0024	9.28e-103	318724	ukb-bub35-BUN	BUN || id:ukb-bub35-BUN	TRUE	3.0199e-48	0.00131076	418.318
rs6793835	A	G	A	G	-0.0315	-0.0470802	0.257983	0.2209	finngen_R10_C3_BLADDER_EXALLC	3	0.218669	0.0382742	316386	Bladder cancer	3	0.0027	6.357e-31	318724	ukb-bub35-BUN	BUN || id:ukb-bub35-BUN	TRUE	1.80646e-13	0.000379888	121.125
rs6946935	C	T	C	T	-0.019	-0.0810277	0.407072	0.5808	finngen_R10_C3_BLADDER_EXALLC	7	0.500763	0.120346	316386	Bladder cancer	7	0.0024	5.873e-15	318724	ukb-bub35-BUN	BUN || id:ukb-bub35-BUN	TRUE	3.21373e-07	0.000174265	55.5518
rs6998726	A	G	A	G	-0.0319	0.0407954	0.285803	0.7485	finngen_R10_C3_BLADDER_EXALLC	8	0.251746	0.0355944	316386	Bladder cancer	8	0.0027	1.12e-31	318724	ukb-bub35-BUN	BUN || id:ukb-bub35-BUN	TRUE	5.21562e-14	0.000415428	132.461
rs700750	A	C	A	C	0.017	-0.0649945	0.370011	0.6319	finngen_R10_C3_BLADDER_EXALLC	7	0.0550643	0.0338801	316386	Bladder cancer	7	0.0025	4.955e-12	318724	ukb-bub35-BUN	BUN || id:ukb-bub35-BUN	TRUE	0.000580935	0.000134733	42.9483
rs7010107	C	A	C	A	0.0305	0.00197171	0.428935	0.6176	finngen_R10_C3_BLADDER_EXALLC	8	0.951153	0.0321865	316386	Bladder cancer	8	0.0024	9.026e-37	318724	ukb-bub35-BUN	BUN || id:ukb-bub35-BUN	TRUE	4.43989e-19	0.000455729	145.317
rs703033	C	G	C	G	-0.0257	-0.0127194	0.190915	0.1892	finngen_R10_C3_BLADDER_EXALLC	10	0.734729	0.0375379	316386	Bladder cancer	10	0.003	2.554e-17	318724	ukb-bub35-BUN	BUN || id:ukb-bub35-BUN	TRUE	6.39413e-09	0.000204047	65.0476
rs7042786	T	A	T	A	-0.0157	0.01587	0.39288	0.3804	finngen_R10_C3_BLADDER_EXALLC	9	0.62771	0.0327249	316386	Bladder cancer	9	0.0024	1.142e-10	318724	ukb-bub35-BUN	BUN || id:ukb-bub35-BUN	TRUE	1.92445e-05	0.000117588	37.4824
rs7098606	T	C	T	C	-0.0163	-0.0547853	0.467638	0.4959	finngen_R10_C3_BLADDER_EXALLC	10	0.0820597	0.0315065	316386	Bladder cancer	10	0.0024	1.044e-11	318724	ukb-bub35-BUN	BUN || id:ukb-bub35-BUN	TRUE	0.000368536	0.000132288	42.1688
rs7115520	T	C	T	C	-0.0156	0.033753	0.259851	0.728	finngen_R10_C3_BLADDER_EXALLC	11	0.350532	0.0361552	316386	Bladder cancer	11	0.0028	1.659e-08	318724	ukb-bub35-BUN	BUN || id:ukb-bub35-BUN	TRUE	0.00107195	9.36101e-05	29.8384
rs71350058	A	G	A	G	0.0184	0.044896	0.275803	0.3078	finngen_R10_C3_BLADDER_EXALLC	2	0.178463	0.0333675	316386	Bladder cancer	2	0.0027	6.226e-12	318724	ukb-bub35-BUN	BUN || id:ukb-bub35-BUN	TRUE	0.000114957	0.000135245	43.1114
rs715	C	T	C	T	-0.0348	-0.0239133	0.308302	0.2935	finngen_R10_C3_BLADDER_EXALLC	2	0.479092	0.0337871	316386	Bladder cancer	2	0.0026	1.742e-41	318724	ukb-bub35-BUN	BUN || id:ukb-bub35-BUN	TRUE	3.7319e-19	0.000516513	164.709
rs7278695	G	A	G	A	0.017	0.0148457	0.439204	0.4294	finngen_R10_C3_BLADDER_EXALLC	21	0.636516	0.0314144	316386	Bladder cancer	21	0.0024	1.38e-12	318724	ukb-bub35-BUN	BUN || id:ukb-bub35-BUN	TRUE	3.09322e-06	0.000142364	45.3809
rs729978	C	T	C	T	0.019	0.031771	0.292579	0.2853	finngen_R10_C3_BLADDER_EXALLC	15	0.351759	0.034119	316386	Bladder cancer	15	0.0026	3.774e-13	318724	ukb-bub35-BUN	BUN || id:ukb-bub35-BUN	TRUE	6.85984e-06	0.000149437	47.636
rs73260458	T	C	T	C	-0.0302	0.0341065	0.0493657	0.06339	finngen_R10_C3_BLADDER_EXALLC	4	0.58928	0.0631743	316386	Bladder cancer	4	0.0055	3.865e-08	318724	ukb-bub35-BUN	BUN || id:ukb-bub35-BUN	TRUE	0.000477654	8.56018e-05	27.2855
rs73425974	G	A	G	A	-0.0186	0.0734114	0.159298	0.1554	finngen_R10_C3_BLADDER_EXALLC	18	0.129491	0.0484208	316386	Bladder cancer	18	0.0032	8.567e-09	318724	ukb-bub35-BUN	BUN || id:ukb-bub35-BUN	TRUE	0.00245864	9.26634e-05	29.5366
rs73728279	T	G	T	G	0.0533	-0.0511151	0.273933	0.2924	finngen_R10_C3_BLADDER_EXALLC	7	0.172	0.0374249	316386	Bladder cancer	7	0.0027	8.824e-89	318724	ukb-bub35-BUN	BUN || id:ukb-bub35-BUN	TRUE	1.99136e-38	0.00113007	360.586
rs7484541	T	A	T	A	-0.0369	0.0127549	0.217767	0.1892	finngen_R10_C3_BLADDER_EXALLC	12	0.732647	0.037338	316386	Bladder cancer	12	0.0029	7.609e-38	318724	ukb-bub35-BUN	BUN || id:ukb-bub35-BUN	TRUE	2.3732e-18	0.000463886	147.919
rs7530690	A	G	A	G	0.0249	-0.0303428	0.370428	0.3436	finngen_R10_C3_BLADDER_EXALLC	1	0.371496	0.0339528	316386	Bladder cancer	1	0.0025	5.778e-24	318724	ukb-bub35-BUN	BUN || id:ukb-bub35-BUN	TRUE	1.59137e-10	0.000289186	92.1967
rs76022959	T	C	T	C	0.0294	0.0300653	0.0619013	0.05317	finngen_R10_C3_BLADDER_EXALLC	12	0.714868	0.0822972	316386	Bladder cancer	12	0.005	3.424e-09	318724	ukb-bub35-BUN	BUN || id:ukb-bub35-BUN	TRUE	9.97303e-05	0.000100386	31.9984
rs7614424	T	C	T	C	0.0236	0.116815	0.0843173	0.09202	finngen_R10_C3_BLADDER_EXALLC	3	0.0436546	0.057904	316386	Bladder cancer	3	0.0043	2.779e-08	318724	ukb-bub35-BUN	BUN || id:ukb-bub35-BUN	TRUE	0.0145046	8.60034e-05	27.4135
rs7702499	G	A	G	A	-0.0174	0.04237	0.479257	0.498	finngen_R10_C3_BLADDER_EXALLC	5	0.174255	0.0311852	316386	Bladder cancer	5	0.0024	4.742e-13	318724	ukb-bub35-BUN	BUN || id:ukb-bub35-BUN	TRUE	3.26071e-05	0.000151119	48.1724
rs7742789	T	C	T	C	-0.0174	0.0261544	0.303025	0.3436	finngen_R10_C3_BLADDER_EXALLC	6	0.445887	0.0343103	316386	Bladder cancer	6	0.0026	2.938e-11	318724	ukb-bub35-BUN	BUN || id:ukb-bub35-BUN	TRUE	2.87271e-05	0.000127886	40.7654
rs7769943	T	C	T	C	0.0151	0.0193118	0.295761	0.2935	finngen_R10_C3_BLADDER_EXALLC	6	0.603151	0.037147	316386	Bladder cancer	6	0.0026	6.891e-09	318724	ukb-bub35-BUN	BUN || id:ukb-bub35-BUN	TRUE	0.000190924	9.49828e-05	30.276
rs77924615	A	G	A	G	-0.035	0.00928254	0.193886	0.2035	finngen_R10_C3_BLADDER_EXALLC	16	0.804993	0.0375978	316386	Bladder cancer	16	0.003	5.329e-31	318724	ukb-bub35-BUN	BUN || id:ukb-bub35-BUN	TRUE	7.69947e-16	0.000382921	122.092
rs7809621	C	A	C	A	-0.0233	0.0378231	0.111255	0.1319	finngen_R10_C3_BLADDER_EXALLC	7	0.506344	0.0569161	316386	Bladder cancer	7	0.0038	8.287e-10	318724	ukb-bub35-BUN	BUN || id:ukb-bub35-BUN	TRUE	0.000114864	0.000107359	34.2214
rs79034755	T	C	T	C	0.0254	-0.015251	0.239324	0.2209	finngen_R10_C3_BLADDER_EXALLC	17	0.679632	0.0369305	316386	Bladder cancer	17	0.0028	1.019e-19	318724	ukb-bub35-BUN	BUN || id:ukb-bub35-BUN	TRUE	9.97446e-10	0.0002349	74.8855
rs793705	A	C	A	C	-0.0145	-0.0714043	0.443844	0.5777	finngen_R10_C3_BLADDER_EXALLC	6	0.027602	0.0324138	316386	Bladder cancer	6	0.0024	1.923e-09	318724	ukb-bub35-BUN	BUN || id:ukb-bub35-BUN	TRUE	0.00685922	0.000103799	33.0864
rs79449986	T	A	T	A	-0.0415	-0.0614778	0.0364828	0.03783	finngen_R10_C3_BLADDER_EXALLC	17	0.525856	0.0969155	316386	Bladder cancer	17	0.0065	1.559e-10	318724	ukb-bub35-BUN	BUN || id:ukb-bub35-BUN	TRUE	4.97473e-05	0.00012108	38.5957
rs80138475	T	C	T	C	-0.0284	0.0333756	0.110009	0.1155	finngen_R10_C3_BLADDER_EXALLC	5	0.484918	0.0477877	316386	Bladder cancer	5	0.0038	7.353e-14	318724	ukb-bub35-BUN	BUN || id:ukb-bub35-BUN	TRUE	1.75266e-06	0.000157936	50.3456
rs80282103	T	A	T	A	0.0317	0.0533214	0.0858083	0.06748	finngen_R10_C3_BLADDER_EXALLC	10	0.356987	0.0578875	316386	Bladder cancer	10	0.0043	1.333e-13	318724	ukb-bub35-BUN	BUN || id:ukb-bub35-BUN	TRUE	5.35009e-06	0.000157658	50.2569
rs8065607	G	A	G	A	-0.0211	0.0774009	0.229519	0.7924	finngen_R10_C3_BLADDER_EXALLC	17	0.0542638	0.040214	316386	Bladder cancer	17	0.0028	6.802e-14	318724	ukb-bub35-BUN	BUN || id:ukb-bub35-BUN	TRUE	7.65067e-05	0.000157462	50.1945
rs807624	T	G	T	G	-0.0188	0.0303513	0.370336	0.3149	finngen_R10_C3_BLADDER_EXALLC	2	0.371467	0.0339603	316386	Bladder cancer	2	0.0025	2.791e-14	318724	ukb-bub35-BUN	BUN || id:ukb-bub35-BUN	TRUE	2.94874e-06	0.000164835	52.5453
rs8098626	G	C	G	C	0.0243	-0.0171391	0.352017	0.3405	finngen_R10_C3_BLADDER_EXALLC	18	0.618624	0.0344296	316386	Bladder cancer	18	0.0025	1.422e-22	318724	ukb-bub35-BUN	BUN || id:ukb-bub35-BUN	TRUE	7.64523e-11	0.000269383	85.8813
rs836143	C	G	C	G	-0.0222	0.0347926	0.328634	0.3374	finngen_R10_C3_BLADDER_EXALLC	11	0.268037	0.0314128	316386	Bladder cancer	11	0.0025	2.329e-18	318724	ukb-bub35-BUN	BUN || id:ukb-bub35-BUN	TRUE	4.19012e-08	0.000217474	69.3289
rs838133	G	A	G	A	0.0431	0.0709627	0.440662	0.5757	finngen_R10_C3_BLADDER_EXALLC	19	0.0284623	0.0323904	316386	Bladder cancer	19	0.0025	1.858e-66	318724	ukb-bub35-BUN	BUN || id:ukb-bub35-BUN	TRUE	2.56138e-26	0.000915724	292.129
rs848450	C	T	C	T	-0.0197	0.0151093	0.272247	0.7137	finngen_R10_C3_BLADDER_EXALLC	7	0.673417	0.0358496	316386	Bladder cancer	7	0.0027	1.366e-13	318724	ukb-bub35-BUN	BUN || id:ukb-bub35-BUN	TRUE	1.22818e-06	0.000153783	49.0217
rs889400	T	A	T	A	-0.0212	0.0299975	0.32536	0.2761	finngen_R10_C3_BLADDER_EXALLC	16	0.377144	0.0339657	316386	Bladder cancer	16	0.0025	1.011e-16	318724	ukb-bub35-BUN	BUN || id:ukb-bub35-BUN	TRUE	8.35262e-08	0.000197305	62.8978
rs9290867	A	T	A	T	-0.0596	0.0283309	0.306928	0.3119	finngen_R10_C3_BLADDER_EXALLC	3	0.391479	0.0330606	316386	Bladder cancer	3	0.0026	3.85e-118	318724	ukb-bub35-BUN	BUN || id:ukb-bub35-BUN	TRUE	1.2072e-54	0.00151125	482.399
rs9529913	T	C	T	C	0.0264	0.0525695	0.414704	0.5787	finngen_R10_C3_BLADDER_EXALLC	13	0.0998527	0.0319461	316386	Bladder cancer	13	0.0024	3.71e-27	318724	ukb-bub35-BUN	BUN || id:ukb-bub35-BUN	TRUE	4.17832e-11	0.000338339	107.872
rs954078	C	T	C	T	-0.019	-0.0351462	0.14818	0.1401	finngen_R10_C3_BLADDER_EXALLC	2	0.406136	0.0423085	316386	Bladder cancer	2	0.0034	1.557e-08	318724	ukb-bub35-BUN	BUN || id:ukb-bub35-BUN	TRUE	0.000791796	9.11328e-05	29.0487
rs9935401	A	G	A	G	0.0181	0.0543177	0.393016	0.4162	finngen_R10_C3_BLADDER_EXALLC	16	0.0878335	0.0318217	316386	Bladder cancer	16	0.0024	8.795e-14	318724	ukb-bub35-BUN	BUN || id:ukb-bub35-BUN	TRUE	3.89589e-05	0.000156306	49.8258
rs9955276	T	C	T	C	0.019	-0.0149366	0.14771	0.138	finngen_R10_C3_BLADDER_EXALLC	18	0.71511	0.040922	316386	Bladder cancer	18	0.0034	1.826e-08	318724	ukb-bub35-BUN	BUN || id:ukb-bub35-BUN	TRUE	0.000228201	9.08938e-05	28.9725
rs10151764	G	T	G	T	0.0267	0.0312635	0.0960489	0.90491	finngen_R10_C3_BLADDER_EXALLC	14	0.510838	0.0475466	316386	Bladder cancer	14	0.0043	3.955e-10	291843	ukb-bub35-CA	CA || id:ukb-bub35-CA	TRUE	5.75165e-05	0.000123791	36.1318
rs1036332	C	A	C	A	0.0218	-0.000446805	0.263904	0.7301	finngen_R10_C3_BLADDER_EXALLC	1	0.989796	0.0349362	316386	Bladder cancer	1	0.0029	2.513e-14	291843	ukb-bub35-CA	CA || id:ukb-bub35-CA	TRUE	6.21044e-08	0.000184639	53.8952
rs10513810	G	A	G	A	-0.0285	0.00534337	0.111563	0.1104	finngen_R10_C3_BLADDER_EXALLC	3	0.903757	0.0441905	316386	Bladder cancer	3	0.0039	4.087e-13	291843	ukb-bub35-CA	CA || id:ukb-bub35-CA	TRUE	2.1415e-07	0.000161015	46.9984
rs1061134	A	G	A	G	-0.0284	-0.0029703	0.0936286	0.1309	finngen_R10_C3_BLADDER_EXALLC	10	0.949659	0.0470468	316386	Bladder cancer	10	0.0044	7.756e-11	291843	ukb-bub35-CA	CA || id:ukb-bub35-CA	TRUE	4.00015e-06	0.000136893	39.9565
rs10786731	T	A	T	A	0.0169	0.0349013	0.210635	0.2127	finngen_R10_C3_BLADDER_EXALLC	10	0.359492	0.038088	316386	Bladder cancer	10	0.003	2.691e-08	291843	ukb-bub35-CA	CA || id:ukb-bub35-CA	TRUE	0.000607767	9.49755e-05	27.7204
rs10807697	G	A	G	A	-0.032	-0.0421483	0.453349	0.5624	finngen_R10_C3_BLADDER_EXALLC	7	0.188396	0.0320437	316386	Bladder cancer	7	0.0025	1.11e-37	291843	ukb-bub35-CA	CA || id:ukb-bub35-CA	TRUE	8.81346e-17	0.000507543	148.197
rs10819178	G	T	G	T	0.0339	0.000661295	0.361683	0.6503	finngen_R10_C3_BLADDER_EXALLC	9	0.983897	0.0327642	316386	Bladder cancer	9	0.0026	9.13e-39	291843	ukb-bub35-CA	CA || id:ukb-bub35-CA	TRUE	6.06592e-21	0.000530633	154.943
rs10853112	T	G	T	G	0.016	-0.00916206	0.35382	0.682	finngen_R10_C3_BLADDER_EXALLC	17	0.77367	0.0318594	316386	Bladder cancer	17	0.0026	1.218e-09	291843	ukb-bub35-CA	CA || id:ukb-bub35-CA	TRUE	2.24472e-05	0.000117059	34.1667
rs10858935	A	G	A	G	-0.02	0.0227453	0.313637	0.6626	finngen_R10_C3_BLADDER_EXALLC	12	0.479716	0.0321825	316386	Bladder cancer	12	0.0027	9.1e-14	291843	ukb-bub35-CA	CA || id:ukb-bub35-CA	TRUE	1.21781e-06	0.000172215	50.2681
rs10917386	T	C	T	C	0.0216	0.0118581	0.324806	0.6922	finngen_R10_C3_BLADDER_EXALLC	1	0.737852	0.0354291	316386	Bladder cancer	1	0.0027	7.515e-16	291843	ukb-bub35-CA	CA || id:ukb-bub35-CA	TRUE	3.06305e-08	0.00020464	59.7345
rs10942734	C	A	C	A	0.016	0.0502715	0.437231	0.4448	finngen_R10_C3_BLADDER_EXALLC	5	0.107436	0.0312279	316386	Bladder cancer	5	0.0025	1.894e-10	291843	ukb-bub35-CA	CA || id:ukb-bub35-CA	TRUE	0.00046411	0.000125983	36.7716
rs10993381	T	C	T	C	-0.0588	0.00509439	0.0638813	0.05521	finngen_R10_C3_BLADDER_EXALLC	9	0.938439	0.0659622	316386	Bladder cancer	9	0.0051	4.764e-31	291843	ukb-bub35-CA	CA || id:ukb-bub35-CA	TRUE	1.44166e-16	0.000413513	120.73
rs11019935	A	C	A	C	0.0572	0.125343	0.0164881	0.01943	finngen_R10_C3_BLADDER_EXALLC	11	0.168393	0.0910006	316386	Bladder cancer	11	0.0105	4.389e-08	291843	ukb-bub35-CA	CA || id:ukb-bub35-CA	TRUE	0.00293159	0.000106114	30.9717
rs11144167	G	A	G	A	0.0212	-0.0269509	0.3161	0.3344	finngen_R10_C3_BLADDER_EXALLC	9	0.407863	0.0325628	316386	Bladder cancer	9	0.0027	1.757e-15	291843	ukb-bub35-CA	CA || id:ukb-bub35-CA	TRUE	3.59035e-07	0.000194321	56.7217
rs111726789	C	G	C	G	0.0188	0.00875897	0.398853	0.3855	finngen_R10_C3_BLADDER_EXALLC	2	0.783422	0.0318668	316386	Bladder cancer	2	0.0025	1.432e-13	291843	ukb-bub35-CA	CA || id:ukb-bub35-CA	TRUE	1.66702e-07	0.000169488	49.472
rs111817798	G	T	G	T	0.0714	-0.0711389	0.0930084	0.1063	finngen_R10_C3_BLADDER_EXALLC	10	0.160558	0.0506977	316386	Bladder cancer	10	0.0043	7.243e-63	291843	ukb-bub35-CA	CA || id:ukb-bub35-CA	TRUE	3.74073e-28	0.000860106	251.23
rs11196626	G	A	G	A	-0.0204	0.0355955	0.259824	0.2219	finngen_R10_C3_BLADDER_EXALLC	10	0.333523	0.0368086	316386	Bladder cancer	10	0.0029	1.158e-12	291843	ukb-bub35-CA	CA || id:ukb-bub35-CA	TRUE	1.06527e-05	0.000160068	46.7219
rs112024311	A	G	A	G	-0.0208	0.00383774	0.192976	0.1789	finngen_R10_C3_BLADDER_EXALLC	2	0.935346	0.047309	316386	Bladder cancer	2	0.0031	3.592e-11	291843	ukb-bub35-CA	CA || id:ukb-bub35-CA	TRUE	1.72774e-06	0.000134755	39.3325
rs112174050	T	C	T	C	0.1076	0.0561593	0.0239871	0.02556	finngen_R10_C3_BLADDER_EXALLC	1	0.412807	0.0685736	316386	Bladder cancer	1	0.0081	6.829e-40	291843	ukb-bub35-CA	CA || id:ukb-bub35-CA	TRUE	2.01334e-19	0.000542111	158.296
rs11584885	A	G	A	G	-0.0255	-0.0442758	0.277607	0.2843	finngen_R10_C3_BLADDER_EXALLC	1	0.192753	0.0339935	316386	Bladder cancer	1	0.0028	1.895e-19	291843	ukb-bub35-CA	CA || id:ukb-bub35-CA	TRUE	1.46317e-08	0.000260804	76.1332
[truncated: 22,573 more rows]

## Sheet: S3
S3. SNP information excluding confounding factors and outliers.
Excluding confounding factors
[truncated: 371 more rows]

## Sheet: S4
S4.Two sample MR analysis results.
outcome	exposure	method	nsnp	b	se	pval	lo_ci	up_ci	or	or_lci95	or_uci95
[truncated: 924 more rows]

## Sheet: S5
S5.MR-Egger intercept regression.
[truncated: 163 more rows]

[truncated: 3 more sheets: S6, S7, S8]
